# Supplementary material for: Tunable chiral and nematic states in the triple-Q antiferromagnet Co1/3TaS2
Source: Nat Commun. 2026 Jan 31;17:2212. doi: 10.1038/s41467-026-68843-0 (PMC12963503; doi:10.1038/s41467-026-68843-0)
Supplement: Supplementary file 3 — Source Data [file 41467_2026_68843_MOESM3_ESM.zip]

Archive with 16 entries (16 files):
- Fig1e.txt
- Fig1f.txt
- Fig1g.txt
- Fig1h.txt
- Fig2a.txt
- Fig2b.txt
- Fig4a_0deg.txt
- Fig4a_120deg.txt
- Fig4a_240deg.txt
- Fig4b.txt
- Fig5a.txt
- Fig5b.txt
- Fig5c.txt
- Fig5d.txt
- Fig5e.txt
- Fig5f.txt
