# Supplementary material for: Tunable chiral and nematic states in the triple-Q antiferromagnet Co1/3TaS2
Source: Nat Commun. 2026 Jan 31;17:2212. doi: 10.1038/s41467-026-68843-0 (PMC12963503; doi:10.1038/s41467-026-68843-0)
Supplement: Supplementary file 3 — Source Data [file 41467_2026_68843_MOESM3_ESM.zip › Fig1e.txt]

temp (K)	MCD	temp (K)	MCD	E	F	G	H	I	J
48.982	0.0056000	45.480	0.0066000
48.978	0.015600	45.483	0.0044000
48.971	0.020000	45.486	-0.0014000
48.969	0.016200	45.487	0.00020000
48.964	0.015400	45.490	0.012200
48.961	0.027400	45.493	-0.010600
48.952	0.010600	45.493	0.010400
48.950	0.018400	45.499	-0.0094000
48.944	0.024600	45.497	0.011200
48.941	0.0090000	45.497	0.0012000
48.930	0.017600	45.500	-0.0022000
48.922	0.021800	45.497	0.012200
48.920	0.012000	45.496	0.0058000
48.914	0.016600	45.497	-0.00059999
48.905	0.0062000	45.494	0.013800
48.899	0.023200	45.491	-0.0056000
48.893	0.016200	45.489	0.0038000
48.888	0.016000	45.487	0.0018000
48.882	0.016800	45.481	0.0074000
48.874	0.019200	45.477	0.0070000
48.863	0.028000	45.472	0.0054000
48.851	0.025200	45.466	-0.0016000
48.842	0.025600	45.459	0.0090000
48.832	0.0098000	45.454	0.0042000
48.820	0.014000	45.447	0.0036000
48.809	0.0026000	45.439	0.0080000
48.796	0.0066000	45.432	-0.0044000
48.785	0.0096000	45.424	-0.0100000
48.773	0.0062000	45.415	-0.015400
48.759	0.021800	45.406	0.010200
48.748	0.013000	45.397	-0.025000
48.735	0.0010000	45.388	0.0048000
48.719	0.0074000	45.375	0.0050000
48.704	0.027800	45.364	0.0078000
48.691	0.011200	45.355	0.017400
48.680	0.020600	45.347	0.00080001
48.667	-0.0052000	45.333	0.0034000
48.648	0.018200	45.321	0.0090000
48.637	0.024400	45.310	0.012400
48.619	0.017200	45.296	0.0066000
48.605	0.027200	45.285	0.010800
48.591	0.011800	45.272	0.0016000
48.574	0.019600	45.259	-0.0096000
48.558	0.019200	45.249	0.013000
48.545	0.026000	45.234	0.0072000
48.528	0.017000	45.222	0.0096000
48.514	-0.0026000	45.207	0.010400
48.499	0.024200	45.196	0.0030000
48.485	0.0088000	45.182	0.014000
48.472	0.025200	45.171	0.0028000
48.453	0.025600	45.156	0.0030000
48.439	0.0046000	45.144	0.0032000
48.425	0.014800	45.133	0.013600
48.408	0.0090000	45.120	0.011000
48.392	0.023200	45.107	0.0056000
48.375	0.028000	45.097	-0.0046000
48.362	0.027200	45.081	-0.0080000
48.349	0.0080000	45.070	-0.0072000
48.331	0.041400	45.057	0.00080001
48.318	0.011800	45.045	0.0056000
48.305	0.022600	45.031	0.0082000
48.292	0.016800	45.022	0.011000
48.278	0.021000	45.011	0.0068000
48.261	0.012600	44.996	0.0012000
48.246	0.021800	44.986	-0.0014000
48.231	0.018600	44.975	-0.0072000
48.217	0.020000	44.965	0.00060000
48.208	0.014800	44.965	0.012600
48.192	0.012200	44.942	0.0032000
48.177	0.018200	44.931	0.0058000
48.163	0.012800	44.921	0.0036000
48.148	0.011400	44.909	0.016600
48.137	0.0020000	44.900	0.011200
48.120	0.019600	44.890	-0.0050000
48.108	0.013200	44.876	0.0060000
48.097	0.013800	44.862	0.014400
48.080	0.012000	44.853	0.0034000
48.065	0.029200	44.840	-0.0014000
48.056	0.023400	44.830	-0.0064000
48.043	0.011800	44.818	-0.016400
48.027	0.0058000	44.808	0.0072000
48.016	0.012400	44.796	-0.0036000
48.003	0.018600	44.783	0.0084000
47.990	0.021200	44.774	0.016400
47.975	0.0018000	44.760	0.0052000
47.966	0.0068000	44.749	0.010200
47.951	0.016200	44.736	0.0084000
47.937	0.0050000	44.725	-0.016800
47.925	0.015200	44.715	-0.00059999
47.911	0.019000	44.699	0.0030000
47.895	-0.0030000	44.687	0.017400
47.881	0.0054000	44.671	0.0072000
47.869	0.010600	44.662	0.0064000
47.856	0.0072000	44.649	-0.0090000
47.840	0.0092000	44.636	0.012000
47.825	0.0078000	44.624	-0.013800
47.812	0.0058000	44.611	0.015400
47.797	0.022800	44.594	-0.0066000
47.780	0.018800	44.582	0.0074000
47.768	0.019400	44.567	0.0056000
47.754	0.018000	44.551	-0.010600
47.740	0.0094000	44.538	0.0086000
47.726	0.024600	44.523	0.012600
47.708	0.017000	44.511	-0.0026000
47.694	0.016600	44.495	0.0056000
47.682	0.011200	44.479	0.013800
47.663	0.0058000	44.464	-0.00020001
47.646	0.014400	44.451	0.023800
47.630	0.0050000	44.435	0.0034000
47.615	0.017200	44.418	-0.0086000
47.599	0.011600	44.402	0.0088000
47.582	0.023600	44.385	0.0014000
47.568	0.014400	44.370	-0.016800
47.547	0.013200	44.353	-0.0062000
47.534	0.0092000	44.335	0.0090000
47.513	0.013000	44.320	-0.015800
47.497	0.010600	44.302	-0.0032000
47.479	0.028000	44.287	0.0036000
47.461	0.015400	44.271	0.011800
47.444	0.013600	44.253	0.0046000
47.428	0.014000	44.233	-0.0094000
47.413	0.011400	44.216	0.0078000
47.391	0.013400	44.201	-0.0030000
47.375	0.023200	44.181	-0.0016000
47.352	0.0030000	44.163	-0.024600
47.338	0.025800	44.148	0.0076000
47.315	0.013000	44.127	0.00060000
47.301	0.029400	44.112	0.033600
47.281	0.021800	44.090	-0.026000
47.261	0.00060000	44.075	-0.0072000
47.240	0.023400	44.055	0.016400
47.225	0.0016000	44.038	0.0056000
47.206	0.011200	44.018	0.0040000
47.184	0.024200	43.999	0.0074000
47.166	0.025200	43.980	0.0088000
47.146	0.023600	43.957	0.010200
47.125	0.015600	43.942	-0.0012000
47.108	0.0026000	43.923	-0.0040000
47.087	0.022800	43.907	-0.0056000
47.067	0.0050000	43.885	-0.0098000
47.046	0.0054000	43.865	-0.00100000
47.026	0.019800	43.847	0.011800
47.005	0.026800	43.828	-0.011400
46.986	0.013200	43.805	0.0096000
46.966	0.024200	43.786	-0.012200
46.944	0.013000	43.767	0.016800
46.927	0.019200	43.747	0.014600
46.903	0.0072000	43.729	-0.0024000
46.884	0.019000	43.711	-0.0076000
46.864	0.026000	43.691	-0.0084000
46.848	0.0036000	43.669	0.0026000
46.823	0.013000	43.646	0.0068000
46.802	0.016400	43.628	-0.0026000
46.778	0.0080000	43.606	-0.014200
46.758	0.0080000	43.588	-0.0022000
46.737	0.012200	43.568	0.013000
46.717	0.0030000	43.546	0.013800
46.695	0.013200	43.527	-0.0076000
46.675	-0.0026000	43.505	0.0066000
46.653	0.018600	43.483	0.018400
46.631	0.024400	43.462	-0.015800
46.611	-4.3213e-09	43.440	0.0066000
46.588	0.012800	43.420	0.0038000
46.565	0.011800	43.401	-0.015200
46.544	0.026000	43.380	-0.014600
46.520	0.014000	43.357	0.0048000
46.504	0.013000	43.336	0.011000
46.482	0.0034000	43.312	-0.0038000
46.458	0.00040000	43.295	0.0090000
46.436	0.0046000	43.274	-0.011600
46.414	0.026600	43.250	0.0034000
46.390	0.018800	43.229	0.0052000
46.369	0.0088000	43.206	0.0068000
46.346	0.0018000	43.187	-0.0070000
46.325	0.013600	43.164	0.012800
46.304	0.00080000	43.143	0.0018000
46.279	0.014800	43.122	0.0080000
46.258	0.014800	43.098	-0.011000
46.237	0.018400	43.076	-0.011200
46.216	0.0046000	43.053	0.0038000
46.191	0.018600	43.033	-0.0068000
46.170	0.023000	43.013	0.012600
46.143	0.00080000	42.990	0.0022000
46.121	0.0100000	42.963	0.0058000
46.101	0.014000	42.942	0.011800
46.078	0.015000	42.919	-0.0068000
46.053	0.0034000	42.896	-0.0082000
46.029	0.0062000	42.872	-0.00040000
46.007	0.0068000	42.850	-0.0052000
45.984	0.0090000	42.830	0.011600
45.961	0.0096000	42.805	-0.0018000
45.938	0.0074000	42.782	0.011800
45.913	0.024000	42.759	-0.0032000
45.887	0.012200	42.734	-0.0044000
45.868	0.019400	42.711	0.0064000
45.842	0.012400	42.689	0.0066000
45.819	0.015200	42.664	0.012600
45.794	-0.0010000	42.641	0.010400
45.770	0.014200	42.617	0.0070000
45.748	-0.0012000	42.592	-0.0048000
45.717	0.0084000	42.563	-0.012200
45.702	0.013200	42.544	-0.0068000
45.671	0.0070000	42.515	-0.0032000
45.648	0.0038000	42.493	-0.016600
45.622	0.014400	42.468	-0.0012000
45.599	0.027400	42.447	-0.0042000
45.570	0.0010000	42.419	0.0030000
45.546	0.016400	42.394	0.0048000
45.525	-0.0088000	42.372	0.011800
45.498	0.011200	42.343	-0.011200
45.469	0.010200	42.321	0.0026000
45.442	-0.0046000	42.296	0.011800
45.422	0.0050000	42.269	0.012400
45.395	-0.0022000	42.246	0.019400
45.382	0.019000	42.217	-0.0054000
45.339	0.016800	42.194	-0.013600
45.315	0.022600	42.164	0.010800
45.290	-0.0052000	42.142	0.0022000
45.265	0.00080000	42.116	0.0024000
45.240	0.0044000	42.088	-0.0038000
45.210	0.0022000	42.064	0.0032000
45.185	0.012200	42.037	-0.0026000
45.161	0.0046000	42.014	0.0032000
45.134	0.0064000	41.987	0.015600
45.108	0.026400	41.965	0.0078000
45.082	0.010200	41.939	0.0028000
45.056	-0.0030000	41.914	-0.0086000
45.024	0.015200	41.890	-0.0020000
44.997	-0.0058000	41.868	-0.0024000
44.973	-0.0026000	41.841	0.0054000
44.952	0.0048000	41.817	0.0028000
44.923	0.0088000	41.794	-0.0066000
44.900	0.015600	41.767	-0.0050000
44.871	0.0068000	41.743	0.0070000
44.847	0.0074000	41.719	-0.0048000
44.822	0.011800	41.692	0.011000
44.798	-0.0078000	41.667	0.0016000
44.772	0.017600	41.640	-0.011400
44.745	0.0094000	41.618	0.0052000
44.720	0.022800	41.592	0.023800
44.692	0.012400	41.567	0.0030000
44.671	-0.0040000	41.541	-0.0072000
44.640	0.0084000	41.515	-0.015400
44.615	0.015200	41.487	0.0036000
44.590	0.0026000	41.464	-0.0046000
44.558	0.010200	41.440	-0.015200
44.536	0.0026000	41.413	-0.0082000
44.510	-0.0024000	41.386	0.0034000
44.484	0.013000	41.361	-0.0074000
44.459	0.0020000	41.332	-0.00040000
44.428	0.010600	41.308	-0.0056000
44.403	0.016000	41.281	3.1888e-09
44.376	0.016400	41.256	-0.0076000
44.348	0.0022000	41.230	-0.0014000
44.320	-0.0024000	41.201	-0.00100000
44.295	0.0034000	41.176	-0.0030000
44.267	0.0016000	41.144	0.0040000
44.241	0.0074000	41.124	-0.0064000
44.215	0.0062000	41.099	-0.010600
44.186	0.00060000	41.069	0.00020000
44.157	0.013000	41.044	0.00080001
44.128	0.012000	41.017	0.0086000
44.102	-0.015400	40.990	-0.0030000
44.077	0.0042000	40.962	-0.00100000
44.047	-0.0024000	40.936	-0.0034000
44.019	0.0034000	40.912	0.0076000
43.991	0.024600	40.881	-0.0030000
43.969	0.015800	40.856	-0.0030000
43.932	0.018400	40.827	0.0026000
43.908	-0.010200	40.800	-0.0084000
43.878	-0.0068000	40.771	3.1888e-09
43.877	0.0030000	40.743	0.017000
43.821	0.010600	40.718	0.0034000
43.795	0.0076000	40.688	0.013600
43.763	0.024400	40.661	0.0050000
43.735	0.0060000	40.632	-0.00040000
43.706	0.0086000	40.605	0.0022000
43.681	0.0014000	40.577	-0.0056000
43.653	0.013200	40.550	-0.0046000
43.622	0.023000	40.523	0.023200
43.596	0.0064000	40.493	0.0078000
43.565	0.035000	40.466	-0.0012000
43.538	0.014200	40.437	-0.019400
43.506	0.0088000	40.408	0.0044000
43.477	0.016200	40.383	-0.0084000
43.448	0.020200	40.353	0.014400
43.419	0.024600	40.325	-0.017400
43.389	0.0088000	40.293	0.0060000
43.359	0.027800	40.266	0.0030000
43.327	0.015200	40.237	3.1888e-09
43.302	0.0050000	40.210	-0.0080000
43.271	0.0100000	40.179	-0.0046000
43.241	-0.0086000	40.152	0.0076000
43.209	0.011800	40.120	-0.0022000
43.181	0.0056000	40.092	0.0016000
43.152	0.0072000	40.063	0.0048000
43.122	-0.0078000	40.033	0.013400
43.095	0.0088000	40.007	0.0070000
43.062	0.015800	39.975	0.011800
43.033	0.0036000	39.945	0.0032000
43.001	0.0088000	39.915	0.0034000
42.968	-0.0024000	39.890	0.00060000
42.940	0.0074000	39.860	-0.00059999
42.909	-0.0014000	39.828	-0.0092000
42.879	0.0010000	39.799	0.00080001
42.849	0.017600	39.772	-0.0068000
42.816	-0.0010000	39.742	-0.0076000
42.788	0.015800	39.707	-0.017600
42.753	-0.0018000	39.680	-0.0012000
42.724	0.010800	39.650	0.010800
42.694	0.021800	39.619	0.019800
42.661	0.017000	39.589	-0.0022000
42.627	0.0058000	39.560	0.0046000
42.596	0.014200	39.532	-0.0030000
42.572	0.0060000	39.500	0.0048000
42.537	0.015200	39.471	0.015800
42.505	-0.0052000	39.439	-0.0090000
42.477	0.011800	39.409	0.0034000
42.444	0.00040000	39.381	-0.0086000
42.412	-4.3213e-09	39.348	-0.018800
42.380	0.013600	39.318	-0.012400
42.347	0.0028000	39.290	0.0044000
42.315	0.015800	39.256	0.0086000
42.283	0.0100000	39.230	0.0092000
42.249	0.0062000	39.196	0.0040000
42.223	0.0026000	39.168	-0.00020001
42.188	-0.0016000	39.135	-0.012600
42.154	0.015400	39.100	0.0054000
42.123	-0.0024000	39.074	0.0016000
42.092	0.012200	39.042	-0.010800
42.059	0.0018000	39.012	-0.0060000
42.024	0.0054000	38.979	-0.0078000
41.999	0.021800	38.953	-0.0074000
41.967	0.027400	38.923	0.0028000
41.936	0.019000	38.894	0.0020000
41.906	-0.010400	38.866	0.0056000
41.875	0.013800	38.838	0.0038000
41.847	0.0034000	38.809	0.0082000
41.814	-0.0016000	38.776	0.0062000
41.784	0.010800	38.748	-0.0064000
41.751	0.0038000	38.720	0.011400
41.720	0.011000	38.690	-0.0026000
41.687	0.0070000	38.661	-0.011400
41.657	0.014800	38.629	-0.0074000
41.630	0.0012000	38.602	-0.0074000
41.598	0.012200	38.569	-0.015200
41.565	0.014800	38.543	-0.0026000
41.533	0.033000	38.510	-0.0098000
41.501	0.0092000	38.482	-0.00059999
41.472	0.0030000	38.453	0.011000
41.437	0.019000	38.422	-0.0036000
41.405	0.0070000	38.391	-0.0046000
41.374	0.0094000	38.366	0.0086000
41.344	0.013600	38.333	0.0040000
41.313	0.017200	38.303	0.0026000
41.278	0.018800	38.271	-0.0020000
41.247	-4.3213e-09	38.240	-0.012200
41.218	0.014600	38.211	0.011800
41.181	0.018800	38.184	0.0088000
41.152	0.014800	38.150	-0.0030000
41.118	0.013400	38.121	0.015600
41.086	-0.0018000	38.085	-0.0046000
41.056	0.0042000	38.058	-0.018600
41.022	0.020200	38.025	0.0026000
40.990	0.0062000	37.997	0.0014000
40.957	0.0042000	37.964	-0.0044000
40.925	0.013800	37.932	0.00020000
40.893	-0.0014000	37.903	0.0096000
40.858	0.0036000	37.872	0.0068000
40.827	0.0064000	37.842	-0.0074000
40.792	0.013800	37.809	-0.0042000
40.764	0.014800	37.778	0.011200
40.732	0.013400	37.744	0.0012000
40.694	0.010400	37.716	-0.0054000
40.663	0.0016000	37.688	-0.0024000
40.627	-0.0018000	37.653	0.00080001
40.594	-0.0066000	37.623	0.0014000
40.562	0.012800	37.590	0.0064000
40.529	0.0046000	37.560	-0.013400
40.496	-4.3213e-09	37.529	-0.017400
40.461	0.012000	37.494	-0.0040000
40.429	0.018600	37.465	0.0062000
40.393	0.0090000	37.430	-0.0028000
40.361	0.016200	37.401	0.0014000
40.326	-0.0042000	37.369	-0.013800
40.292	0.022400	37.335	-0.0022000
40.260	0.011000	37.306	-0.0024000
40.226	0.0076000	37.272	-0.0096000
40.191	0.023200	37.239	-0.0070000
40.154	0.0010000	37.206	-0.019200
40.124	0.022400	37.177	-0.0090000
40.089	0.0086000	37.141	0.0048000
40.053	-0.0058000	37.111	-0.0038000
40.022	0.0092000	37.078	-0.0050000
39.987	0.0088000	37.045	-0.011800
39.951	0.013000	37.014	-0.0056000
39.918	-0.0036000	36.982	0.0058000
39.882	-0.0026000	36.949	0.011200
39.847	0.0094000	36.917	0.0088000
39.813	0.011200	36.887	0.010200
39.784	-0.0020000	36.855	0.0050000
39.743	0.029400	36.822	0.0068000
39.710	-0.012200	36.789	0.010800
39.678	0.0024000	36.752	-0.0080000
39.641	0.0064000	36.723	0.013400
39.608	0.0054000	36.691	0.010600
39.569	0.0080000	36.657	0.0064000
39.536	0.0012000	36.626	-0.00059999
39.503	-0.0030000	36.589	-0.0032000
39.459	0.0014000	36.556	-0.00040000
39.429	0.017400	36.525	-0.0034000
39.392	0.019800	36.492	0.011000
39.361	0.0020000	36.460	-0.00100000
39.324	-0.0032000	36.424	0.0070000
39.287	0.0064000	36.391	0.0096000
39.250	0.0028000	36.356	-0.0090000
39.215	0.015000	36.326	-0.010400
39.175	0.010400	36.288	0.0070000
39.143	0.0086000	36.256	-0.0076000
39.105	0.015600	36.220	0.0070000
39.070	0.013800	36.189	-0.015400
39.034	0.0092000	36.154	-0.0068000
38.999	0.019800	36.120	-0.00080000
38.967	0.0076000	36.086	0.0030000
38.932	0.019400	36.051	0.014400
38.898	0.021200	36.019	0.0068000
38.864	-0.0070000	35.987	-0.0018000
38.831	0.0056000	35.960	0.011800
38.792	0.010800	35.926	-0.0018000
38.763	0.011200	35.892	0.019000
38.728	0.023200	35.861	0.011600
38.694	0.041000	35.831	0.010200
38.660	0.011200	35.802	0.016600
38.625	0.021000	35.766	0.014000
38.590	0.0098000	35.736	0.0042000
38.555	0.0040000	35.702	0.0060000
38.522	0.0080000	35.670	0.017600
38.487	0.014200	35.640	0.0080000
38.452	0.0062000	35.607	0.019800
38.421	0.015800	35.575	0.021200
38.381	0.026000	35.543	0.022800
38.347	0.0080000	35.511	0.0028000
38.314	0.0060000	35.476	0.0052000
38.277	0.0056000	35.445	0.018800
38.245	0.0062000	35.414	0.0090000
38.208	0.0032000	35.382	0.012800
38.174	-0.0036000	35.351	0.015400
38.139	-0.0012000	35.316	0.012400
38.102	0.014200	35.285	0.0090000
38.070	0.0100000	35.254	0.015400
38.031	0.012800	35.218	0.017600
37.998	-0.0058000	35.189	-0.0028000
37.961	0.016400	35.152	0.011000
37.926	0.011200	35.124	0.011200
37.887	0.0036000	35.092	0.0094000
37.853	0.013000	35.058	0.020400
37.818	0.0064000	35.021	0.010800
37.783	0.019400	34.991	0.013400
37.747	0.025400	34.957	0.0070000
37.707	0.0024000	34.924	0.0012000
37.675	0.0044000	34.891	0.015200
37.641	0.0096000	34.857	-0.0012000
37.600	0.0080000	34.824	0.0064000
37.565	0.012600	34.790	0.027000
37.527	0.015600	34.758	0.032000
37.493	0.014600	34.725	0.0048000
37.460	0.0026000	34.691	0.014000
37.422	-0.0018000	34.659	0.023400
37.386	0.013600	34.624	0.028200
37.348	0.0042000	34.592	0.022600
37.311	0.015400	34.559	0.017800
37.277	0.0058000	34.522	-0.0064000
37.240	0.013000	34.493	0.020000
37.196	0.0032000	34.456	0.025600
37.169	0.024000	34.422	0.0088000
37.128	0.014600	34.388	0.013800
37.090	0.018000	34.354	0.0096000
37.054	0.00080000	34.324	0.0072000
37.019	0.0074000	34.289	0.026600
36.980	0.012200	34.253	0.015000
36.945	0.012600	34.218	0.021800
36.905	0.0096000	34.187	0.016200
36.869	-0.0096000	34.150	0.0082000
36.827	0.013400	34.119	0.019400
36.793	0.011000	34.083	0.043600
36.757	0.015200	34.048	0.015400
36.718	0.018800	34.016	0.026600
36.682	0.012800	33.979	0.016200
36.643	0.014600	33.947	0.015200
36.605	0.019000	33.911	0.033200
36.565	0.0060000	33.877	0.022800
36.531	-0.0038000	33.845	0.020600
36.489	0.019400	33.810	0.023600
36.452	0.012400	33.776	0.024400
36.415	0.018800	33.738	0.020000
36.376	0.016000	33.708	0.034200
36.338	0.013400	33.674	0.029200
36.300	0.0068000	33.636	0.014800
36.260	0.023000	33.605	0.018800
36.225	0.011000	33.568	0.019600
36.183	0.023400	33.535	0.025800
36.145	0.011400	33.497	0.035000
36.105	0.031000	33.465	0.040600
36.066	0.0096000	33.430	0.020400
36.026	0.015200	33.394	0.022600
35.992	0.017000	33.362	0.038600
35.955	0.012600	33.324	0.038400
35.920	0.032600	33.290	0.035400
35.882	0.024000	33.254	0.039200
35.845	0.010400	33.220	0.035800
35.811	0.0068000	33.183	0.028600
35.776	0.011800	33.149	0.033800
35.741	0.015000	33.112	0.041600
35.705	0.018000	33.076	0.038600
35.666	0.019400	33.041	0.032400
35.632	0.020000	33.007	0.037200
35.598	0.016800	32.977	0.029800
35.557	0.013800	32.942	0.038200
35.522	0.032000	32.910	0.052200
35.482	0.023000	32.874	0.042400
35.450	0.016000	32.842	0.042800
35.413	0.021200	32.812	0.050200
35.375	0.013000	32.777	0.035600
35.337	0.017600	32.744	0.032400
35.299	0.0086000	32.710	0.032200
35.264	0.023400	32.678	0.025800
35.227	0.013600	32.645	0.026000
35.189	0.017400	32.610	0.034800
35.156	0.0042000	32.581	0.044200
35.114	0.030400	32.544	0.041800
35.080	0.032600	32.513	0.034600
35.044	0.020200	32.478	0.038200
35.005	0.024000	32.444	0.036600
34.969	0.019400	32.412	0.026600
34.930	0.022600	32.378	0.039000
34.894	0.025800	32.345	0.041200
34.859	0.016600	32.311	0.031400
34.819	0.031000	32.278	0.047600
34.783	0.033800	32.242	0.037400
34.742	0.018200	32.210	0.050200
34.709	0.014200	32.176	0.043600
34.670	0.021600	32.140	0.036800
34.630	0.036400	32.108	0.046000
34.596	0.031800	32.073	0.038000
34.557	0.035200	32.040	0.040200
34.519	0.032000	32.009	0.041800
34.480	0.035600	31.970	0.049200
34.443	0.021600	31.938	0.036800
34.403	0.027600	31.903	0.043400
34.366	0.035200	31.869	0.046600
34.329	0.019800	31.837	0.042800
34.289	0.032800	31.802	0.055800
34.255	0.031400	31.767	0.036600
34.211	0.023200	31.732	0.034600
34.176	0.034200	31.698	0.039400
34.138	0.023600	31.665	0.039000
34.098	0.038600	31.629	0.048400
34.064	0.033200	31.595	0.032400
34.020	0.036000	31.558	0.051600
33.984	0.039200	31.526	0.040600
33.943	0.017200	31.493	0.052400
33.907	0.034600	31.457	0.056000
33.869	0.026000	31.423	0.056800
33.827	0.054000	31.386	0.058000
33.789	0.032400	31.352	0.069400
33.748	0.034800	31.317	0.049400
33.710	0.039600	31.284	0.042400
33.673	0.034000	31.249	0.050400
33.633	0.032800	31.212	0.063800
33.594	0.022000	31.178	0.057800
33.552	0.037600	31.140	0.051200
33.514	0.044800	31.108	0.056400
33.471	0.025000	31.073	0.053400
33.435	0.043600	31.037	0.045400
33.394	0.025400	31.002	0.042400
33.353	0.025800	30.966	0.051600
33.314	0.045000	30.931	0.052000
33.273	0.047600	30.897	0.048000
33.234	0.036600	30.863	0.062000
33.192	0.032800	30.830	0.055600
33.154	0.034200	30.797	0.054000
33.115	0.040800	30.762	0.051000
33.073	0.035200	30.729	0.050000
33.033	0.052400	30.696	0.042000
32.995	0.022000	30.664	0.068200
32.958	0.050200	30.629	0.052000
32.921	0.037600	30.597	0.046400
32.883	0.035600	30.563	0.054600
32.848	0.041000	30.531	0.069200
32.809	0.040800	30.494	0.063400
32.776	0.040600	30.463	0.067200
32.725	0.044400	30.428	0.072000
32.695	0.048600	30.396	0.057000
32.658	0.038200	30.363	0.049400
32.621	0.049600	30.328	0.044200
32.586	0.030600	30.295	0.063200
32.546	0.031200	30.260	0.068600
32.511	0.054200	30.226	0.056200
32.470	0.042800	30.194	0.055200
32.434	0.039400	30.160	0.077800
32.396	0.050800	30.126	0.065800
32.359	0.054400	30.091	0.048400
32.322	0.042000	30.059	0.065800
32.286	0.037400	30.024	0.068800
32.240	0.030400	29.991	0.063400
32.206	0.034600	29.956	0.058000
32.169	0.046800	29.922	0.046000
32.130	0.051600	29.887	0.063600
32.092	0.044600	29.854	0.052600
32.057	0.053800	29.822	0.052400
32.016	0.061600	29.786	0.057000
31.979	0.047600	29.754	0.064200
31.940	0.040800	29.717	0.062400
31.901	0.042800	29.684	0.066600
31.866	0.055600	29.655	0.064000
31.824	0.044400	29.619	0.069200
31.788	0.043200	29.586	0.057000
31.750	0.051200	29.549	0.080800
31.712	0.063400	29.517	0.051800
31.675	0.062000	29.481	0.084400
31.635	0.054400	29.449	0.071600
31.598	0.062400	29.414	0.066600
31.556	0.063800	29.379	0.072600
31.520	0.065000	29.343	0.082400
31.482	0.045000	29.311	0.063600
31.441	0.056400	29.275	0.065200
31.402	0.048800	29.240	0.078400
31.360	0.045200	29.209	0.068200
31.322	0.050400	29.170	0.069800
31.282	0.052800	29.139	0.067800
31.243	0.057800	29.102	0.069000
31.205	0.050600	29.069	0.062800
31.165	0.035400	29.039	0.050000
31.127	0.052800	29.002	0.073600
31.085	0.064800	28.971	0.078800
31.050	0.064600	28.937	0.066000
31.006	0.051800	28.906	0.070600
30.968	0.062400	28.874	0.082800
30.929	0.043400	28.839	0.066600
30.888	0.053600	28.807	0.067800
30.851	0.066600	28.774	0.072600
30.813	0.057400	28.742	0.070400
30.778	0.045200	28.709	0.075200
30.741	0.065800	28.675	0.074000
30.701	0.053000	28.644	0.073200
30.664	0.053400	28.608	0.073600
30.624	0.055400	28.578	0.071000
30.589	0.055200	28.546	0.073800
30.550	0.067000	28.512	0.070000
30.512	0.073600	28.478	0.071800
30.478	0.064200	28.443	0.072000
30.438	0.064400	28.412	0.081000
30.399	0.063200	28.380	0.081400
30.361	0.063600	28.344	0.081200
30.325	0.055000	28.313	0.094000
30.290	0.054000	28.278	0.071400
30.250	0.064000	28.245	0.059200
30.214	0.078200	28.211	0.075200
30.174	0.057200	28.177	0.078800
30.138	0.058200	28.144	0.082600
30.098	0.070600	28.111	0.059000
30.061	0.080800	28.078	0.088600
30.025	0.049600	28.042	0.070400
29.985	0.052800	28.011	0.079800
29.948	0.066400	27.976	0.069000
29.907	0.054600	27.943	0.067000
29.874	0.070200	27.910	0.086200
29.832	0.066800	27.874	0.070000
29.796	0.063000	27.843	0.094400
29.758	0.061400	27.807	0.083600
29.719	0.083800	27.776	0.078800
29.680	0.062200	27.741	0.075000
29.641	0.050400	27.707	0.085800
29.603	0.073800	27.671	0.059800
29.567	0.070800	27.638	0.074800
29.525	0.063600	27.605	0.084400
29.486	0.074600	27.569	0.089600
29.447	0.065000	27.537	0.085000
29.410	0.067800	27.500	0.082600
29.370	0.078800	27.469	0.075000
29.333	0.069600	27.432	0.096800
29.293	0.075000	27.402	0.087400
29.255	0.081400	27.370	0.072400
29.218	0.068000	27.336	0.086200
29.178	0.066200	27.306	0.088200
29.140	0.067400	27.273	0.085600
29.098	0.069600	27.241	0.091600
29.063	0.077200	27.207	0.066400
29.027	0.054600	27.175	0.087800
28.989	0.088800	27.146	0.089200
28.953	0.061000	27.111	0.094600
28.914	0.078600	27.079	0.084800
28.878	0.070200	27.047	0.082200
28.843	0.065800	27.015	0.086400
28.805	0.075200	26.984	0.096000
28.769	0.063800	26.949	0.090400
28.731	0.075400	26.916	0.095600
28.696	0.074200	26.884	0.066200
28.658	0.072400	26.853	0.070200
28.620	0.058800	26.819	0.085400
28.584	0.066800	26.787	0.073800
28.545	0.071800	26.756	0.091000
28.511	0.081400	26.722	0.094600
28.474	0.078000	26.690	0.075800
28.434	0.079200	26.654	0.091000
28.398	0.083400	26.623	0.087200
28.361	0.087800	26.590	0.097600
28.324	0.089800	26.558	0.088400
28.287	0.069200	26.524	0.085200
28.250	0.074200	26.492	0.095600
28.212	0.080400	26.457	0.083800
28.172	0.072600	26.425	0.094600
28.136	0.085800	26.395	0.093200
28.101	0.078200	26.360	0.088800
28.061	0.066000	26.328	0.096600
28.025	0.087200	26.292	0.099400
27.986	0.062000	26.261	0.10320
27.949	0.091000	26.226	0.12720
27.910	0.080400	26.194	0.12440
27.874	0.083000	26.163	0.12540
27.838	0.072200	26.129	0.13020
27.799	0.081600	26.097	0.16200
27.762	0.083000	26.062	0.16660
27.723	0.076000	26.028	0.16540
27.688	0.066600	25.994	0.18660
27.646	0.069400	25.961	0.17960
27.610	0.070000	25.929	0.21300
27.573	0.095000	25.893	0.22620
27.534	0.067800	25.862	0.22580
27.497	0.084400	25.825	0.23140
27.456	0.089800	25.795	0.25400
27.421	0.077600	25.763	0.25620
27.386	0.086400	25.731	0.27020
27.348	0.067000	25.700	0.26420
27.313	0.090800	25.668	0.29080
27.275	0.076200	25.636	0.29080
27.241	0.090800	25.604	0.30680
27.203	0.093800	25.574	0.30660
27.165	0.082000	25.542	0.31400
27.131	0.092000	25.509	0.32160
27.094	0.070800	25.478	0.33720
27.058	0.083600	25.445	0.35160
27.021	0.088600	25.414	0.35180
26.985	0.073800	25.383	0.36400
26.951	0.10640	25.350	0.35560
26.914	0.071000	25.319	0.38260
26.877	0.081400	25.287	0.37400
26.840	0.087200	25.256	0.38560
26.804	0.096000	25.225	0.39160
26.768	0.084800	25.190	0.40840
26.728	0.068200	25.159	0.39520
26.694	0.092600	25.127	0.40260
26.657	0.081800	25.095	0.42800
26.621	0.086800	25.064	0.43080
26.587	0.095800	25.032	0.43580
26.548	0.093400	25.000	0.42260
26.511	0.089400	24.967	0.44240
26.474	0.078400	24.935	0.46180
26.438	0.068600	24.904	0.47160
26.402	0.075400	24.870	0.46320
26.366	0.076000	24.840	0.47340
26.329	0.088000	24.805	0.46580
26.290	0.070400	24.774	0.49580
26.256	0.058800	24.742	0.47920
26.220	0.062200	24.709	0.49420
26.181	0.051400	24.679	0.48820
26.145	0.041600	24.645	0.49380
26.105	0.020600	24.613	0.52040
26.071	0.026400	24.578	0.52980
26.035	-0.00060000	24.548	0.50920
25.997	-0.013000	24.515	0.51740
25.961	-0.032600	24.481	0.52180
25.922	-0.032200	24.448	0.53320
25.887	-0.053000	24.415	0.52800
25.850	-0.043600	24.382	0.55700
25.812	-0.062200	24.350	0.55020
25.777	-0.074600	24.316	0.54940
25.740	-0.081600	24.285	0.56360
25.707	-0.10280	24.250	0.56980
25.673	-0.12200	24.221	0.56580
25.637	-0.12140	24.186	0.57720
25.603	-0.13720	24.156	0.57880
25.567	-0.14620	24.126	0.57480
25.531	-0.14660	24.094	0.58900
25.496	-0.15380	24.063	0.59280
25.462	-0.16440	24.030	0.60080
25.425	-0.17980	24.002	0.60860
25.390	-0.18100	23.968	0.62160
25.357	-0.18980	23.938	0.60140
25.320	-0.20120	23.905	0.62080
25.285	-0.20100	23.875	0.63540
25.248	-0.21100	23.845	0.61640
25.213	-0.23020	23.813	0.63380
25.180	-0.22460	23.783	0.61580
25.142	-0.24640	23.750	0.63980
25.108	-0.25300	23.719	0.62980
25.071	-0.24000	23.689	0.64920
25.037	-0.25540	23.656	0.64760
24.999	-0.25040	23.626	0.65020
24.965	-0.27020	23.592	0.67640
24.927	-0.26040	23.564	0.67240
24.891	-0.28980	23.532	0.66800
24.859	-0.29840	23.500	0.67100
24.821	-0.29920	23.468	0.67080
24.784	-0.32220	23.435	0.67260
24.747	-0.30220	23.405	0.69760
24.714	-0.31580	23.373	0.69480
24.674	-0.31520	23.343	0.69500
24.640	-0.31780	23.311	0.69160
24.605	-0.32640	23.278	0.69920
24.567	-0.33340	23.247	0.70780
24.531	-0.34680	23.214	0.70860
24.495	-0.36120	23.184	0.70440
24.459	-0.36180	23.153	0.72400
24.422	-0.36480	23.120	0.72160
24.384	-0.37660	23.089	0.72080
24.348	-0.38320	23.055	0.73000
24.310	-0.39180	23.025	0.73000
24.275	-0.38080	22.994	0.74200
24.236	-0.38220	22.961	0.74520
24.201	-0.40040	22.929	0.75300
24.165	-0.39280	22.896	0.74760
24.132	-0.42300	22.865	0.74840
24.099	-0.40440	22.834	0.75280
24.063	-0.40680	22.799	0.74420
24.030	-0.40400	22.767	0.76420
23.994	-0.42620	22.735	0.77460
23.961	-0.41960	22.702	0.76160
23.928	-0.41720	22.673	0.76980
23.892	-0.44420	22.642	0.79020
23.859	-0.45220	22.615	0.78140
23.823	-0.44880	22.583	0.78900
23.789	-0.45960	22.554	0.79540
23.754	-0.46880	22.525	0.80060
23.720	-0.46560	22.494	0.80460
23.684	-0.46640	22.465	0.79220
23.653	-0.48980	22.433	0.80240
23.618	-0.48080	22.404	0.80340
23.584	-0.49500	22.374	0.81580
23.550	-0.48700	22.342	0.81040
23.514	-0.48640	22.312	0.83140
23.480	-0.49980	22.281	0.81880
23.445	-0.50400	22.252	0.80620
23.411	-0.49660	22.222	0.82640
23.375	-0.50760	22.190	0.81560
23.341	-0.50160	22.160	0.83640
23.308	-0.51020	22.128	0.84220
23.271	-0.53780	22.099	0.84160
23.238	-0.53160	22.069	0.83680
23.201	-0.53180	22.037	0.84000
23.168	-0.53460	22.008	0.83940
23.130	-0.54320	21.976	0.84980
23.096	-0.54660	21.946	0.86000
23.060	-0.55580	21.917	0.85040
23.025	-0.55240	21.885	0.85360
22.990	-0.56440	21.854	0.86640
22.954	-0.56620	21.822	0.87000
22.920	-0.56960	21.792	0.88600
22.882	-0.57040	21.759	0.86960
22.848	-0.58760	21.729	0.88560
22.815	-0.58440	21.700	0.87460
22.777	-0.58720	21.667	0.88040
22.743	-0.58500	21.635	0.88020
22.705	-0.58800	21.602	0.90100
22.674	-0.57300	21.571	0.87880
22.640	-0.59340	21.542	0.88920
22.606	-0.60580	21.509	0.90400
22.574	-0.62000	21.478	0.90100
22.540	-0.59480	21.445	0.91360
22.507	-0.60780	21.415	0.92500
22.473	-0.61800	21.382	0.92280
22.440	-0.61500	21.351	0.92600
22.406	-0.63280	21.319	0.92020
22.373	-0.61680	21.288	0.91740
22.340	-0.63140	21.258	0.92500
22.306	-0.63800	21.225	0.91720
22.275	-0.64960	21.195	0.93100
22.239	-0.64300	21.161	0.93120
22.208	-0.65320	21.132	0.94520
22.175	-0.66080	21.100	0.94740
22.139	-0.65660	21.069	0.94580
22.108	-0.66840	21.040	0.93420
22.073	-0.65360	21.009	0.93020
22.042	-0.66420	20.980	0.95180
22.011	-0.66140	20.951	0.95540
21.975	-0.67440	20.921	0.96260
21.943	-0.68220	20.891	0.96540
21.908	-0.66720	20.861	0.95600
21.876	-0.68220	20.831	0.97160
21.841	-0.69020	20.801	0.96240
21.808	-0.69280	20.772	0.96160
21.774	-0.67720	20.740	0.97280
21.743	-0.69840	20.711	0.97620
21.710	-0.70800	20.682	0.97820
21.676	-0.68620	20.649	0.97300
21.644	-0.70540	20.620	0.97740
21.608	-0.70160	20.588	0.98660
21.575	-0.72600	20.559	0.97080
21.539	-0.70900	20.529	0.97820
21.506	-0.71480	20.496	0.98880
21.472	-0.73800	20.467	1.0000
21.438	-0.72360	20.435	0.98860
21.405	-0.73720	20.406	1.0100
21.369	-0.72800	20.376	1.0166
21.335	-0.74820	20.344	1.0028
21.300	-0.72280	20.315	1.0010
21.267	-0.75740	20.281	1.0016
21.230	-0.75940	20.252	0.99920
21.199	-0.76040	20.223	1.0240
21.162	-0.74000	20.190	1.0290
21.133	-0.74920	20.159	0.99860
21.096	-0.76380	20.127	1.0138
21.061	-0.75640	20.096	1.0164
21.031	-0.76680	20.065	1.0320
20.996	-0.76680	20.032	1.0250
20.966	-0.76640	20.002	1.0324
20.932	-0.76900	19.969	1.0314
20.900	-0.77080	19.941	1.0416
20.869	-0.78240	19.910	1.0438
20.834	-0.77660	19.876	1.0546
20.802	-0.80120	19.846	1.0370
20.767	-0.78480	19.813	1.0664
20.735	-0.77860	19.783	1.0514
20.704	-0.79120	19.752	1.0580
20.670	-0.80620	19.719	1.0526
20.638	-0.81360	19.688	1.0588
20.602	-0.80080	19.656	1.0608
20.569	-0.79940	19.625	1.0622
20.536	-0.80160	19.592	1.0586
20.503	-0.80260	19.562	1.0832
20.472	-0.80780	19.531	1.0742
20.436	-0.81440	19.498	1.0628
20.403	-0.81900	19.469	1.0756
20.369	-0.81160	19.436	1.0712
20.335	-0.82660	19.405	1.0836
20.300	-0.84420	19.375	1.0712
20.267	-0.83360	19.343	1.0752
20.234	-0.83060	19.311	1.0780
20.198	-0.84340	19.277	1.0938
20.165	-0.83600	19.246	1.0994
20.130	-0.84120	19.212	1.0922
20.096	-0.84500	19.181	1.1054
20.063	-0.84780	19.148	1.1000
20.027	-0.85900	19.117	1.1074
19.996	-0.85840	19.086	1.1152
19.960	-0.85980	19.053	1.1016
19.929	-0.86000	19.022	1.1116
19.893	-0.85220	18.990	1.1100
19.862	-0.87100	18.962	1.1218
19.827	-0.86540	18.936	1.1114
19.794	-0.85280	18.906	1.1210
19.761	-0.88020	18.878	1.1112
19.725	-0.86820	18.848	1.1112
19.692	-0.87160	18.821	1.1174
19.656	-0.89100	18.794	1.1148
19.621	-0.88120	18.765	1.1290
19.589	-0.89040	18.737	1.1198
19.553	-0.87840	18.708	1.1330
19.520	-0.90040	18.682	1.1290
19.483	-0.89340	18.652	1.1282
19.450	-0.88100	18.624	1.1228
19.413	-0.89380	18.594	1.1436
19.380	-0.89860	18.566	1.1492
19.341	-0.89980	18.539	1.1590
19.308	-0.90780	18.510	1.1432
19.271	-0.91560	18.482	1.1630
19.236	-0.90800	18.452	1.1478
19.199	-0.91300	18.425	1.1536
19.164	-0.92020	18.398	1.1516
19.130	-0.92720	18.367	1.1504
19.094	-0.91060	18.339	1.1472
19.059	-0.91220	18.309	1.1552
19.022	-0.93280	18.281	1.1546
18.990	-0.94460	18.253	1.1488
18.962	-0.93580	18.223	1.1696
18.930	-0.94120	18.195	1.1584
18.901	-0.93920	18.165	1.1706
18.869	-0.92620	18.138	1.1850
18.840	-0.93940	18.109	1.1806
18.809	-0.94820	18.079	1.1710
18.779	-0.94760	18.051	1.2066
18.747	-0.94020	18.020	1.1930
18.719	-0.95960	17.993	1.1778
18.689	-0.94840	17.965	1.1750
18.656	-0.93980	17.934	1.1820
18.627	-0.95740	17.906	1.1888
18.595	-0.94860	17.875	1.2112
18.566	-0.96380	17.847	1.1948
18.537	-0.96560	17.819	1.1884
18.504	-0.97640	17.789	1.2148
18.474	-0.97700	17.760	1.1996
18.442	-0.96240	17.730	1.1906
18.412	-0.96660	17.701	1.2092
18.379	-0.97200	17.673	1.1988
18.350	-0.96660	17.642	1.2022
18.319	-0.97940	17.612	1.1996
18.287	-0.96000	17.582	1.1988
18.258	-0.98080	17.554	1.2052
18.225	-0.98840	17.527	1.2048
18.194	-0.96980	17.495	1.2036
18.164	-1.0016	17.467	1.2230
18.134	-0.98740	17.435	1.2036
18.102	-0.98840	17.408	1.2382
18.072	-0.99600	17.378	1.2244
18.040	-1.0154	17.346	1.2262
18.010	-0.99700	17.316	1.2184
17.979	-0.99680	17.284	1.2164
17.946	-0.99960	17.254	1.2278
17.916	-1.0076	17.226	1.2298
17.883	-0.99320	17.195	1.2348
17.852	-1.0102	17.166	1.2272
17.822	-1.0180	17.133	1.2422
17.788	-1.0128	17.106	1.2372
17.758	-1.0018	17.076	1.2472
17.724	-1.0232	17.047	1.2468
17.694	-1.0164	17.020	1.2336
17.662	-1.0348	16.989	1.2250
17.629	-1.0116	16.961	1.2356
17.598	-1.0368	16.931	1.2528
17.564	-1.0276	16.903	1.2470
17.532	-1.0398	16.875	1.2472
17.500	-1.0428	16.844	1.2586
17.467	-1.0386	16.815	1.2504
17.435	-1.0286	16.784	1.2306
17.401	-1.0458	16.755	1.2568
17.369	-1.0440	16.726	1.2474
17.335	-1.0394	16.696	1.2428
17.304	-1.0590	16.667	1.2448
17.272	-1.0524	16.636	1.2480
17.239	-1.0534	16.607	1.2592
17.207	-1.0582	16.578	1.2634
17.172	-1.0560	16.547	1.2674
17.141	-1.0568	16.518	1.2660
17.111	-1.0458	16.486	1.2808
17.078	-1.0530	16.456	1.2690
17.048	-1.0552	16.427	1.2668
17.014	-1.0672	16.396	1.3000
16.985	-1.0584	16.366	1.2850
16.952	-1.0578	16.336	1.2788
16.922	-1.0636	16.308	1.2804
16.888	-1.0612	16.279	1.2912
16.858	-1.0738	16.247	1.2814
16.825	-1.0670	16.218	1.2754
16.794	-1.0554	16.187	1.2862
16.764	-1.0698	16.158	1.2880
16.730	-1.0630	16.131	1.2882
16.699	-1.0718	16.101	1.3082
16.666	-1.0754	16.075	1.2896
16.635	-1.0664	16.044	1.3102
16.601	-1.0946	16.017	1.2850
16.570	-1.0846	15.988	1.3006
16.537	-1.0744	15.959	1.2910
16.504	-1.0782	15.931	1.2934
16.476	-1.0870	15.900	1.2966
16.442	-1.0820	15.873	1.3080
16.411	-1.0940	15.844	1.3062
16.377	-1.0926	15.814	1.2962
16.345	-1.1092	15.786	1.3050
16.310	-1.0918	15.756	1.3080
16.278	-1.0896	15.728	1.3082
16.243	-1.0968	15.699	1.3180
16.212	-1.1000	15.668	1.3198
16.178	-1.1042	15.639	1.3076
16.148	-1.1060	15.608	1.3230
16.115	-1.1110	15.580	1.3268
16.085	-1.0954	15.551	1.3282
16.054	-1.1116	15.523	1.3110
16.021	-1.1118	15.495	1.3242
15.990	-1.1028	15.464	1.3214
15.957	-1.0942	15.435	1.3232
15.927	-1.1222	15.404	1.3210
15.897	-1.1228	15.375	1.3148
15.864	-1.1270	15.344	1.3456
15.833	-1.1270	15.316	1.3254
15.800	-1.1246	15.284	1.3240
15.771	-1.1112	15.255	1.3480
15.739	-1.1270	15.225	1.3362
15.710	-1.1276	15.196	1.3328
15.678	-1.1328	15.169	1.3466
15.649	-1.1324	15.140	1.3380
15.615	-1.1310	15.113	1.3476
15.585	-1.1476	15.084	1.3494
15.555	-1.1414	15.057	1.3502
15.521	-1.1412	15.027	1.3548
15.491	-1.1318	14.999	1.3508
15.458	-1.1334	14.969	1.3288
15.426	-1.1388	14.941	1.3558
15.394	-1.1504	14.913	1.3618
15.361	-1.1426	14.883	1.3510
15.330	-1.1496	14.854	1.3618
15.296	-1.1562	14.822	1.3562
15.264	-1.1482	14.794	1.3640
15.230	-1.1528	14.765	1.3838
15.200	-1.1566	14.734	1.3576
15.168	-1.1618	14.707	1.3608
15.139	-1.1528	14.677	1.3504
15.106	-1.1560	14.647	1.3690
15.077	-1.1808	14.618	1.3582
15.045	-1.1668	14.590	1.3646
15.016	-1.1554	14.559	1.3606
14.984	-1.1576	14.530	1.3690
14.953	-1.1674	14.498	1.3704
14.925	-1.1624	14.471	1.3728
14.892	-1.1672	14.442	1.3696
14.861	-1.1676	14.410	1.3760
14.830	-1.1736	14.382	1.3668
14.799	-1.1644	14.351	1.3684
14.767	-1.1648	14.322	1.3622
14.737	-1.1770	14.293	1.3792
14.706	-1.1884	14.262	1.3710
14.673	-1.1928	14.233	1.3916
14.642	-1.1758	14.202	1.3774
14.607	-1.1712	14.175	1.3882
14.576	-1.1860	14.148	1.3838
14.542	-1.1938	14.119	1.3954
14.510	-1.1872	14.092	1.3802
14.479	-1.1836	14.063	1.3892
14.446	-1.1902	14.035	1.3786
14.415	-1.1856	14.005	1.3850
14.382	-1.1886	13.977	1.4006
14.349	-1.2020	13.947	1.3980
14.315	-1.1938	13.920	1.3902
14.284	-1.1976	13.892	1.4078
14.254	-1.2016	13.863	1.3992
14.222	-1.1988	13.835	1.3944
14.193	-1.2078	13.805	1.4052
14.161	-1.1996	13.778	1.4052
14.132	-1.2050	13.751	1.3872
14.102	-1.2094	13.721	1.4012
14.071	-1.2070	13.693	1.3928
14.042	-1.1968	13.662	1.3890
14.010	-1.1856	13.635	1.3970
13.980	-1.1888	13.605	1.4136
13.948	-1.2016	13.575	1.4086
13.918	-1.2030	13.546	1.4112
13.885	-1.1994	13.515	1.4076
13.856	-1.2150	13.488	1.3980
13.826	-1.2150	13.458	1.3930
13.794	-1.2114	13.427	1.4148
13.764	-1.2212	13.398	1.4146
13.731	-1.2100	13.366	1.4070
13.701	-1.1924	13.337	1.4140
13.670	-1.2174	13.310	1.4182
13.637	-1.2296	13.280	1.4226
13.607	-1.2188	13.251	1.4324
13.574	-1.2244	13.221	1.4238
13.544	-1.2130	13.193	1.4204
13.512	-1.2286	13.165	1.4266
13.478	-1.2296	13.137	1.4278
13.446	-1.2322	13.111	1.4106
13.415	-1.2328	13.082	1.4138
13.385	-1.2252	13.055	1.4174
13.353	-1.2400	13.024	1.4046
13.323	-1.2426	12.997	1.4212
13.288	-1.2228	12.967	1.4174
13.256	-1.2430	12.941	1.4188
13.227	-1.2462	12.911	1.4268
13.197	-1.2348	12.884	1.4382
13.168	-1.2348	12.856	1.4380
13.138	-1.2308	12.827	1.4278
13.109	-1.2282	12.800	1.4282
13.079	-1.2268	12.770	1.4130
13.046	-1.2474	12.743	1.4192
13.015	-1.2306	12.714	1.4314
12.985	-1.2536	12.687	1.4334
12.957	-1.2414	12.659	1.4320
12.926	-1.2378	12.627	1.4384
12.895	-1.2582	12.598	1.4348
12.862	-1.2482	12.566	1.4386
12.833	-1.2412	12.539	1.4452
12.802	-1.2426	12.513	1.4500
12.771	-1.2452	12.485	1.4520
12.742	-1.2642	12.456	1.4416
12.709	-1.2422	12.424	1.4548
12.679	-1.2534	12.394	1.4378
12.646	-1.2472	12.362	1.4432
12.614	-1.2492	12.333	1.4458
12.584	-1.2560	12.304	1.4544
12.552	-1.2658	12.274	1.4308
12.523	-1.2446	12.246	1.4340
12.490	-1.2548	12.217	1.4520
12.459	-1.2552	12.190	1.4594
12.427	-1.2636	12.163	1.4524
12.393	-1.2588	12.135	1.4636
12.360	-1.2666	12.108	1.4428
12.330	-1.2706	12.079	1.4588
12.295	-1.2514	12.051	1.4508
12.266	-1.2590	12.020	1.4578
12.237	-1.2606	11.993	1.4524
12.206	-1.2734	11.965	1.4768
12.177	-1.2642	11.937	1.4648
12.146	-1.2686	11.909	1.4762
12.119	-1.2620	11.878	1.4720
12.091	-1.2630	11.851	1.4616
12.059	-1.2486	11.822	1.4660
12.030	-1.2802	11.794	1.4714
11.999	-1.2712	11.767	1.4692
11.969	-1.2994	11.736	1.4682
11.940	-1.2794	11.707	1.4566
11.907	-1.2812	11.680	1.4620
11.878	-1.2750	11.654	1.4644
11.848	-1.2762	11.626	1.4626
11.818	-1.2848	11.592	1.4646
11.787	-1.2858	11.562	1.4790
11.757	-1.2958	11.531	1.4770
11.726	-1.2810	11.505	1.4696
11.700	-1.2816	11.479	1.4690
11.672	-1.2656	11.451	1.4650
11.638	-1.2760	11.422	1.4660
11.606	-1.2912	11.391	1.4834
11.573	-1.2640	11.361	1.4920
11.544	-1.2842	11.330	1.4796
11.511	-1.2892	11.301	1.4882
11.482	-1.2812	11.273	1.4754
11.452	-1.2796	11.244	1.4828
11.416	-1.2856	11.216	1.4740
11.387	-1.3036	11.190	1.4828
11.356	-1.2884	11.163	1.4778
11.325	-1.2898	11.136	1.4972
11.293	-1.2894	11.106	1.4964
11.257	-1.2802	11.078	1.4968
11.229	-1.3002	11.050	1.4828
11.200	-1.2926	11.024	1.4846
11.175	-1.3028	11.000	1.4884
11.146	-1.3016	10.971	1.4864
11.115	-1.3060	10.941	1.4924
11.080	-1.2966	10.910	1.4764
11.050	-1.2944	10.881	1.4992
11.021	-1.2978	10.856	1.4966
10.996	-1.2958	10.831	1.4914
10.967	-1.2790	10.804	1.4810
10.931	-1.3064	10.774	1.4940
10.898	-1.2858	10.741	1.4928
10.867	-1.2960	10.711	1.4874
10.839	-1.2952	10.682	1.5044
10.814	-1.3106	10.657	1.4960
10.781	-1.2870	10.629	1.4860
10.750	-1.3128	10.597	1.5154
10.715	-1.3188	10.568	1.4962
10.684	-1.3108	10.537	1.4882
10.652	-1.3018	10.508	1.4948
10.622	-1.3082	10.475	1.4934
10.591	-1.3092	10.447	1.4986
10.560	-1.3088	10.422	1.5008
10.527	-1.3148	10.392	1.4978
10.494	-1.3090	10.364	1.5184
10.464	-1.3146	10.332	1.5014
10.431	-1.3072	10.302	1.5100
10.399	-1.3090	10.276	1.4994
10.366	-1.3138	10.245	1.5166
10.333	-1.3188	10.219	1.5102
10.304	-1.3132	10.190	1.5118
10.272	-1.3196	10.163	1.5052
10.237	-1.3178	10.133	1.5034
10.206	-1.3206	10.107	1.5028
10.178	-1.3182	10.081	1.5158
10.155	-1.3228	10.054	1.5098
10.125	-1.3340	10.025	1.5118
10.095	-1.3350	9.9936	1.5038
10.062	-1.3106	9.9707	1.5076
10.034	-1.3220	9.9463	1.5136
10.004	-1.3330	9.9171	1.4964
9.9773	-1.3222	9.8863	1.5226
9.9455	-1.3200	9.8575	1.5140
9.9144	-1.3418	9.8310	1.5204
9.8865	-1.3274	9.8079	1.5164
9.8569	-1.3392	9.7801	1.5286
9.8272	-1.3258	9.7450	1.5054
9.7941	-1.3358	9.7152	1.5176
9.7617	-1.3166	9.6881	1.5156
9.7306	-1.3272	9.6654	1.5224
9.7055	-1.3346	9.6365	1.5266
9.6791	-1.3140	9.6098	1.5064
9.6448	-1.3240	9.5754	1.5186
9.6123	-1.3336	9.5455	1.5304
9.5785	-1.3300	9.5162	1.5274
9.5484	-1.3390	9.4938	1.5212
9.5199	-1.3250	9.4671	1.5262
9.4907	-1.3452	9.4313	1.5370
9.4554	-1.3378	9.4007	1.5080
9.4246	-1.3342	9.3684	1.5046
9.3925	-1.3406	9.3449	1.5408
9.3606	-1.3324	9.3142	1.5382
9.3301	-1.3378	9.2848	1.5326
9.2947	-1.3358	9.2507	1.5276
9.2627	-1.3460	9.2203	1.5262
9.2299	-1.3204	9.1935	1.5204
9.2013	-1.3414	9.1659	1.5268
9.1711	-1.3358	9.1379	1.5154
9.1394	-1.3534	9.1069	1.5144
9.1115	-1.3504	9.0803	1.5322
9.0814	-1.3496	9.0621	1.5240
9.0571	-1.3462	9.0394	1.5568
9.0283	-1.3494	9.0080	1.5244
8.9961	-1.3448	8.9724	1.5498
8.9697	-1.3458	8.9452	1.5390
8.9417	-1.3432	8.9230	1.5242
8.9121	-1.3426	8.9023	1.5328
8.8777	-1.3586	8.8748	1.5302
8.8474	-1.3472	8.8404	1.5298
8.8205	-1.3536	8.8107	1.5394
8.7966	-1.3634	8.7854	1.5306
8.7673	-1.3450	8.7632	1.5316
8.7308	-1.3500	8.7342	1.5290
8.6986	-1.3446	8.6986	1.5334
8.6670	-1.3530	8.6680	1.5456
8.6420	-1.3388	8.6470	1.5382
8.6135	-1.3498	8.6282	1.5558
8.5767	-1.3404	8.5998	1.5544
8.5478	-1.3428	8.5579	1.5438
8.5167	-1.3562	8.5273	1.5528
8.4911	-1.3588	8.5019	1.5428
8.4554	-1.3544	8.4789	1.5376
8.4230	-1.3694	8.4448	1.5494
8.3875	-1.3642	8.4120	1.5328
8.3581	-1.3666	8.3758	1.5348
8.3279	-1.3618	8.3539	1.5506
8.2926	-1.3572	8.3299	1.5476
8.2579	-1.3572	8.2939	1.5510
8.2200	-1.3604	8.2604	1.5608
8.1978	-1.3660	8.2274	1.5380
8.1673	-1.3676	8.2057	1.5354
8.1359	-1.3536	8.1842	1.5316
8.1043	-1.3536	8.1467	1.5494
8.0806	-1.3580	8.1164	1.5468
8.0579	-1.3718	8.0899	1.5612
8.0245	-1.3686	8.0730	1.5478
7.9889	-1.3640	8.0455	1.5306
7.9658	-1.3620	8.0102	1.5564
7.9461	-1.3648	7.9828	1.5440
7.9166	-1.3624	7.9582	1.5536
7.8770	-1.3568	7.9356	1.5484
7.8396	-1.3638	7.9059	1.5492
7.8222	-1.3832	7.8732	1.5506
7.8038	-1.3762	7.8491	1.5498
7.7668	-1.3614	7.8292	1.5416
7.7243	-1.3736	7.8012	1.5446
7.6933	-1.3638	7.7653	1.5678
7.6779	-1.3684	7.7351	1.5624
7.6549	-1.3690	7.7124	1.5450
7.6081	-1.3628	7.6899	1.5778
7.5684	-1.3672	7.6596	1.5692
7.5483	-1.3770	7.6238	1.5560
7.5360	-1.3640	7.5979	1.5478
7.4931	-1.3766	7.5756	1.5656
7.4462	-1.3686	7.5477	1.5604
7.4162	-1.3640	7.5115	1.5486
7.4007	-1.3692	7.4760	1.5662
7.3732	-1.3748	7.4583	1.5524
7.3214	-1.3716	7.4343	1.5600
7.2796	-1.3656	7.3979	1.5604
7.2630	-1.3704	7.3650	1.5648
7.2480	-1.3746	7.3414	1.5638
7.2021	-1.3680	7.3152	1.5634
7.1454	-1.3942	7.2844	1.5584
7.1180	-1.3872	7.2459	1.5608
7.1145	-1.3826	7.2138	1.5612
7.0901	-1.3820	7.1923	1.5722
7.0364	-1.3788	7.1650	1.5546
6.9986	-1.3866	7.1254	1.5652
6.9931	-1.3748	7.0949	1.5740
6.9762	-1.3704	7.0689	1.5740
6.9277	-1.3746	7.0560	1.5678
6.8830	-1.3812	7.0302	1.5516
6.8726	-1.3878	6.9910	1.5568
6.8609	-1.3744	6.9616	1.5630
6.8174	-1.3818	6.9436	1.5622
6.7697	-1.3884	6.9242	1.5650
6.7458	-1.3938	6.8850	1.5664
6.7412	-1.3702	6.8484	1.5642
6.7083	-1.3846	6.8298	1.5712
6.6512	-1.3968	6.8146	1.5590
6.6211	-1.3882	6.7868	1.5696
6.6129	-1.3776	6.7393	1.5786
6.5815	-1.3890	6.7082	1.5620
6.5280	-1.3892	6.6905	1.5848
6.4891	-1.3916	6.6720	1.5774
6.4838	-1.3802	6.6363	1.5734
6.4650	-1.3794	6.5907	1.5714
6.4077	-1.4044	6.5751	1.5646
6.3669	-1.3790	6.5579	1.5778
6.3537	-1.3960	6.5201	1.5698
6.3271	-1.3864	6.4736	1.5712
6.2833	-1.3804	6.4477	1.5756
6.2477	-1.3910	6.4327	1.5796
6.2311	-1.3854	6.4108	1.5718
6.2147	-1.3774	6.3642	1.5674
6.1703	-1.3876	6.3247	1.5724
6.1284	-1.3894	6.3115	1.5932
6.1112	-1.3900	6.2917	1.5846
6.0938	-1.3776	6.2536	1.5732
6.0538	-1.3816	6.2251	1.5610
6.0158	-1.3968	6.2105	1.5636
5.9899	-1.4150	6.1830	1.5760
5.9734	-1.3844	6.1430	1.5854
5.9404	-1.3904	6.1203	1.5862
5.8947	-1.3818	6.1055	1.5652
5.8636	-1.3938	6.0730	1.5672
5.8446	-1.4026	6.0399	1.5694
5.8256	-1.3854	6.0111	1.5722
5.7797	-1.3830	5.9924	1.5644
5.7366	-1.3836	5.9565	1.5650
5.7222	-1.3934	5.9244	1.5912
5.6989	-1.4108	5.8969	1.5750
5.6476	-1.3864	5.8758	1.5714
5.6017	-1.3880	5.8387	1.5762
5.5932	-1.3982	5.8093	1.5780
5.5744	-1.3828	5.7886	1.5672
5.5280	-1.4012	5.7578	1.5740
5.4870	-1.3870	5.7303	1.5620
5.4762	-1.3914	5.6976	1.5768
5.4548	-1.3984	5.6668	1.5834
5.4060	-1.3972	5.6391	1.5998
5.3778	-1.3904	5.6113	1.5822
5.3668	-1.3944	5.5716	1.5702
5.3306	-1.3926	5.5436	1.5714
5.2896	-1.3850	5.5373	1.5724
5.2600	-1.3928	5.5081	1.6020
5.2458	-1.4060	5.4633	1.5882
5.2040	-1.4022	5.4368	1.5860
5.1617	-1.4052	5.4333	1.5840
5.1449	-1.3900	5.3944	1.5896
5.1224	-1.4064	5.3528	1.5886
5.0715	-1.3932	5.3337	1.5918
5.0443	-1.4006	5.3199	1.5916
5.0348	-1.3980	5.2812	1.5852
4.9967	-1.3902	5.2412	1.5808
4.9471	-1.3878	5.2241	1.5912
4.9302	-1.4078	5.1970	1.5880
4.9133	-1.4008	5.1587	1.5884
4.8721	-1.3868	5.1291	1.5662
4.8244	-1.3904	5.1094	1.5814
4.8103	-1.3964	5.0759	1.5772
4.7893	-1.4118	5.0384	1.5850
4.7371	-1.4008	5.0194	1.5804
4.7095	-1.4022	5.0078	1.5898
4.6904	-1.3946	4.9627	1.5912
4.6677	-1.3940	4.9250	1.5800
4.6361	-1.3986	4.9202	1.5888
4.6335	-1.3962	4.8943	1.5854
4.6321	-1.4052	4.8446	1.5900
4.6115	-1.3978	4.8212	1.5794
4.6025	-1.4010	4.8132	1.5910
4.6119	-1.3998	4.7735	1.5890
4.6064	-1.4176	4.7234	1.6010
4.5904	-1.3924	4.7147	1.5842
4.5950	-1.3914	4.6936	1.5796
4.6013	-1.3982	4.6532	1.5934
4.5996	-1.3936	4.6317	1.5856
4.5878	-1.3952	4.6304	1.5854
4.5873	-1.3956	4.6172	1.5780
4.5955	-1.4154	4.5932	1.5978
4.5773	-1.3828	4.6067	1.6008
4.5508	-1.4160	4.6056	1.5800
4.5045	-1.4076	4.5801	1.5912
4.2940	-1.4196	4.5574	1.5914
3.8418	-1.4062	4.4344	1.5924
3.5819	-1.4140	4.2466	1.5996
3.5808	-1.4064	4.5421	1.5932
3.3761	-1.3962	4.6809	1.5996
3.2410	-1.4066	4.4719	1.6054
3.2983	-1.4000	4.4513	1.5768
3.2104	-1.4072	4.6608	1.5954
3.1414	-1.4044	4.6130	1.5906
3.1810	-1.4044	4.4478	1.5978
3.1594	-1.4116	4.5575	1.6040
3.1089	-1.4192	4.6491	1.5826
3.1258	-1.3910	4.5651	1.5732
3.1181	-1.4284	4.4912	1.5806
		4.5973	1.5894
		4.6142	1.6036
		4.5181	1.5924
		4.5283	1.5954
		4.6024	1.5980
		4.5671	1.5934
