# Supplementary material for: Tunable chiral and nematic states in the triple-Q antiferromagnet Co1/3TaS2
Source: Nat Commun. 2026 Jan 31;17:2212. doi: 10.1038/s41467-026-68843-0 (PMC12963503; doi:10.1038/s41467-026-68843-0)
Supplement: Supplementary file 3 — Source Data [file 41467_2026_68843_MOESM3_ESM.zip › Fig1f.txt]

B(T)	MCD	B(T)	MCD	E	F	G	H	I	J
5.0000	0.95960	-5.0000	-0.81960
5.0000	0.97860	-5.0000	-0.80940
5.0000	0.96080	-4.9952	-0.81735
5.0000	0.97740	-4.9821	-0.80959
5.0000	0.97220	-4.9693	-0.78727
5.0000	0.97380	-4.9563	-0.80153
5.0000	0.96020	-4.9435	-0.78681
4.9899	0.97084	-4.9304	-0.80845
4.9768	0.96128	-4.9173	-0.80589
4.9637	0.97352	-4.9045	-0.80576
4.9509	0.94960	-4.8915	-0.80242
4.9379	0.98105	-4.8784	-0.80606
4.9248	0.95129	-4.8653	-0.82330
4.9120	0.96637	-4.8525	-0.81398
4.8989	0.96301	-4.8395	-0.81443
4.8859	0.97306	-4.8264	-0.80427
4.8731	0.98274	-4.8136	-0.81095
4.8600	0.95718	-4.8005	-0.82399
4.8469	0.94962	-4.7875	-0.81084
4.8336	0.97924	-4.7744	-0.80048
4.8208	0.96852	-4.7613	-0.81832
4.8077	0.96895	-4.7483	-0.80977
4.7949	0.95883	-4.7352	-0.81621
4.7819	0.96209	-4.7224	-0.81129
4.7688	0.95613	-4.7093	-0.81473
4.7560	0.95881	-4.6965	-0.81361
4.7429	0.96345	-4.6835	-0.80366
4.7299	0.95590	-4.6704	-0.81490
4.7165	0.97270	-4.6576	-0.81178
4.7037	0.96798	-4.6443	-0.81019
4.6907	0.95783	-4.6312	-0.80763
4.6776	0.97547	-4.6181	-0.83707
4.6648	0.97615	-4.6051	-0.79753
4.6517	0.97299	-4.5923	-0.80421
4.6387	0.96424	-4.5792	-0.80844
4.6259	0.95892	-4.5664	-0.81132
4.6128	0.95896	-4.5533	-0.82436
4.5995	0.95737	-4.5403	-0.79642
4.5864	0.96381	-4.5269	-0.82282
4.5736	0.95549	-4.5141	-0.81130
4.5605	0.95373	-4.5011	-0.81475
4.5475	0.96098	-4.4880	-0.80319
4.5347	0.97486	-4.4752	-0.80927
4.5216	0.95950	-4.4621	-0.81291
4.5088	0.97378	-4.4491	-0.81056
4.4957	0.96662	-4.4360	-0.80960
4.4824	0.97063	-4.4232	-0.79268
4.4693	0.96687	-4.4099	-0.80549
4.4563	0.97833	-4.3968	-0.80133
4.4435	0.95561	-4.3840	-0.81781
4.4304	0.95725	-4.3709	-0.83325
4.4173	0.95589	-4.3579	-0.79430
4.4045	0.96256	-4.3451	-0.81198
4.3915	0.95702	-4.3320	-0.80322
4.3784	0.97046	-4.3189	-0.80426
4.3651	0.96147	-4.3061	-0.81814
4.3523	0.96335	-4.2928	-0.81615
4.3392	0.96119	-4.2797	-0.80619
4.3264	0.94887	-4.2667	-0.81544
4.3133	0.95711	-4.2539	-0.80692
4.3003	0.93916	-4.2408	-0.80656
4.2875	0.95004	-4.2280	-0.82244
4.2744	0.96568	-4.2149	-0.81208
4.2613	0.95652	-4.2021	-0.80636
4.2480	0.94713	-4.1891	-0.81322
4.2349	0.97437	-4.1763	-0.81329
4.2221	0.97105	-4.1632	-0.82653
4.2091	0.98030	-4.1504	-0.81441
4.1960	0.94814	-4.1373	-0.82545
4.1832	0.95302	-4.1245	-0.81273
4.1701	0.97866	-4.1115	-0.81099
4.1571	0.95051	-4.0984	-0.82722
4.1443	0.96699	-4.0856	-0.81810
4.1309	0.97039	-4.0725	-0.80734
4.1179	0.97145	-4.0597	-0.81502
4.1048	0.96469	-4.0467	-0.82968
4.0920	0.96136	-4.0339	-0.82216
4.0789	0.96720	-4.0208	-0.81600
4.0659	0.95866	-4.0077	-0.82663
4.0531	0.96314	-3.9947	-0.83069
4.0400	0.97158	-3.9816	-0.81013
4.0269	0.95882	-3.9685	-0.81877
4.0136	0.95843	-3.9557	-0.82345
4.0008	0.96651	-3.9427	-0.83830
3.9877	0.96375	-3.9296	-0.81794
3.9747	0.94560	-3.9168	-0.82662
3.9619	0.95568	-3.9037	-0.83046
3.9488	0.96892	-3.8909	-0.82974
3.9357	0.96576	-3.8776	-0.82855
3.9229	0.97324	-3.8645	-0.84219
3.9099	0.97389	-3.8515	-0.85064
3.8965	0.97129	-3.8384	-0.83448
3.8837	0.96437	-3.8256	-0.83976
3.8707	0.96242	-3.8125	-0.83320
3.8576	0.98766	-3.7997	-0.82628
3.8448	0.98614	-3.7867	-0.83593
3.8317	0.96018	-3.7736	-0.84497
3.8187	0.96423	-3.7603	-0.84058
3.8059	0.96891	-3.7475	-0.83326
3.7928	0.96435	-3.7344	-0.86150
3.7795	0.96476	-3.7213	-0.86314
3.7664	0.98360	-3.7083	-0.83880
3.7536	0.96368	-3.6955	-0.84088
3.7405	0.96092	-3.6824	-0.85011
3.7275	0.97038	-3.6693	-0.84635
3.7147	0.96806	-3.6565	-0.86183
3.7016	0.96150	-3.6432	-0.84725
3.6885	0.96433	-3.6301	-0.86709
3.6757	0.95681	-3.6171	-0.86994
3.6624	0.95183	-3.6043	-0.88182
3.6493	0.95107	-3.5912	-0.86906
3.6363	0.94012	-3.5784	-0.87034
3.6235	0.95020	-3.5653	-0.87198
3.6104	0.94724	-3.5523	-0.88663
3.5973	0.93988	-3.5395	-0.88651
3.5845	0.95896	-3.5261	-0.90071
3.5715	0.94641	-3.5131	-0.88336
3.5584	0.92685	-3.5000	-0.87920
3.5451	0.92586	-3.4872	-0.89148
3.5323	0.92614	-3.4741	-0.89112
3.5192	0.92798	-3.4611	-0.90457
3.5061	0.91842	-3.4483	-0.88505
3.4933	0.93310	-3.4352	-0.89469
3.4803	0.93055	-3.4221	-0.89953
3.4672	0.91239	-3.4088	-0.89634
3.4544	0.91207	-3.3960	-0.88062
3.4413	0.92591	-3.3829	-0.92646
3.4280	0.90812	-3.3699	-0.89571
3.4152	0.91260	-3.3568	-0.90695
3.4021	0.91264	-3.3440	-0.89763
3.3891	0.90630	-3.3309	-0.91787
3.3760	0.91233	-3.3181	-0.91175
3.3632	0.91161	-3.3051	-0.90441
3.3501	0.93045	-3.2917	-0.91480
3.3373	0.91153	-3.2789	-0.91088
3.3243	0.90739	-3.2656	-0.90970
3.3109	0.90998	-3.2528	-0.91178
3.2979	0.91244	-3.2397	-0.92802
3.2851	0.92212	-3.2267	-0.92127
3.2720	0.90816	-3.2139	-0.92395
3.2589	0.91280	-3.2008	-0.91839
3.2461	0.92248	-3.1877	-0.89903
3.2331	0.91693	-3.1747	-0.92028
3.2200	0.92097	-3.1616	-0.92412
3.2072	0.91085	-3.1485	-0.92716
3.1939	0.91326	-3.1357	-0.91444
3.1808	0.92070	-3.1227	-0.92489
3.1677	0.90434	-3.1096	-0.93113
3.1549	0.92842	-3.0968	-0.92501
3.1419	0.91787	-3.0837	-0.93945
3.1288	0.91431	-3.0707	-0.93630
3.1160	0.92319	-3.0576	-0.93234
3.1029	0.91943	-3.0445	-0.92098
3.0901	0.91211	-3.0315	-0.90963
3.0765	0.90588	-3.0184	-0.92447
3.0637	0.91256	-3.0053	-0.92891
3.0507	0.92561	-2.9925	-0.92319
3.0376	0.90465	-2.9795	-0.94004
3.0248	0.92013	-2.9664	-0.92968
3.0117	0.91557	-2.9536	-0.92536
2.9989	0.90385	-2.9403	-0.94618
2.9859	0.91610	-2.9275	-0.93386
2.9728	0.90594	-2.9144	-0.92990
2.9595	0.91156	-2.9013	-0.92813
2.9464	0.92280	-2.8883	-0.93499
2.9336	0.92308	-2.8755	-0.93867
2.9205	0.90532	-2.8624	-0.92751
2.9075	0.91757	-2.8496	-0.94039
2.8947	0.91865	-2.8365	-0.92643
2.8816	0.90049	-2.8232	-0.93204
2.8685	0.90133	-2.8101	-0.93788
2.8557	0.92461	-2.7971	-0.93813
2.8424	0.92082	-2.7843	-0.93801
2.8293	0.90246	-2.7712	-0.94125
2.8165	0.90774	-2.7581	-0.93469
2.8035	0.90519	-2.7453	-0.93497
2.7904	0.89963	-2.7323	-0.94242
2.7773	0.91127	-2.7195	-0.94270
2.7645	0.91995	-2.7061	-0.93230
2.7515	0.91640	-2.6931	-0.91835
2.7384	0.92004	-2.6800	-0.93499
2.7253	0.91448	-2.6672	-0.93327
2.7123	0.90993	-2.6541	-0.93411
2.6992	0.92657	-2.6413	-0.92439
2.6864	0.91205	-2.6283	-0.94204
2.6733	0.91929	-2.6152	-0.94068
2.6603	0.90414	-2.6021	-0.94532
2.6475	0.92662	-2.5891	-0.94577
2.6344	0.91846	-2.5760	-0.95301
2.6213	0.90050	-2.5629	-0.93565
2.6080	0.91472	-2.5499	-0.95311
2.5952	0.92619	-2.5371	-0.94299
2.5821	0.92063	-2.5240	-0.92963
2.5691	0.92069	-2.5112	-0.94811
2.5563	0.91057	-2.4981	-0.92574
2.5432	0.91081	-2.4853	-0.94082
2.5301	0.91865	-2.4725	-0.93590
2.5173	0.92073	-2.4595	-0.93856
2.5043	0.90498	-2.4464	-0.92020
2.4909	0.89718	-2.4336	-0.95428
2.4779	0.92143	-2.4205	-0.95332
2.4651	0.91191	-2.4077	-0.95639
2.4520	0.91995	-2.3947	-0.95825
2.4389	0.90299	-2.3816	-0.94549
2.4261	0.90447	-2.3688	-0.95257
2.4131	0.91032	-2.3557	-0.95301
2.4000	0.92536	-2.3429	-0.94829
2.3872	0.91384	-2.3299	-0.93874
2.3739	0.91425	-2.3171	-0.94242
2.3608	0.93229	-2.3040	-0.95806
2.3477	0.91853	-2.2907	-0.93167
2.3349	0.92261	-2.2779	-0.94295
2.3219	0.92366	-2.2648	-0.96359
2.3088	0.91610	-2.2517	-0.96643
2.2960	0.92018	-2.2387	-0.95088
2.2829	0.93482	-2.2259	-0.93296
2.2699	0.90987	-2.2128	-0.95040
2.2565	0.90847	-2.2000	-0.94088
2.2437	0.92115	-2.1869	-0.94312
2.2307	0.91081	-2.1736	-0.95373
2.2176	0.91105	-2.1608	-0.94921
2.2048	0.89933	-2.1475	-0.95642
2.1917	0.91776	-2.1347	-0.95170
2.1787	0.90562	-2.1216	-0.96234
2.1659	0.92370	-2.1088	-0.93142
2.1528	0.91794	-2.0957	-0.93346
2.1395	0.90995	-2.0827	-0.94311
2.1264	0.93119	-2.0699	-0.94699
2.1136	0.92067	-2.0565	-0.94399
2.1005	0.91011	-2.0435	-0.94725
2.0875	0.92116	-2.0304	-0.94929
2.0747	0.90844	-2.0173	-0.96273
2.0616	0.91348	-2.0045	-0.95680
2.0485	0.90772	-1.9915	-0.95086
2.0357	0.92580	-1.9787	-0.94354
2.0224	0.91801	-1.9656	-0.93178
2.0093	0.92205	-1.9528	-0.96326
1.9965	0.92213	-1.9395	-0.93327
1.9835	0.90618	-1.9264	-0.96991
1.9704	0.90882	-1.9133	-0.95515
1.9576	0.90750	-1.9003	-0.96260
1.9445	0.92034	-1.8875	-0.96168
1.9315	0.90839	-1.8744	-0.94652
1.9187	0.92407	-1.8616	-0.95020
1.9053	0.91827	-1.8485	-0.94904
1.8923	0.92813	-1.8355	-0.96309
1.8792	0.90316	-1.8221	-0.94229
1.8664	0.91524	-1.8093	-0.95837
1.8533	0.90688	-1.7963	-0.93502
1.8403	0.91914	-1.7832	-0.94886
1.8272	0.91618	-1.7701	-0.96530
1.8144	0.93046	-1.7573	-0.95998
1.8013	0.92869	-1.7445	-0.95186
1.7880	0.89251	-1.7315	-0.96091
1.7752	0.91939	-1.7184	-0.96335
1.7621	0.92983	-1.7051	-0.97097
1.7491	0.92028	-1.6923	-0.96425
1.7363	0.92436	-1.6789	-0.98564
1.7232	0.92900	-1.6661	-0.95872
1.7101	0.92324	-1.6531	-0.95318
1.6973	0.91812	-1.6400	-0.97122
1.6843	0.89737	-1.6272	-0.96330
1.6709	0.92137	-1.6141	-0.95554
1.6579	0.90182	-1.6011	-0.95419
1.6451	0.89750	-1.5880	-0.96223
1.6320	0.91734	-1.5749	-0.94147
1.6189	0.90638	-1.5619	-0.94612
1.6061	0.90566	-1.5488	-0.96516
1.5931	0.90351	-1.5360	-0.96024
1.5803	0.89959	-1.5229	-0.95048
1.5672	0.91003	-1.5099	-0.95153
1.5539	0.90724	-1.4971	-0.96141
1.5408	0.91748	-1.4840	-0.96145
1.5280	0.91916	-1.4707	-0.96326
1.5149	0.91220	-1.4579	-0.95134
1.5019	0.92886	-1.4448	-0.95878
1.4888	0.91949	-1.4317	-0.96022
1.4760	0.91097	-1.4187	-0.95227
1.4629	0.91581	-1.4056	-0.96171
1.4501	0.91129	-1.3928	-0.96259
1.4368	0.90211	-1.3797	-0.94683
1.4237	0.91495	-1.3667	-0.96308
1.4107	0.90680	-1.3536	-0.95192
1.3979	0.92288	-1.3408	-0.96540
1.3848	0.91832	-1.3275	-0.95902
1.3717	0.91676	-1.3147	-0.96730
1.3589	0.91764	-1.3016	-0.96013
1.3459	0.91209	-1.2888	-0.94641
1.3328	0.89733	-1.2757	-0.95425
1.3195	0.90954	-1.2627	-0.95751
1.3067	0.91242	-1.2499	-0.95659
1.2936	0.91146	-1.2365	-0.95859
1.2805	0.91790	-1.2235	-0.95304
1.2677	0.91198	-1.2104	-0.96988
1.2547	0.91923	-1.1973	-0.94792
1.2416	0.92267	-1.1845	-0.95660
1.2288	0.90435	-1.1717	-0.95628
1.2157	0.92619	-1.1587	-0.94813
1.2024	0.90580	-1.1459	-0.96561
1.1893	0.90024	-1.1328	-0.95325
1.1765	0.90192	-1.1200	-0.95373
1.1635	0.90637	-1.1069	-0.94517
1.1504	0.90881	-1.0936	-0.97418
1.1373	0.92145	-1.0808	-0.95726
1.1245	0.92713	-1.0677	-0.95170
1.1115	0.91499	-1.0549	-0.96778
1.0984	0.91022	-1.0419	-0.94743
1.0853	0.91346	-1.0288	-0.94547
1.0723	0.91372	-1.0160	-0.96095
1.0592	0.91136	-1.0029	-0.95459
1.0464	0.91524	-0.98990	-0.94424
1.0333	0.91428	-0.97710	-0.98452
1.0203	0.91513	-0.96400	-0.94636
1.0075	0.90741	-0.95090	-0.97720
0.99440	0.89705	-0.93810	-0.96148
0.98130	0.90069	-0.92510	-0.95293
0.96830	0.91674	-0.91200	-0.98197
0.95520	0.92278	-0.89920	-0.98105
0.94210	0.90702	-0.88610	-0.96629
0.92910	0.91787	-0.87330	-0.95837
0.91630	0.93135	-0.86030	-0.96462
0.90320	0.91159	-0.84720	-0.96286
0.89010	0.91923	-0.83440	-0.96874
0.87730	0.91031	-0.82130	-0.95778
0.86430	0.92076	-0.80830	-0.97224
0.85090	0.90596	-0.79520	-0.96007
0.83810	0.90784	-0.78210	-0.97191
0.82510	0.91609	-0.76910	-0.96977
0.81200	0.91213	-0.75630	-0.97405
0.79890	0.90937	-0.74320	-0.96309
0.78610	0.92085	-0.73010	-0.98513
0.77310	0.90650	-0.71730	-0.96681
0.76000	0.91814	-0.70400	-0.95802
0.74720	0.89942	-0.69120	-0.97230
0.73390	0.90844	-0.67810	-0.96734
0.72080	0.92048	-0.66510	-0.96179
0.70800	0.91416	-0.65200	-0.96883
0.69490	0.91759	-0.63920	-0.96291
0.68190	0.92085	-0.62610	-0.98715
0.66910	0.90853	-0.61330	-0.96723
0.65600	0.89617	-0.60030	-0.96468
0.64290	0.90501	-0.58690	-0.96748
0.63010	0.92909	-0.57390	-0.96113
0.61680	0.93070	-0.56080	-0.95357
0.60370	0.89934	-0.54800	-0.96285
0.59070	0.91339	-0.53490	-0.96029
0.57790	0.91727	-0.52190	-0.94834
0.56480	0.91031	-0.50910	-0.97282
0.55170	0.91855	-0.49600	-0.96786
0.53890	0.90663	-0.48290	-0.97010
0.52590	0.92108	-0.46990	-0.95135
0.51280	0.89612	-0.45680	-0.95439
0.49970	0.91816	-0.44370	-0.97463
0.48670	0.90981	-0.43070	-0.97849
0.47360	0.91845	-0.41790	-0.95997
0.46050	0.90009	-0.40480	-0.96461
0.44770	0.90037	-0.39170	-0.97164
0.43470	0.91842	-0.37890	-0.97652
0.42160	0.91146	-0.36590	-0.98038
0.40880	0.91654	-0.35250	-0.97418
0.39570	0.91618	-0.33970	-0.95646
0.38240	0.90419	-0.32640	-0.96247
0.36930	0.91743	-0.31360	-0.95515
0.35650	0.90031	-0.30050	-0.97479
0.34350	0.90477	-0.28770	-0.96967
0.33040	0.91321	-0.27470	-0.95552
0.31730	0.91685	-0.26160	-0.95316
0.30450	0.89792	-0.24850	-0.96980
0.29150	0.91758	-0.23550	-0.97165
0.27870	0.91626	-0.22270	-0.96533
0.26530	0.90946	-0.20960	-0.95877
0.25230	0.90971	-0.19650	-0.96641
0.23950	0.89659	-0.18350	-0.97066
0.22640	0.91043	-0.17070	-0.95694
0.21330	0.91027	-0.15760	-0.97298
0.20050	0.91735	-0.14450	-0.96082
0.18750	0.91040	-0.13150	-0.95947
0.17440	0.89864	-0.11840	-0.96251
0.16160	0.89932	-0.10530	-0.96475
0.14830	0.90333	-0.092300	-0.96221
0.13520	0.93617	-0.079200	-0.94904
0.12210	0.91941	-0.066400	-0.96672
0.10930	0.91069	-0.053300	-0.97336
0.096200	0.90833	-0.040300	-0.96542
0.083200	0.91518	-0.027200	-0.96226
0.070400	0.91186	-0.014400	-0.95374
0.057300	0.89830	-0.0013000	-0.96937
0.044200	0.91394	0.011700	-0.96803
0.030900	0.92615	0.024800	-0.96027
0.018100	0.91803	0.037900	-0.96011
0.0050000	0.91007	0.050900	-0.95896
-0.0080000	0.92672	0.063700	-0.96564
-0.020800	0.90460	0.076800	-0.96688
-0.033900	0.91344	0.089900	-0.96052
-0.047000	0.91028	0.10270	-0.96580
-0.059800	0.92456	0.11600	-0.95041
-0.072800	0.92082	0.12880	-0.96009
-0.086200	0.91941	0.14190	-0.96393
-0.099200	0.91247	0.15500	-0.95777
-0.11200	0.92395	0.16800	-0.97302
-0.12510	0.91579	0.18080	-0.97230
-0.13820	0.91883	0.19390	-0.96714
-0.15100	0.90311	0.20700	-0.97718
-0.16400	0.91856	0.21980	-0.95806
-0.17710	0.90600	0.23310	-0.96167
-0.18990	0.90528	0.24590	-0.97575
-0.20320	0.91029	0.25920	-0.96796
-0.21630	0.90233	0.27200	-0.96264
-0.22940	0.91357	0.28510	-0.97228
-0.24220	0.92785	0.29820	-0.96792
-0.25520	0.91030	0.31100	-0.96140
-0.26830	0.90894	0.32400	-0.96965
-0.28110	0.91142	0.33680	-0.96233
-0.29420	0.90586	0.35020	-0.95593
-0.30720	0.90011	0.36320	-0.96999
-0.32030	0.90495	0.37630	-0.98463
-0.33340	0.92359	0.38910	-0.96830
-0.34640	0.91364	0.40220	-0.96874
-0.35920	0.91152	0.41520	-0.94920
-0.37230	0.92296	0.42800	-0.97488
-0.38540	0.90560	0.44110	-0.97992
-0.39840	0.92706	0.45420	-0.96576
-0.41120	0.91133	0.46720	-0.97261
-0.42430	0.92037	0.48030	-0.97825
-0.43760	0.90939	0.49360	-0.98006
-0.45040	0.90007	0.50640	-0.97294
-0.46350	0.91371	0.51950	-0.97098
-0.47660	0.91014	0.53230	-0.97326
-0.48960	0.89980	0.54540	-0.94890
-0.50240	0.91868	0.55820	-0.96218
-0.51550	0.89812	0.57120	-0.98463
-0.52830	0.90680	0.58460	-0.97663
-0.54140	0.90644	0.59740	-0.96291
-0.55470	0.91525	0.61070	-0.96732
-0.56780	0.90589	0.62350	-0.96640
-0.58060	0.91417	0.63660	-0.97684
-0.59360	0.90302	0.64940	-0.97192
-0.60670	0.91686	0.66240	-0.96817
-0.61950	0.91694	0.67550	-0.97601
-0.63260	0.91738	0.68830	-0.96609
-0.64560	0.92023	0.70160	-0.96770
-0.65840	0.91211	0.71470	-0.96854
-0.67180	0.92211	0.72780	-0.98218
-0.68480	0.91576	0.74080	-0.96584
-0.69760	0.92264	0.75360	-0.96792
-0.71070	0.89988	0.76670	-0.96596
-0.72380	0.90432	0.77950	-0.98684
-0.73680	0.90997	0.79260	-0.95727
-0.74960	0.89185	0.80560	-0.97053
-0.76270	0.91089	0.81870	-0.97697
-0.77580	0.90973	0.83180	-0.98681
-0.78880	0.91159	0.84480	-0.98066
-0.80190	0.92582	0.85790	-0.98510
-0.81500	0.90566	0.87070	-0.96698
-0.82800	0.90692	0.88380	-0.98322
-0.84080	0.90240	0.89660	-0.98490
-0.85390	0.91424	0.90960	-0.96395
-0.86700	0.90848	0.92240	-0.96863
-0.87980	0.92675	0.93580	-0.95883
-0.89280	0.91441	0.94880	-0.89368
-0.90620	0.91061	0.96190	-0.35892
-0.91900	0.90009	0.97500	0.26364
-0.93200	0.91474	0.98800	0.83679
-0.94510	0.85158	1.0008	0.90891
-0.95790	0.044458	1.0139	0.90507
-0.97100	-0.62250	1.0270	0.92763
-0.98400	-0.93925	1.0400	0.92238
-0.99680	-0.97157	1.0531	0.88594
-1.0099	-0.96613	1.0659	0.90946
-1.0232	-0.97852	1.0790	0.91242
-1.0363	-0.97268	1.0920	0.91636
-1.0491	-0.97260	1.1051	0.90733
-1.0622	-0.95996	1.1184	0.90491
-1.0752	-0.97351	1.1312	0.91223
-1.0880	-0.97323	1.1443	0.92279
-1.1011	-0.97699	1.1574	0.92515
-1.1142	-0.98435	1.1704	0.91230
-1.1270	-0.98367	1.1832	0.90642
-1.1403	-0.97046	1.1963	0.91698
-1.1534	-0.98702	1.2094	0.90954
-1.1664	-0.97996	1.2222	0.89986
-1.1792	-0.96528	1.2352	0.91941
-1.1923	-0.96485	1.2483	0.90857
-1.2051	-0.97717	1.2614	0.89733
-1.2182	-0.98553	1.2742	0.91385
-1.2312	-0.97827	1.2872	0.91580
-1.2443	-0.97943	1.3003	0.90916
-1.2576	-0.97602	1.3134	0.92552
-1.2704	-0.97794	1.3264	0.90907
-1.2835	-0.97830	1.3395	0.90103
-1.2963	-0.98922	1.3526	0.90819
-1.3094	-0.96738	1.3656	0.91114
-1.3224	-0.97313	1.3787	0.89830
-1.3352	-0.98685	1.3918	0.90966
-1.3483	-0.97801	1.4046	0.88418
-1.3611	-0.98893	1.4176	0.90873
-1.3747	-0.97556	1.4307	0.90489
-1.3875	-0.96948	1.4435	0.91961
-1.4006	-0.96924	1.4566	0.89577
-1.4136	-0.97339	1.4696	0.90011
-1.4264	-0.97831	1.4824	0.91003
-1.4395	-0.96987	1.4955	0.92180
-1.4526	-0.97803	1.5086	0.90896
-1.4654	-0.97435	1.5216	0.90690
-1.4784	-0.98430	1.5347	0.91246
-1.4918	-0.98050	1.5478	0.91022
-1.5046	-0.96782	1.5608	0.90497
-1.5176	-0.97137	1.5736	0.92909
-1.5307	-0.98853	1.5867	0.90905
-1.5438	-0.97949	1.5998	0.90801
-1.5566	-0.97541	1.6126	0.93113
-1.5696	-0.97195	1.6256	0.89668
-1.5824	-0.98467	1.6387	0.91264
-1.5955	-0.98144	1.6518	0.90380
-1.6088	-0.97382	1.6648	0.90755
-1.6219	-0.96358	1.6779	0.90931
-1.6350	-0.97974	1.6910	0.89927
-1.6480	-0.97129	1.7043	0.90606
-1.6608	-0.96761	1.7171	0.90978
-1.6739	-0.97237	1.7302	0.89794
-1.6867	-0.97589	1.7432	0.91129
-1.6998	-0.96525	1.7560	0.91401
-1.7128	-0.96420	1.7691	0.90297
-1.7262	-0.98000	1.7822	0.89393
-1.7390	-0.96812	1.7950	0.91465
-1.7520	-0.97707	1.8080	0.92120
-1.7651	-0.96003	1.8211	0.90516
-1.7779	-0.96915	1.8342	0.89612
-1.7910	-0.97851	1.8470	0.92744
-1.8038	-0.96483	1.8600	0.91298
-1.8168	-0.95998	1.8731	0.89994
-1.8299	-0.98754	1.8859	0.90186
-1.8432	-0.96313	1.8992	0.89305
-1.8560	-0.96665	1.9120	0.90397
-1.8691	-0.97341	1.9251	0.89713
-1.8822	-0.96177	1.9382	0.92109
-1.8952	-0.97331	1.9510	0.89861
-1.9080	-0.96324	1.9640	0.90736
-1.9211	-0.96520	1.9768	0.90068
-1.9342	-0.96196	1.9902	0.89428
-1.9470	-0.98828	2.0030	0.89380
-1.9603	-0.96286	2.0163	0.91299
-1.9734	-0.95823	2.0294	0.90835
-1.9864	-0.96397	2.0422	0.90027
-1.9992	-0.99049	2.0552	0.91282
-2.0123	-0.97545	2.0683	0.90958
-2.0251	-0.96597	2.0811	0.90810
-2.0382	-0.96413	2.0942	0.92686
-2.0512	-0.98968	2.1072	0.91521
-2.0640	-0.96740	2.1203	0.90537
-2.0774	-0.96680	2.1334	0.91713
-2.0904	-0.96055	2.1464	0.89968
-2.1035	-0.96691	2.1592	0.91380
-2.1163	-0.97903	2.1723	0.91836
-2.1294	-0.96799	2.1854	0.91472
-2.1424	-0.98334	2.1982	0.90464
-2.1552	-0.98126	2.2112	0.90979
-2.1683	-0.96622	2.2243	0.91615
-2.1814	-0.96938	2.2374	0.88891
-2.1947	-0.96957	2.2507	0.91249
-2.2075	-0.98909	2.2635	0.89681
-2.2206	-0.97385	2.2766	0.90558
-2.2336	-0.96460	2.2894	0.90770
-2.2464	-0.96812	2.3024	0.91864
-2.2595	-0.96208	2.3155	0.92540
-2.2723	-0.97000	2.3283	0.90892
-2.2854	-0.96456	2.3416	0.91631
-2.2984	-0.96930	2.3544	0.90843
-2.3118	-0.95631	2.3678	0.90383
-2.3248	-0.95545	2.3806	0.91355
-2.3376	-0.96797	2.3936	0.91110
-2.3507	-0.96993	2.4067	0.91386
-2.3638	-0.95489	2.4198	0.90182
-2.3766	-0.98322	2.4326	0.89154
-2.3896	-0.96476	2.4456	0.90849
-2.4027	-0.97052	2.4587	0.90765
-2.4155	-0.97284	2.4718	0.90381
-2.4288	-0.96723	2.4848	0.90836
-2.4419	-0.97879	2.4979	0.92792
-2.4550	-0.95995	2.5107	0.90224
-2.4678	-0.95947	2.5238	0.90080
-2.4808	-0.98062	2.5368	0.90095
-2.4939	-0.95778	2.5499	0.89811
-2.5067	-0.95990	2.5627	0.90623
-2.5198	-0.96666	2.5758	0.90499
-2.5328	-0.96661	2.5888	0.90273
-2.5459	-0.94917	2.6019	0.89450
-2.5590	-0.95393	2.6150	0.89026
-2.5720	-0.96328	2.6280	0.89960
-2.5851	-0.95824	2.6408	0.89452
-2.5979	-0.97636	2.6539	0.89368
-2.6110	-0.97352	2.6670	0.90004
-2.6240	-0.97227	2.6800	0.90419
-2.6368	-0.96419	2.6928	0.90671
-2.6499	-0.95095	2.7059	0.90667
-2.6632	-0.95873	2.7192	0.89946
-2.6760	-0.96305	2.7320	0.91398
-2.6891	-0.95042	2.7451	0.89094
-2.7022	-0.96898	2.7579	0.89246
-2.7150	-0.95990	2.7710	0.89562
-2.7280	-0.95524	2.7840	0.90737
-2.7408	-0.97596	2.7971	0.91133
-2.7539	-0.94912	2.8102	0.88309
-2.7670	-0.95728	2.8230	0.89801
-2.7803	-0.94147	2.8363	0.90500
-2.7934	-0.96183	2.8491	0.90172
-2.8118	-0.95711	2.8622	0.88168
-2.8246	-0.96543	2.8752	0.91723
-2.8379	-0.96961	2.8883	0.91219
-2.8507	-0.96633	2.9011	0.89971
-2.8638	-0.95869	2.9142	0.90227
-2.8766	-0.94262	2.9272	0.89542
-2.8896	-0.96596	2.9403	0.89358
-2.9027	-0.95952	2.9534	0.89794
-2.9155	-0.95904	2.9664	0.89908
-2.9286	-0.95620	2.9792	0.90300
-2.9416	-0.94975	2.9923	0.89157
-2.9547	-0.96111	3.0054	0.87653
-2.9678	-0.95707	3.0182	0.89045
-2.9806	-0.94899	3.0312	0.90239
-2.9936	-0.96334	3.0443	0.89875
-3.0067	-0.96290	3.0574	0.88951
-3.0195	-0.93782	3.0704	0.89186
-3.0326	-0.94858	3.0835	0.89602
-3.0454	-0.96010	3.0966	0.89278
-3.0584	-0.93525	3.1094	0.87870
-3.0715	-0.95081	3.1224	0.88425
-3.0843	-0.94533	3.1355	0.88141
-3.0974	-0.94689	3.1483	0.88633
-3.1104	-0.94624	3.1616	0.89092
-3.1235	-0.94840	3.1744	0.87104
-3.1363	-0.94572	3.1878	0.87484
-3.1494	-0.94168	3.2006	0.87376
-3.1624	-0.93943	3.2136	0.86871
-3.1752	-0.94035	3.2267	0.86187
-3.1883	-0.94571	3.2395	0.87139
-3.2014	-0.95727	3.2526	0.86435
-3.2142	-0.94119	3.2654	0.87067
-3.2275	-0.95938	3.2787	0.86046
-3.2406	-0.95034	3.2915	0.86138
-3.2536	-0.94168	3.3048	0.87637
-3.2664	-0.94460	3.3179	0.86933
-3.2795	-0.95576	3.3307	0.85885
-3.2926	-0.94613	3.3438	0.86961
-3.3054	-0.94105	3.3566	0.87713
-3.3184	-0.94239	3.3696	0.86947
-3.3315	-0.92995	3.3824	0.86899
-3.3446	-0.93871	3.3958	0.87580
-3.3576	-0.93786	3.4088	0.87054
-3.3707	-0.93402	3.4219	0.86250
-3.3838	-0.93418	3.4350	0.85586
-3.3966	-0.92770	3.4478	0.87758
-3.4096	-0.93005	3.4608	0.88693
-3.4224	-0.92557	3.4736	0.87085
-3.4355	-0.91753	3.4867	0.86301
-3.4486	-0.91249	3.4998	0.87997
-3.4619	-0.92168	3.5128	0.88012
-3.4747	-0.92040	3.5259	0.88048
-3.4878	-0.93196	3.5392	0.89107
-3.5008	-0.90171	3.5520	0.89179
-3.5139	-0.90087	3.5651	0.88095
-3.5267	-0.90979	3.5779	0.89407
-3.5398	-0.92055	3.5910	0.90343
-3.5528	-0.91810	3.6040	0.90858
-3.5656	-0.90402	3.6168	0.88250
-3.5790	-0.90162	3.6302	0.90570
-3.5920	-0.89136	3.6430	0.92222
-3.6048	-0.89749	3.6563	0.91641
-3.6179	-0.89765	3.6691	0.92153
-3.6310	-0.91081	3.6822	0.92049
-3.6440	-0.88655	3.6952	0.92103
-3.6568	-0.87727	3.7080	0.93916
-3.6699	-0.87763	3.7211	0.94572
-3.6830	-0.87740	3.7342	0.92468
-3.6960	-0.88754	3.7472	0.93422
-3.7091	-0.86710	3.7600	0.93994
-3.7222	-0.87686	3.7734	0.95074
-3.7350	-0.86678	3.7864	0.93329
-3.7480	-0.85853	3.7992	0.94901
-3.7611	-0.87109	3.8123	0.95217
-3.7739	-0.86221	3.8254	0.94133
-3.7870	-0.87557	3.8382	0.94745
-3.8000	-0.84552	3.8512	0.94020
-3.8134	-0.84872	3.8643	0.95036
-3.8262	-0.86724	3.8774	0.95792
-3.8392	-0.85399	3.8904	0.95207
-3.8523	-0.84595	3.9035	0.94423
-3.8651	-0.83767	3.9166	0.95619
-3.8782	-0.84843	3.9294	0.94891
-3.8910	-0.83275	3.9424	0.95086
-3.9040	-0.85250	3.9555	0.94462
-3.9171	-0.83726	3.9686	0.96218
-3.9304	-0.84725	3.9814	0.95370
-3.9432	-0.82337	3.9944	0.96165
-3.9563	-0.84733	4.0078	0.96905
-3.9694	-0.83929	4.0206	0.96257
-3.9824	-0.85303	4.0336	0.96652
-3.9952	-0.84395	4.0467	0.96068
-4.0083	-0.82932	4.0595	0.95920
-4.0214	-0.85488	4.0726	0.95696
-4.0342	-0.83920	4.0856	0.95110
-4.0475	-0.82598	4.0987	0.95807
-4.0606	-0.83674	4.1115	0.94619
-4.0734	-0.83386	4.1248	0.96417
-4.0864	-0.83681	4.1379	0.96933
-4.0995	-0.82917	4.1507	0.96525
-4.1123	-0.82189	4.1638	0.96441
-4.1254	-0.83845	4.1768	0.96076
-4.1384	-0.83640	4.1896	0.95808
-4.1512	-0.82592	4.2027	0.96104
-4.1646	-0.82672	4.2158	0.95460
-4.1776	-0.82547	4.2288	0.95275
-4.1907	-0.82903	4.2419	0.95611
-4.2035	-0.82355	4.2550	0.95967
-4.2166	-0.82271	4.2680	0.95082
-4.2296	-0.82666	4.2808	0.95514
-4.2424	-0.81618	4.2939	0.97190
-4.2555	-0.83774	4.3070	0.95426
-4.2683	-0.81086	4.3198	0.95878
-4.2816	-0.83265	4.3328	0.95793
-4.2947	-0.81881	4.3459	0.95209
-4.3078	-0.82037	4.3590	0.95745
-4.3208	-0.82492	4.3720	0.95120
-4.3336	-0.82284	4.3851	0.96856
-4.3467	-0.80820	4.3979	0.96468
-4.3595	-0.81752	4.4110	0.95584
-4.3726	-0.82688	4.4240	0.96719
-4.3856	-0.80642	4.4371	0.94075
-4.3990	-0.81743	4.4499	0.94687
-4.4118	-0.80795	4.4630	0.94263
-4.4248	-0.82769	4.4763	0.95441
-4.4379	-0.81705	4.4891	0.95274
-4.4507	-0.82117	4.5022	0.96530
-4.4638	-0.81233	4.5150	0.95082
-4.4768	-0.82468	4.5280	0.95996
-4.4896	-0.81720	4.5411	0.95112
-4.5027	-0.80436	4.5542	0.96768
-4.5160	-0.82435	4.5672	0.93043
-4.5288	-0.81627	4.5800	0.95775
-4.5422	-0.81707	4.5934	0.95075
-4.5550	-0.83139	4.6064	0.94990
-4.5680	-0.81074	4.6192	0.95062
-4.5808	-0.80166	4.6323	0.95238
-4.5939	-0.81002	4.6454	0.93934
-4.6067	-0.80634	4.6582	0.95766
-4.6198	-0.81110	4.6712	0.95241
-4.6331	-0.80709	4.6843	0.95497
-4.6462	-0.81305	4.6974	0.95933
-4.6592	-0.81800	4.7104	0.96748
-4.6720	-0.80692	4.7235	0.94624
-4.6851	-0.79828	4.7366	0.94960
-4.6982	-0.80484	4.7494	0.94992
-4.7110	-0.82256	4.7624	0.96027
-4.7240	-0.80891	4.7755	0.95663
-4.7371	-0.82227	4.7883	0.94755
-4.7504	-0.81045	4.8014	0.94771
-4.7632	-0.80457	4.8144	0.95066
-4.7763	-0.81333	4.8275	0.94882
-4.7894	-0.80950	4.8406	0.96018
-4.8024	-0.80204	4.8536	0.94412
-4.8152	-0.81816	4.8664	0.94164
-4.8283	-0.81612	4.8795	0.93520
-4.8414	-0.83608	4.8926	0.95797
-4.8542	-0.81180	4.9056	0.94571
-4.8675	-0.81079	4.9187	0.94767
-4.8806	-0.82075	4.9315	0.93539
-4.8934	-0.80907	4.9448	0.93778
-4.9064	-0.80802	4.9576	0.95330
-4.9195	-0.81398	4.9707	0.95646
-4.9323	-0.81570	4.9838	0.93362
-4.9454	-0.81106	4.9966	0.94274
-4.9582	-0.80118	5.0000	0.94500
-4.9712	-0.81853	5.0000	0.93700
-4.9846	-0.81893	5.0000	0.94760
-4.9976	-0.79748	5.0000	0.94040
-5.0000	-0.80780
-5.0000	-0.82320
-5.0000	-0.80780
-5.0000	-0.82140
