# Supplementary material for: Tunable chiral and nematic states in the triple-Q antiferromagnet Co1/3TaS2
Source: Nat Commun. 2026 Jan 31;17:2212. doi: 10.1038/s41467-026-68843-0 (PMC12963503; doi:10.1038/s41467-026-68843-0)
Supplement: Supplementary file 3 — Source Data [file 41467_2026_68843_MOESM3_ESM.zip › Fig1g.txt]

temperature	MLD	temperature	MLD	temperature	MLD	G	H	I	J
42.074	0.026600	42.908	0.015000	42.551	0.054600
42.077	0.018000	42.905	0.014600	42.550	0.025400
42.079	-0.0062000	42.904	0.021400	42.547	0.028800
42.077	0.0026000	42.903	0.038600	42.543	0.0032000
42.077	0.041600	42.903	0.015600	42.541	-0.0036000
42.076	0.029200	42.900	0.017400	42.538	0.024200
42.076	-0.0058000	42.903	0.038000	42.535	0.031200
42.076	-0.0014000	42.898	0.026400	42.532	0.012200
42.075	0.0056000	42.896	0.045400	42.528	0.012800
42.074	0.038600	42.895	0.047400	42.527	0.026000
42.074	0.037200	42.894	0.014600	42.523	0.091400
42.076	0.00079999	42.894	-0.0028000	42.519	0.067600
42.073	-0.010200	42.893	-0.014800	42.515	0.034200
42.078	0.025400	42.891	0.0048000	42.513	0.014200
42.072	0.036200	42.888	0.021200	42.507	-0.0012000
42.072	0.046000	42.888	0.020400	42.505	-0.018400
42.070	0.034800	42.886	0.015000	42.501	-0.042200
42.072	-0.044000	42.883	0.058400	42.498	-0.018400
42.070	-0.0088000	42.883	0.041800	42.492	-0.015600
42.072	0.022800	42.881	-0.028600	42.489	-0.0096000
42.071	0.035000	42.880	-0.040000	42.484	0.031000
42.071	0.018600	42.877	-0.0012000	42.481	0.024800
42.068	0.0032000	42.877	0.014400	42.479	0.00099997
42.070	-0.020200	42.875	0.010800	42.476	-0.013200
42.067	0.0012000	42.873	-0.0056000	42.473	-0.0048000
42.069	0.0074000	42.873	-0.0082000	42.465	-0.017800
42.067	0.020600	42.870	0.051400	42.463	0.022800
42.066	0.019000	42.870	0.031600	42.458	0.040800
42.064	0.015800	42.867	-0.014200	42.454	0.040600
42.063	-0.019200	42.865	0.024600	42.450	0.018400
42.064	-0.015600	42.863	0.0096000	42.445	-0.031400
42.063	0.042200	42.860	-0.0066000	42.440	-0.032800
42.063	0.0010000	42.860	-0.00020000	42.437	0.029200
42.058	0.012800	42.858	0.015800	42.432	-0.0054000
42.058	0.027800	42.856	0.0084000	42.430	0.011200
42.057	0.023200	42.854	-0.013600	42.422	0.046800
42.055	0.0088000	42.854	0.021600	42.416	0.020400
42.053	0.030600	42.850	-0.013400	42.412	0.014600
42.053	0.051800	42.849	-0.018600	42.407	-0.0092000
42.049	0.021000	42.846	-0.0078000	42.403	0.0068000
42.048	-0.036000	42.846	-0.021600	42.398	-0.025200
42.048	-0.0084000	42.842	-0.00020000	42.393	-0.0078000
42.045	-0.0016000	42.840	0.00099999	42.387	0.034800
42.045	-0.011600	42.838	-0.0086000	42.382	0.023600
42.041	-0.0046000	42.835	-0.025000	42.376	-0.019200
42.039	-0.012000	42.836	-0.0026000	42.372	-0.048000
42.039	0.013600	42.833	-0.035200	42.367	-0.00059997
42.037	0.013400	42.828	0.010600	42.362	0.011400
42.033	0.0072000	42.826	0.078000	42.358	-0.039800
42.033	-0.018000	42.824	0.014200	42.350	-0.039800
42.030	-0.012400	42.821	-0.0036000	42.344	-0.014600
42.028	0.0098000	42.819	0.0082000	42.338	0.0036000
42.025	0.013000	42.817	-0.0082000	42.334	0.0074000
42.024	0.030800	42.814	-0.0084000	42.329	0.017000
42.023	0.037400	42.811	-0.0058000	42.322	0.038600
42.020	0.010200	42.809	0.011600	42.318	0.055000
42.017	-0.019800	42.806	0.046000	42.312	0.029200
42.014	-0.017800	42.804	0.047800	42.303	0.0084000
42.011	-0.0094000	42.799	0.013000	42.301	-0.0090000
42.008	0.0042000	42.797	-0.0066000	42.293	0.0062000
42.004	-0.0078000	42.792	-0.022400	42.288	0.029800
42.002	-0.0022000	42.791	-0.0092000	42.281	0.010800
41.999	0.0028000	42.788	0.040600	42.275	-0.031400
41.995	-0.017600	42.784	0.021000	42.270	0.046800
41.995	-0.011600	42.780	-0.0078000	42.266	-0.0042000
41.986	0.014000	42.777	-0.022000	42.257	0.0074000
41.986	0.038800	42.775	0.032800	42.252	0.0042000
41.982	0.050200	42.772	0.040400	42.242	0.041400
41.976	0.039200	42.767	-0.026600	42.238	0.029400
41.974	0.024000	42.766	-0.015000	42.231	0.0018000
41.969	0.040600	42.757	0.0044000	42.224	0.0050000
41.966	0.022800	42.757	0.026600	42.217	0.021400
41.964	0.026400	42.748	0.056000	42.211	0.022400
41.959	0.022000	42.751	0.029600	42.205	0.047600
41.955	-0.014000	42.744	0.021800	42.199	0.051000
41.950	-0.023200	42.742	0.041600	42.193	0.058600
41.945	-0.0028000	42.735	0.021200	42.187	0.067800
41.940	-0.0084000	42.729	-0.0066000	42.181	0.069600
41.937	0.039200	42.727	-0.029400	42.170	0.053000
41.931	0.051600	42.724	0.022400	42.165	0.024800
41.928	0.040400	42.719	0.0014000	42.156	-0.0066000
41.922	-0.0072000	42.712	-0.0036000	42.151	-0.0074000
41.918	-0.019800	42.702	0.018200	42.141	-0.0028000
41.911	0.016200	42.706	0.014800	42.135	0.029400
41.908	0.025400	42.702	0.0058000	42.129	0.00039997
41.901	0.043200	42.695	0.0054000	42.120	-0.023000
41.896	0.031400	42.690	0.0034000	42.114	0.0028000
41.893	0.015200	42.683	-0.016200	42.106	-0.025200
41.886	0.014800	42.679	-0.010600	42.098	-0.012800
41.879	0.0030000	42.677	-0.0062000	42.090	0.0100000
41.877	-0.0066000	42.669	-0.0072000	42.085	-0.0046000
41.870	-0.016000	42.665	0.037200	42.075	-0.036600
41.861	-0.0052000	42.658	0.016000	42.067	0.0100000
41.855	0.032000	42.653	0.025000	42.058	0.016600
41.850	0.061400	42.647	0.025200	42.053	0.012000
41.843	0.025400	42.640	-0.0026000	42.041	-0.016800
41.837	-0.034400	42.637	0.016200	42.035	-0.048400
41.833	-0.043800	42.631	0.033000	42.027	-0.00040000
41.825	-0.012600	42.623	-0.0064000	42.020	-0.0022000
41.819	0.0056000	42.620	0.030000	42.010	-0.039400
41.810	0.022400	42.613	0.062200	42.004	-0.00040000
41.804	0.024600	42.606	0.023600	41.997	0.026600
41.797	0.017600	42.598	0.016600	41.985	-0.0072000
41.790	-0.010200	42.594	0.024800	41.982	0.019600
41.784	-0.035800	42.585	0.029000	41.972	0.036600
41.774	-0.0032000	42.579	0.029400	41.964	0.032600
41.769	0.078600	42.571	0.034200	41.957	0.025000
41.761	0.078800	42.564	-0.013800	41.949	0.010400
41.753	0.045400	42.559	0.045200	41.942	0.023000
41.747	-0.0094000	42.552	0.047000	41.931	0.028400
41.738	-0.0086000	42.542	0.041800	41.922	0.010200
41.729	0.016800	42.539	0.012400	41.915	0.0030000
41.722	0.015600	42.529	0.0056000	41.904	0.0026000
41.711	0.033600	42.520	-0.0020000	41.899	0.058800
41.702	0.0062000	42.515	0.012000	41.888	0.048400
41.698	0.017400	42.505	0.052600	41.881	0.0056000
41.687	0.054000	42.499	0.036600	41.870	0.015200
41.677	0.059800	42.490	-0.0090000	41.863	-0.0016000
41.669	0.041000	42.486	-0.0082000	41.854	0.0092000
41.660	-0.022000	42.476	0.037800	41.845	0.0062000
41.651	-0.038600	42.467	0.039000	41.834	-0.030400
41.642	0.0042000	42.458	-0.0020000	41.826	-0.025400
41.633	-0.0048000	42.452	0.031600	41.817	-0.014200
41.620	0.017200	42.444	0.045400	41.810	-0.044800
41.612	0.033200	42.433	0.0020000	41.798	-0.034200
41.605	-0.0018000	42.426	-0.019400	41.790	-0.016000
41.593	0.011400	42.416	-0.022400	41.781	0.043800
41.585	0.053000	42.406	-0.011800	41.771	0.020200
41.572	0.063600	42.398	0.024200	41.759	0.041400
41.563	0.044200	42.388	0.032800	41.751	0.050200
41.555	0.023000	42.379	0.0094000	41.740	0.038400
41.545	-0.0018000	42.371	0.036400	41.728	0.011600
41.535	-0.036800	42.362	0.041000	41.720	0.0086000
41.522	-0.027400	42.350	-0.0024000	41.711	-0.017600
41.511	0.031600	42.343	0.023600	41.701	-0.013000
41.500	-0.0074000	42.331	0.023400	41.691	-0.027200
41.492	-0.019200	42.323	-0.0076000	41.682	0.0030000
41.480	0.052600	42.313	-0.011000	41.670	0.021600
41.471	0.043000	42.303	-0.040800	41.661	-0.0032000
41.459	0.018400	42.294	-0.033400	41.649	-0.0024000
41.447	0.033200	42.283	-0.013200	41.637	0.021200
41.436	-0.023400	42.274	0.016200	41.627	-0.010800
41.427	-0.052400	42.262	0.038200	41.619	0.010400
41.413	-0.0036000	42.250	0.028800	41.605	0.0030000
41.400	0.016000	42.238	0.035400	41.595	0.035600
41.391	0.035200	42.228	0.029400	41.584	0.0058000
41.377	-0.048400	42.218	0.0024000	41.572	-0.0032000
41.368	-0.030400	42.203	0.036600	41.564	-0.020400
41.356	0.028000	42.195	0.066200	41.551	-0.021400
41.347	-0.013800	42.187	0.022600	41.539	-0.0088000
41.332	-0.0022000	42.175	0.019600	41.528	0.040400
41.321	0.033200	42.162	0.046600	41.520	0.0046000
41.308	0.021000	42.152	0.0018000	41.506	-0.0028000
41.293	-0.018800	42.138	-0.00020000	41.495	0.0068000
41.284	-0.027200	42.125	0.017400	41.484	-0.0014000
41.269	0.0018000	42.113	-0.027200	41.472	-0.0062000
41.258	0.021800	42.101	-0.023400	41.458	0.016000
41.246	0.048600	42.091	0.0080000	41.447	0.022400
41.234	0.030600	42.078	-0.016600	41.434	0.039400
41.223	0.043200	42.068	0.021600	41.427	0.024800
41.210	0.037200	42.054	0.0032000	41.413	0.028200
41.194	-0.030800	42.042	-0.015600	41.398	0.049200
41.184	-0.014200	42.029	-0.019400	41.386	-0.00059997
41.171	0.062400	42.018	-0.0012000	41.373	-0.031800
41.154	0.038600	42.002	0.058600	41.359	0.025400
41.141	0.024800	41.993	0.059200	41.351	0.067000
41.126	-0.0056000	41.984	0.029800	41.338	0.025400
41.115	-0.038400	41.968	0.035400	41.326	0.028600
41.102	-0.015800	41.959	0.043400	41.313	0.033400
41.091	-0.0054000	41.944	0.023400	41.301	-0.00040000
41.076	-0.015800	41.932	0.041000	41.288	-0.017000
41.063	-0.025400	41.922	-0.014400	41.273	-0.045200
41.045	0.0076000	41.908	-0.0074000	41.262	-0.025200
41.033	-0.0082000	41.896	0.0032000	41.250	0.035400
41.017	-0.016000	41.885	0.056200	41.237	0.040400
41.004	-0.0020000	41.870	0.073200	41.222	-0.024600
40.990	0.014000	41.853	0.037600	41.209	-0.028000
40.977	0.028000	41.844	0.0096000	41.200	-0.017800
40.964	0.0096000	41.833	0.023600	41.183	0.063200
40.947	-0.017800	41.819	-0.00020000	41.170	0.048800
40.936	-0.031400	41.806	0.0038000	41.157	-0.013400
40.923	-0.0088000	41.795	0.042400	41.140	-0.012000
40.908	0.0016000	41.782	0.015800	41.127	-0.027600
40.894	-0.010400	41.767	0.020400	41.116	0.013000
40.875	-0.015000	41.750	0.058200	41.099	0.018000
40.864	-0.022600	41.735	0.042600	41.086	-0.0016000
40.847	-0.0086000	41.722	0.055200	41.074	0.025800
40.832	0.018000	41.709	0.017600	41.059	0.031800
40.817	0.013000	41.699	0.026000	41.046	0.030400
40.803	0.00039996	41.685	0.022800	41.030	0.014600
40.792	0.037800	41.675	0.00020002	41.016	0.0086000
40.777	0.041800	41.658	0.013000	41.004	0.015800
40.762	0.0072000	41.643	0.0078000	40.986	0.0096000
40.746	-0.0014000	41.629	-0.014200	40.971	-0.0026000
40.729	-0.0024000	41.611	-0.026800	40.959	0.012600
40.719	-0.022000	41.602	0.0014000	40.943	0.021200
40.696	-0.030600	41.586	0.013600	40.930	0.045800
40.682	0.0066000	41.572	-0.053200	40.914	-0.0028000
40.674	0.033200	41.559	-0.052400	40.900	0.033400
40.656	-0.013600	41.544	0.010800	40.886	0.013600
40.641	-0.0050000	41.529	0.015400	40.871	-0.018200
40.623	0.031000	41.516	0.020600	40.856	0.016400
40.607	0.021600	41.503	0.010400	40.841	-0.0070000
40.594	0.020800	41.486	-0.0052000	40.824	0.0098000
40.576	0.039200	41.469	0.0062000	40.809	0.023800
40.561	0.035600	41.457	0.016200	40.796	0.020200
40.544	-0.0056000	41.433	-0.039600	40.779	-0.0086000
40.528	0.0092000	41.437	-0.021800	40.763	0.012200
40.514	0.027600	41.409	-0.0012000	40.749	-0.0084000
40.500	0.044800	41.398	-0.0032000	40.734	0.058600
40.485	0.024400	41.385	-0.019200	40.718	0.053600
40.471	0.014800	41.368	-0.037600	40.703	0.016600
40.452	0.050400	41.354	0.0070000	40.687	0.023600
40.440	0.040800	41.336	0.0066000	40.672	0.026000
40.425	0.047800	41.321	-0.0042000	40.653	0.029400
40.402	-0.0018000	41.306	0.022200	40.637	0.013200
40.389	-0.0076000	41.290	0.048800	40.624	0.023000
40.374	-0.049000	41.279	0.076600	40.605	0.0064000
40.356	-0.051600	41.260	0.036000	40.590	0.0058000
40.342	-0.043000	41.250	0.026200	40.576	-0.016800
40.325	-0.031200	41.231	0.039200	40.559	-0.0092000
40.306	-0.024800	41.217	0.0080000	40.542	0.016800
40.295	0.012800	41.201	-0.023000	40.524	0.0074000
40.276	0.044200	41.186	0.019000	40.506	0.029600
40.261	0.014200	41.171	0.086800	40.488	-0.019200
40.244	0.020400	41.156	0.053400	40.470	-0.025000
40.227	-0.0058000	41.138	0.037000	40.456	0.018600
40.208	-0.024800	41.125	0.041000	40.442	-0.024200
40.193	-0.028600	41.107	0.038400	40.424	-0.0068000
40.178	-0.023800	41.092	0.022200	40.408	0.031800
40.161	0.038000	41.074	0.00059997	40.391	0.023000
40.140	0.021200	41.064	0.021800	40.377	-0.0020000
40.131	0.0088000	41.044	0.016000	40.358	0.018200
40.110	0.025000	41.032	0.023000	40.336	0.043200
40.098	-0.0058000	41.014	0.013000	40.324	0.041200
40.080	-0.032600	40.996	0.029800	40.301	0.025800
40.059	-0.018200	40.979	0.016000	40.287	-0.015800
40.042	-0.010600	40.962	0.016800	40.271	-0.022400
40.028	-0.015400	40.949	0.0088000	40.255	0.013200
40.009	-0.023800	40.931	-0.0068000	40.236	0.012000
39.994	0.010600	40.917	-0.012400	40.213	0.023400
39.976	0.020800	40.900	0.036200	40.197	0.025600
39.960	0.023800	40.886	0.026200	40.183	0.037200
39.942	-0.0052000	40.868	0.034400	40.164	0.011000
39.926	-0.026000	40.852	0.038600	40.145	-0.038600
39.910	-0.023600	40.836	0.010400	40.127	0.0020000
39.889	0.00079999	40.817	0.011600	40.107	0.043800
39.873	-0.016200	40.800	0.022000	40.090	0.024200
39.856	0.0042000	40.786	0.033000	40.073	0.037600
39.838	-0.00059998	40.765	0.019000	40.058	0.057200
39.823	-0.032600	40.751	-0.0020000	40.039	0.033400
39.804	-0.019400	40.738	0.017000	40.019	-0.0080000
39.789	0.010200	40.720	0.013200	40.000	-0.015600
39.769	0.058200	40.703	-0.012600	39.982	-0.034200
39.752	0.011600	40.687	0.026400	39.960	-0.011400
39.733	-0.051800	40.671	0.041400	39.941	0.031200
39.714	-0.0072000	40.655	0.048200	39.925	0.011400
39.690	0.024400	40.634	0.0064000	39.904	-0.023400
39.678	0.029400	40.617	0.0024000	39.889	-0.0094000
39.657	0.018000	40.604	0.026200	39.865	0.022200
39.633	-0.0076000	40.587	0.021200	39.852	0.021600
39.630	0.028200	40.573	0.0090000	39.829	-0.0086000
39.605	-0.0084000	40.553	0.0076000	39.815	-0.024000
39.589	-0.00040000	40.539	0.012600	39.792	0.014200
39.570	0.037200	40.522	-0.029400	39.769	0.014000
39.546	0.059200	40.504	-0.0080000	39.753	-0.0070000
39.533	0.041400	40.486	0.0020000	39.735	0.034000
39.512	-0.011400	40.463	-0.0092000	39.716	0.030600
39.494	-0.0012000	40.449	0.012200	39.694	-0.021200
39.479	-0.0018000	40.429	0.015800	39.677	0.025600
39.452	0.0058000	40.412	0.032000	39.661	-0.0016000
39.439	0.0016000	40.398	0.015800	39.639	0.022200
39.420	0.012600	40.383	0.026000	39.618	0.020800
39.401	0.00079999	40.365	0.023200	39.596	0.0070000
39.383	-0.0028000	40.347	-0.028000	39.577	0.029000
39.365	0.014200	40.328	0.048800	39.556	-0.0054000
39.348	0.040200	40.311	0.041800	39.535	0.019400
39.325	0.026200	40.292	0.026800	39.513	0.018200
39.311	0.029800	40.275	0.042000	39.495	-0.0050000
39.287	0.059200	40.256	0.035600	39.478	0.021000
39.267	0.038600	40.236	0.012800	39.455	0.022400
39.248	0.011800	40.222	0.026600	39.437	-0.026200
39.227	0.020200	40.200	0.010800	39.416	0.024600
39.207	0.0082000	40.188	-0.014000	39.395	0.063000
39.188	-0.0080000	40.169	-0.022600	39.378	0.023400
39.169	-0.025000	40.150	-0.015800	39.354	0.031400
39.147	-0.027800	40.133	-0.016400	39.331	0.025200
39.130	-0.045000	40.113	-0.0030000	39.311	0.021800
39.106	-0.013400	40.094	0.013800	39.292	0.0086000
39.090	0.033800	40.077	-0.017000	39.273	0.0026000
39.069	0.017600	40.058	0.011000	39.252	-0.019400
39.049	-0.013600	40.044	0.042000	39.235	0.015800
39.024	-0.0090000	40.025	-0.0042000	39.209	-0.0086000
39.008	-0.00100000	40.004	-0.019200	39.191	-0.016000
38.986	-0.017400	39.988	0.0014000	39.168	-0.00099999
38.969	-0.00020003	39.968	0.018200	39.146	-0.0094000
38.949	0.035800	39.952	0.075600	39.126	-0.0038000
38.929	0.0066000	39.931	0.043600	39.103	0.031400
38.906	0.0070000	39.912	-0.0014000	39.080	0.031200
38.887	-0.0072000	39.895	0.0044000	39.061	-0.019200
38.873	-0.019000	39.875	-0.0060000	39.040	-0.022000
38.849	0.0094000	39.857	0.0016000	39.018	-0.024400
38.831	-0.022000	39.839	0.0084000	38.997	0.035200
38.812	-0.010000	39.820	0.031800	38.976	0.061800
38.793	0.028400	39.799	0.058400	38.958	0.024600
38.773	0.039000	39.782	0.018200	38.933	-0.0022000
38.757	-0.028800	39.761	-0.025400	38.910	-0.0058000
38.733	-0.031600	39.741	-0.015600	38.893	-0.020400
38.715	0.00019999	39.717	0.011800	38.873	-0.025800
38.691	0.015000	39.701	-0.0018000	38.851	-0.00080002
38.669	0.022200	39.680	0.0088000	38.831	-0.0012000
38.647	0.011400	39.661	0.018400	38.812	0.0068000
38.630	-0.0052000	39.642	0.0084000	38.793	0.012800
38.610	-0.010200	39.624	-0.0064000	38.771	-0.0012000
38.592	-0.012200	39.604	0.012400	38.750	0.017200
38.569	-0.059200	39.586	0.048400	38.729	0.014600
38.546	0.026400	39.563	0.0092000	38.706	0.0068000
38.528	0.043000	39.544	0.0100000	38.685	0.013600
38.505	0.063000	39.524	0.036200	38.665	-0.018400
38.479	0.038600	39.501	0.030400	38.643	0.0092000
38.457	0.032200	39.482	0.0054000	38.623	0.0100000
38.438	0.033400	39.462	0.0048000	38.599	-0.0070000
38.420	0.047800	39.441	0.013000	38.580	0.023400
38.395	0.037800	39.423	0.015200	38.556	-0.0040000
38.372	0.032200	39.401	-0.017400	38.536	-0.016400
38.352	0.019000	39.381	-0.019200	38.512	0.011200
38.331	0.0064000	39.361	0.0064000	38.489	-0.0082000
38.310	0.021000	39.339	0.030800	38.464	0.0054000
38.287	0.056400	39.320	0.023600	38.444	-0.00059997
38.263	0.021600	39.296	0.014400	38.418	0.010400
38.238	-0.0046000	39.274	0.013800	38.400	0.022600
38.220	0.0036000	39.255	0.013600	38.376	0.033600
38.194	0.0058000	39.231	0.0046000	38.354	0.0076000
38.171	-0.0060000	39.208	0.035800	38.336	-0.013400
38.149	-0.0046000	39.189	0.031000	38.310	0.00039997
38.125	0.0022000	39.169	0.017400	38.287	0.0028000
38.105	-0.0070000	39.148	0.021600	38.262	0.038000
38.079	0.0078000	39.127	0.0016000	38.238	0.021600
38.055	0.027800	39.104	-0.00060002	38.218	-0.041800
38.028	0.035800	39.083	-0.017600	38.191	-0.054600
38.006	0.035800	39.057	-0.044600	38.168	-0.0068000
37.986	-0.0036000	39.041	-0.024200	38.149	0.012800
37.963	0.0036000	39.016	-0.055800	38.127	-0.026600
37.938	-0.015600	38.997	-0.028400	38.104	-0.020600
37.919	-0.045400	38.978	-0.0030000	38.082	-0.0022000
37.891	0.0036000	38.957	0.013600	38.061	0.013000
37.866	0.013000	38.936	0.046800	38.035	0.021800
37.841	0.029400	38.920	0.034400	38.009	0.017800
37.819	0.012400	38.895	0.043600	37.985	0.011800
37.794	-0.034400	38.873	0.017800	37.962	0.022800
37.765	-0.011800	38.851	0.0050000	37.940	0.0082000
37.739	0.019600	38.832	0.028200	37.920	-0.011000
37.711	0.013800	38.810	0.024000	37.894	0.022000
37.694	0.0026000	38.789	0.0026000	37.869	0.017600
37.667	0.0040000	38.766	-0.040800	37.846	0.059600
37.648	-0.027400	38.748	-0.029200	37.820	0.039000
37.619	0.026000	38.724	0.013600	37.795	-0.011000
37.595	0.052600	38.703	-0.040200	37.771	0.017400
37.569	0.033400	38.678	0.0060000	37.744	0.031200
37.542	0.0038000	38.656	0.029000	37.720	0.0098000
37.517	-0.016600	38.633	0.018600	37.699	0.0068000
37.493	0.00039996	38.615	0.0048000	37.672	-0.012400
37.468	-0.017200	38.590	0.042400	37.650	-0.040400
37.444	-0.0036000	38.566	0.026800	37.624	-0.0050000
37.417	0.027400	38.546	-0.015400	37.600	0.010400
37.394	0.047800	38.524	-0.0084000	37.577	-0.038200
37.369	0.031400	38.501	0.028600	37.555	-0.027600
37.346	0.020200	38.479	0.049800	37.525	0.026400
37.317	0.016400	38.455	0.011600	37.497	0.0074000
37.289	0.0014000	38.433	0.031600	37.472	0.028000
37.264	0.019200	38.405	0.035800	37.446	0.058200
37.240	0.047600	38.385	-0.00080000	37.423	0.0086000
37.213	0.0056000	38.362	-0.020600	37.400	-0.0028000
37.187	-0.0046000	38.339	0.017800	37.373	0.023400
37.160	-0.0048000	38.317	0.026000	37.350	0.042800
37.137	0.020400	38.293	0.0018000	37.322	0.074600
37.108	0.019000	38.270	-0.036000	37.297	0.0096000
37.083	0.048600	38.245	-0.015800	37.269	-0.0078000
37.055	0.062000	38.222	0.013200	37.238	0.0020000
37.029	-0.0092000	38.197	0.026600	37.216	0.014200
37.000	-0.017200	38.173	0.021600	37.191	0.020200
36.969	0.0036000	38.146	0.0078000	37.166	0.042200
36.951	0.027400	38.125	0.0034000	37.139	0.058400
36.924	0.043600	38.099	-0.0030000	37.111	0.048800
36.896	0.085000	38.077	0.0026000	37.086	0.034600
36.870	0.064400	38.052	-0.0038000	37.060	0.082600
36.847	0.037600	38.032	0.028600	37.033	0.020800
36.815	0.036600	38.006	0.039000	37.004	0.0066000
36.792	0.026200	37.986	-0.016800	36.974	0.054400
36.765	0.010000	37.960	0.015000	36.945	0.052200
36.733	0.020400	37.932	0.0078000	36.919	0.070400
36.709	0.058800	37.910	0.0100000	36.894	0.068800
36.682	0.080800	37.883	0.021400	36.870	0.043200
36.650	0.065200	37.858	0.037000	36.840	0.049000
36.627	0.081000	37.836	0.0086000	36.818	0.039000
36.597	0.11620	37.810	0.019200	36.786	0.048000
36.573	0.092800	37.787	0.018200	36.759	0.046800
36.542	0.10060	37.761	0.014000	36.736	0.072400
36.516	0.11900	37.735	0.010400	36.700	0.090600
36.487	0.078800	37.711	-0.0038000	36.673	0.069200
36.454	0.075000	37.685	-0.018400	36.648	0.047600
36.426	0.078400	37.655	0.036400	36.621	0.064000
36.396	0.073000	37.625	0.040200	36.597	0.089000
36.367	0.052600	37.603	-0.020400	36.567	0.049400
36.337	0.089400	37.578	-0.034800	36.532	0.048400
36.313	0.097800	37.557	0.0020000	36.511	0.074800
36.283	0.056600	37.529	0.0094000	36.479	0.095000
36.259	0.054000	37.508	0.014600	36.448	0.072000
36.226	0.084400	37.479	0.0026000	36.418	0.048400
36.196	0.14180	37.453	0.041200	36.384	0.066000
36.173	0.098600	37.429	0.028200	36.357	0.097400
36.140	0.13880	37.400	-0.013000	36.331	0.13000
36.110	0.13960	37.376	-0.012000	36.299	0.089000
36.077	0.11640	37.349	0.020000	36.269	0.087200
36.056	0.12140	37.322	0.020800	36.240	0.084400
36.020	0.087400	37.297	0.048000	36.210	0.13060
35.996	0.10500	37.270	0.047000	36.182	0.089800
35.966	0.14380	37.248	-0.0056000	36.151	0.057000
35.939	0.12460	37.222	0.015000	36.119	0.080200
35.912	0.12700	37.195	0.020200	36.087	0.096400
35.882	0.11240	37.168	0.012000	36.059	0.060600
35.846	0.080200	37.137	0.030200	36.027	0.077800
35.822	0.11800	37.111	0.0044000	35.995	0.10180
35.794	0.14960	37.084	-0.011400	35.973	0.12340
35.770	0.093400	37.055	-0.0098000	35.947	0.12420
35.743	0.13220	37.030	0.021600	35.922	0.14080
35.710	0.16100	37.002	0.056000	35.892	0.11760
35.686	0.15820	36.980	0.045400	35.863	0.11160
35.661	0.13040	36.950	0.053000	35.836	0.12000
35.632	0.17220	36.923	0.066600	35.805	0.12020
35.602	0.16220	36.895	0.027600	35.775	0.12380
35.573	0.16400	36.867	0.019600	35.750	0.12060
35.535	0.19740	36.833	0.046600	35.720	0.075800
35.508	0.17040	36.810	0.037800	35.694	0.11540
35.480	0.16300	36.783	0.012600	35.662	0.16260
35.452	0.18260	36.753	-0.00060002	35.638	0.15660
35.429	0.20760	36.727	0.023000	35.609	0.15900
35.394	0.19880	36.697	0.066600	35.581	0.17980
35.368	0.20720	36.672	0.074600	35.555	0.20740
35.338	0.23080	36.645	0.059600	35.516	0.19080
35.309	0.17380	36.616	0.046800	35.490	0.19180
35.280	0.15860	36.586	0.047600	35.460	0.15120
35.242	0.19280	36.558	0.050000	35.435	0.17840
35.216	0.16980	36.526	0.032400	35.406	0.17880
35.185	0.18620	36.499	0.0040000	35.377	0.20600
35.157	0.20780	36.471	0.045800	35.347	0.16320
35.128	0.18680	36.447	0.084600	35.321	0.14720
35.098	0.17400	36.417	0.11200	35.287	0.19880
35.068	0.21020	36.389	0.076200	35.256	0.21440
35.033	0.25020	36.362	0.073000	35.228	0.21860
35.006	0.20460	36.334	0.082800	35.190	0.20560
34.973	0.23860	36.304	0.095400	35.158	0.21600
34.941	0.25940	36.271	0.074200	35.133	0.18240
34.907	0.25920	36.244	0.083600	35.102	0.15120
34.880	0.24980	36.213	0.080000	35.072	0.21160
34.846	0.23880	36.179	0.075400	35.039	0.21280
34.818	0.22080	36.154	0.13740	35.011	0.21780
34.789	0.23080	36.126	0.13600	34.978	0.21040
34.756	0.27820	36.098	0.091000	34.950	0.22280
34.727	0.30580	36.067	0.082600	34.919	0.25380
34.692	0.23500	36.039	0.086600	34.887	0.26020
34.661	0.23800	36.006	0.11160	34.855	0.26120
34.630	0.28080	35.978	0.10380	34.822	0.27200
34.589	0.30680	35.949	0.14540	34.793	0.28120
34.565	0.27840	35.921	0.16440	34.758	0.26880
34.530	0.30320	35.893	0.14080	34.731	0.25120
34.495	0.28540	35.861	0.12460	34.696	0.23560
34.462	0.27560	35.837	0.10120	34.667	0.27460
34.435	0.28420	35.807	0.11960	34.630	0.28860
34.401	0.29040	35.781	0.14220	34.596	0.26060
34.367	0.25520	35.753	0.13120	34.561	0.23980
34.332	0.28320	35.722	0.11500	34.528	0.26040
34.298	0.31740	35.696	0.14180	34.500	0.25280
34.261	0.32980	35.665	0.14680	34.469	0.26960
34.229	0.30220	35.632	0.12820	34.436	0.31380
34.194	0.29480	35.608	0.15220	34.403	0.30680
34.161	0.28920	35.576	0.15300	34.365	0.28020
34.131	0.28360	35.547	0.12820	34.339	0.25280
34.095	0.30680	35.524	0.15540	34.305	0.27120
34.068	0.30640	35.492	0.12240	34.269	0.28220
34.035	0.33400	35.462	0.14820	34.237	0.28820
33.998	0.35260	35.431	0.18920	34.200	0.30440
33.962	0.35340	35.399	0.14200	34.167	0.33660
33.930	0.32280	35.370	0.12000	34.127	0.36440
33.891	0.33960	35.333	0.10620	34.097	0.32460
33.860	0.33680	35.305	0.13020	34.064	0.34820
33.829	0.32820	35.276	0.16500	34.030	0.37300
33.796	0.34280	35.247	0.20480	33.997	0.30520
33.761	0.35960	35.215	0.20900	33.963	0.34760
33.725	0.38140	35.186	0.19060	33.928	0.33640
33.686	0.38360	35.154	0.18300	33.891	0.27840
33.658	0.38900	35.124	0.21460	33.859	0.32480
33.617	0.41420	35.099	0.23280	33.819	0.37540
33.582	0.41740	35.067	0.21960	33.785	0.35760
33.545	0.39020	35.030	0.20760	33.750	0.33580
33.505	0.36140	35.003	0.24480	33.716	0.33860
33.470	0.32700	34.972	0.25040	33.681	0.38160
33.433	0.35820	34.937	0.21000	33.642	0.40340
33.397	0.37700	34.907	0.23120	33.613	0.39520
33.357	0.37280	34.882	0.22820	33.572	0.35520
33.321	0.43220	34.846	0.23900	33.538	0.38020
33.291	0.42080	34.811	0.23460	33.495	0.38100
33.256	0.41900	34.786	0.24480	33.462	0.37320
33.222	0.45540	34.749	0.24000	33.423	0.37000
33.178	0.43540	34.720	0.21180	33.390	0.37680
33.138	0.39140	34.682	0.19700	33.355	0.39600
33.102	0.44800	34.653	0.25220	33.323	0.41740
33.068	0.45860	34.624	0.28760	33.286	0.38840
33.028	0.44660	34.590	0.27620	33.253	0.37120
32.997	0.45200	34.561	0.25960	33.210	0.41000
32.959	0.48360	34.529	0.26160	33.176	0.40340
32.923	0.42480	34.492	0.25540	33.138	0.43360
32.889	0.42580	34.463	0.25100	33.092	0.42480
32.851	0.45520	34.427	0.24820	33.057	0.41380
32.811	0.45560	34.388	0.26960	33.022	0.41840
32.773	0.43720	34.352	0.30960	32.984	0.44780
32.746	0.47020	34.325	0.27140	32.951	0.44720
32.705	0.45860	34.289	0.26900	32.921	0.44420
32.673	0.45860	34.260	0.30660	32.882	0.41800
32.634	0.48620	34.224	0.28860	32.850	0.45100
32.605	0.47500	34.189	0.29640	32.810	0.48460
32.565	0.51140	34.156	0.32460	32.779	0.44160
32.533	0.49940	34.123	0.29480	32.738	0.45040
32.495	0.45460	34.090	0.30020	32.703	0.44580
32.454	0.48820	34.054	0.32500	32.665	0.43900
32.419	0.50700	34.023	0.29840	32.635	0.44900
32.377	0.50540	33.988	0.29660	32.596	0.45720
32.344	0.51500	33.951	0.28540	32.558	0.50180
32.310	0.50760	33.922	0.28040	32.526	0.49460
32.271	0.52900	33.888	0.32180	32.484	0.48000
32.234	0.53660	33.849	0.34740	32.453	0.48120
32.198	0.53060	33.815	0.32860	32.415	0.50360
32.158	0.53080	33.778	0.33900	32.369	0.51080
32.120	0.55120	33.743	0.35420	32.329	0.47100
32.078	0.52760	33.704	0.36600	32.300	0.46600
32.037	0.54660	33.663	0.38120	32.257	0.51420
31.993	0.56020	33.631	0.37280	32.225	0.47720
31.961	0.52660	33.598	0.35620	32.185	0.47500
31.921	0.50060	33.559	0.33620	32.148	0.49800
31.888	0.53460	33.522	0.35040	32.113	0.53280
31.843	0.54240	33.491	0.39760	32.070	0.55320
31.810	0.55740	33.454	0.40020	32.036	0.51900
31.772	0.56740	33.412	0.40200	31.995	0.49200
31.729	0.50580	33.379	0.38240	31.957	0.49980
31.694	0.53540	33.343	0.33780	31.916	0.53320
31.645	0.53660	33.299	0.36480	31.878	0.58480
31.606	0.56000	33.261	0.36960	31.835	0.54260
31.571	0.58380	33.223	0.38740	31.797	0.56000
31.528	0.60120	33.187	0.38140	31.764	0.57340
31.484	0.59840	33.155	0.39840	31.724	0.59000
31.444	0.61360	33.114	0.41560	31.684	0.54000
31.406	0.62940	33.079	0.37440	31.647	0.53520
31.364	0.58680	33.042	0.41820	31.603	0.56320
31.329	0.56440	33.006	0.44480	31.557	0.54940
31.284	0.57640	32.971	0.39360	31.523	0.57240
31.247	0.61500	32.931	0.36840	31.480	0.60400
31.196	0.63880	32.894	0.38160	31.445	0.61320
31.159	0.60260	32.861	0.39700	31.404	0.59480
31.119	0.60960	32.826	0.38260	31.370	0.61060
31.077	0.65240	32.787	0.38780	31.327	0.60260
31.033	0.62340	32.753	0.42780	31.288	0.59080
30.997	0.63480	32.721	0.45060	31.246	0.60080
30.954	0.64020	32.683	0.41480	31.207	0.56800
30.908	0.64140	32.647	0.42540	31.159	0.56240
30.863	0.63220	32.612	0.42620	31.110	0.58840
30.827	0.64960	32.565	0.43920	31.070	0.64180
30.776	0.67680	32.532	0.45160	31.026	0.64960
30.734	0.69800	32.496	0.48900	30.986	0.62540
30.694	0.69060	32.459	0.51040	30.946	0.60100
30.658	0.68740	32.427	0.50180	30.907	0.58900
30.612	0.67980	32.386	0.46840	30.863	0.60420
30.574	0.69500	32.351	0.48540	30.825	0.62980
30.532	0.71520	32.314	0.47580	30.780	0.64260
30.491	0.69080	32.280	0.45800	30.738	0.69800
30.449	0.66180	32.240	0.48180	30.694	0.67820
30.407	0.66540	32.197	0.48820	30.647	0.66180
30.355	0.64480	32.158	0.48100	30.612	0.63060
30.316	0.66060	32.123	0.48020	30.572	0.63660
30.272	0.69200	32.084	0.49480	30.527	0.63200
30.233	0.70700	32.049	0.48280	30.482	0.68140
30.193	0.72860	32.010	0.50500	30.445	0.67980
30.153	0.69220	31.969	0.50160	30.411	0.68740
30.112	0.71700	31.932	0.52080	30.369	0.72360
30.066	0.75380	31.891	0.52340	30.324	0.70660
30.019	0.73800	31.858	0.53000	30.281	0.68240
29.974	0.71940	31.816	0.52640	30.235	0.72120
29.925	0.68140	31.774	0.52480	30.195	0.69020
29.885	0.68880	31.736	0.50940	30.151	0.70660
29.844	0.71480	31.696	0.53160	30.112	0.69660
29.798	0.77920	31.654	0.51060	30.070	0.70800
29.757	0.74620	31.615	0.52300	30.028	0.67180
29.710	0.69780	31.577	0.55920	29.982	0.69160
29.674	0.73400	31.540	0.56460	29.938	0.71360
29.626	0.76600	31.503	0.50740	29.896	0.71980
29.577	0.74620	31.460	0.55100	29.853	0.73040
29.544	0.73280	31.422	0.54980	29.799	0.72700
29.486	0.76140	31.374	0.50040	29.761	0.72840
29.438	0.73960	31.328	0.53820	29.714	0.69440
29.397	0.75300	31.286	0.56540	29.668	0.71220
29.348	0.73680	31.253	0.58120	29.616	0.71640
29.306	0.76400	31.209	0.60100	29.579	0.72600
29.258	0.78100	31.170	0.60140	29.536	0.76460
29.212	0.79700	31.127	0.63680	29.485	0.78140
29.167	0.78120	31.087	0.60640	29.441	0.78600
29.117	0.77860	31.042	0.55900	29.399	0.78740
29.071	0.78620	30.996	0.62660	29.355	0.73620
29.024	0.78400	30.948	0.64280	29.302	0.72460
28.975	0.80180	30.903	0.60320	29.259	0.74520
28.937	0.85620	30.864	0.62040	29.212	0.75360
28.889	0.80360	30.826	0.62400	29.166	0.79100
28.845	0.79500	30.790	0.61500	29.128	0.77460
28.802	0.83340	30.744	0.62840	29.079	0.75800
28.754	0.81720	30.703	0.62140	29.030	0.80160
28.712	0.80960	30.668	0.61120	28.983	0.78620
28.663	0.83180	30.625	0.63280	28.942	0.81720
28.617	0.82040	30.584	0.67720	28.885	0.82420
28.574	0.86000	30.540	0.67180	28.838	0.76500
28.518	0.84140	30.499	0.63280	28.797	0.76720
28.476	0.80080	30.459	0.57400	28.750	0.80840
28.430	0.82140	30.415	0.61100	28.707	0.84040
28.381	0.83440	30.374	0.66220	28.664	0.81220
28.337	0.86080	30.330	0.65240	28.619	0.79920
28.287	0.83680	30.295	0.63380	28.572	0.80380
28.243	0.84280	30.251	0.66060	28.529	0.82780
28.201	0.83980	30.206	0.67520	28.478	0.82880
28.146	0.88300	30.164	0.66000	28.425	0.83300
28.103	0.87900	30.114	0.68540	28.386	0.83940
28.047	0.81780	30.065	0.68860	28.334	0.86860
27.993	0.87480	30.025	0.68260	28.288	0.82520
27.951	0.92680	29.981	0.70180	28.239	0.82820
27.896	0.89680	29.934	0.65540	28.196	0.83980
27.850	0.88680	29.892	0.65360	28.144	0.85620
27.803	0.87820	29.851	0.69360	28.093	0.88320
27.755	0.89600	29.806	0.70300	28.047	0.90320
27.708	0.91420	29.764	0.71460	27.991	0.89580
27.651	0.93940	29.718	0.75360	27.942	0.84220
27.601	0.94760	29.672	0.73640	27.886	0.85480
27.552	0.91940	29.624	0.74080	27.835	0.86920
27.494	0.93420	29.582	0.70940	27.789	0.92420
27.453	0.93820	29.538	0.69380	27.738	0.92320
27.397	0.94900	29.487	0.74040	27.686	0.90180
27.355	0.93220	29.446	0.77160	27.637	0.89100
27.304	0.88900	29.400	0.75400	27.588	0.91280
27.251	0.91460	29.360	0.76040	27.541	0.96940
27.208	0.96460	29.313	0.72200	27.490	0.94000
27.158	0.94400	29.273	0.72040	27.445	0.90800
27.103	0.96260	29.222	0.76160	27.387	0.95780
27.054	1.0036	29.174	0.76380	27.339	0.91660
26.995	0.97560	29.126	0.76120	27.286	0.88120
26.942	0.96700	29.074	0.74980	27.241	0.90960
26.895	0.94860	29.034	0.75900	27.193	0.93740
26.845	0.95460	28.988	0.74640	27.143	0.97360
26.790	0.95460	28.942	0.77180	27.096	0.91300
26.744	0.97020	28.897	0.77920	27.041	0.94460
26.690	0.96720	28.851	0.78660	26.989	0.94500
26.640	0.96380	28.806	0.75600	26.933	0.94220
26.587	1.00000	28.753	0.77200	26.877	0.94180
26.543	0.99500	28.706	0.78120	26.820	0.95800
26.483	0.95760	28.661	0.77660	26.777	0.99740
26.432	0.98200	28.610	0.78040	26.718	0.97080
26.373	1.0018	28.572	0.80540	26.669	0.96800
26.319	1.0326	28.519	0.83460	26.620	0.93780
26.264	1.0340	28.473	0.78120	26.567	0.96340
26.212	1.0100	28.429	0.76020	26.517	0.96080
26.161	0.98640	28.376	0.78020	26.458	0.97760
26.105	1.0062	28.336	0.83640	26.419	1.0260
26.047	0.99900	28.285	0.83740	26.351	0.98200
25.982	0.93700	28.238	0.81520	26.300	0.96580
25.931	0.94360	28.186	0.81400	26.247	0.96340
25.882	0.95260	28.132	0.79820	26.191	0.95620
25.820	0.95200	28.092	0.82300	26.145	0.95540
25.768	0.97280	28.044	0.81980	26.087	0.90460
25.721	0.96740	27.998	0.84640	26.031	0.92900
25.669	1.0330	27.943	0.85560	25.977	0.99700
25.610	1.0100	27.893	0.87900	25.920	0.97680
25.562	0.99560	27.847	0.84760	25.865	0.98800
25.509	0.98500	27.791	0.79760	25.809	0.98420
25.449	0.94540	27.738	0.82300	25.750	0.99900
25.389	0.99020	27.688	0.84740	25.697	1.0124
25.331	1.0134	27.627	0.85140	25.640	0.98980
25.276	1.0118	27.577	0.84060	25.584	0.96140
25.229	1.0066	27.527	0.80000	25.538	0.95460
25.171	0.99080	27.470	0.87400	25.483	0.95640
25.121	1.0360	27.429	0.86020	25.429	0.97160
25.061	0.99640	27.376	0.87340	25.374	0.99320
24.997	0.99480	27.316	0.89100	25.321	0.95520
24.948	0.98080	27.281	0.91100	25.269	0.96540
24.875	1.0054	27.221	0.87180	25.204	0.98120
24.820	1.0206	27.173	0.88520	25.150	0.98480
24.771	0.98320	27.114	0.91140	25.100	1.0028
24.710	0.96760	27.069	0.90060	25.042	0.99360
24.649	1.0040	27.015	0.88260	24.994	0.92900
24.601	0.99740	26.970	0.90120	24.934	0.96160
24.540	0.97800	26.915	0.94260	24.881	0.93640
24.487	0.99040	26.861	0.95740	24.824	0.95160
24.428	0.99120	26.811	0.91400	24.762	0.96620
24.364	0.97740	26.757	0.92060	24.712	0.94560
24.296	0.98760	26.706	0.91660	24.645	0.91280
24.243	1.0228	26.644	0.92400	24.582	0.97300
24.181	1.0424	26.587	0.90880	24.530	1.0038
24.122	1.0162	26.539	0.93220	24.467	0.97700
24.075	1.0132	26.483	0.89080	24.416	0.98540
24.015	0.97780	26.427	0.85800	24.353	0.98660
23.962	0.97080	26.380	0.91360	24.291	0.97620
23.907	0.99940	26.321	0.94700	24.232	1.0006
23.842	0.99080	26.264	0.92840	24.177	1.0208
23.795	0.99180	26.210	0.93740	24.117	0.99580
23.730	1.0174	26.156	0.93260	24.060	1.0036
23.664	0.98840	26.102	0.92240	24.001	1.0040
23.611	0.99880	26.032	0.98220	23.945	0.98480
23.554	0.97680	25.979	0.96700	23.879	0.98200
23.490	0.97620	25.916	0.94860	23.830	0.96100
23.427	0.99120	25.870	0.93360	23.767	0.95180
23.378	0.97920	25.812	0.94820	23.714	0.95100
23.318	0.96260	25.758	0.93740	23.655	0.97840
23.258	1.0056	25.704	0.94620	23.597	1.0104
23.194	1.0574	25.648	0.92340	23.539	1.0000
23.122	1.0264	25.587	0.90560	23.467	0.97060
23.061	0.97980	25.528	0.90800	23.412	1.0094
22.994	0.94640	25.466	0.92140	23.353	1.0442
22.935	0.99840	25.410	0.91840	23.288	0.97960
22.874	1.0102	25.353	0.90020	23.239	0.97920
22.809	1.0408	25.300	0.88060	23.172	0.95480
22.755	0.99900	25.243	0.90980	23.113	0.98380
22.687	0.96660	25.185	0.90840	23.056	1.0176
22.627	1.0156	25.135	0.92940	22.990	1.0320
22.569	1.0658	25.072	0.93100	22.930	1.0378
22.496	1.0306	25.009	0.89240	22.876	1.0364
22.436	1.0150	24.951	0.92940	22.801	0.99780
22.382	1.0114	24.895	0.96440	22.736	0.97040
22.324	1.0220	24.829	0.91020	22.685	0.99660
22.275	1.0266	24.768	0.88480	22.623	1.0048
22.201	1.0266	24.709	0.91340	22.566	1.0032
22.151	1.0036	24.655	0.92480	22.500	0.99280
22.087	1.0142	24.586	0.91240	22.440	1.0126
22.027	1.0246	24.528	0.90840	22.376	1.0014
21.964	1.0562	24.472	0.94540	22.316	0.98260
21.890	1.0396	24.409	0.98140	22.242	0.99360
21.829	1.0310	24.351	0.93620	22.183	0.96340
21.760	1.0128	24.281	0.92900	22.128	0.98360
21.705	1.0078	24.214	0.95160	22.065	0.96120
21.637	1.0494	24.154	0.96480	21.994	0.99120
21.575	1.0264	24.096	0.99620	21.929	1.0130
21.517	1.0236	24.034	0.95380	21.881	1.0296
21.452	1.0176	23.974	0.94700	21.813	1.0246
21.384	1.0108	23.918	0.92640	21.750	1.0472
21.320	1.0298	23.863	0.89860	21.683	1.0708
21.258	1.0440	23.796	0.93020	21.618	1.0646
21.189	1.0450	23.739	0.98200	21.548	1.0010
21.122	0.98420	23.682	0.96600	21.480	1.0160
21.065	0.99060	23.607	0.93800	21.425	1.0538
21.000	1.0032	23.549	0.96540	21.357	1.0358
20.946	0.99280	23.492	0.94760	21.288	1.0422
20.882	1.0056	23.425	0.91940	21.231	1.0516
20.819	1.0262	23.363	0.92540	21.160	1.0278
20.755	1.0614	23.297	0.91900	21.096	0.99400
20.687	1.0750	23.234	0.91880	21.034	1.0350
20.618	1.0516	23.170	0.92340	20.958	1.0504
20.569	0.99480	23.107	0.92740	20.894	1.0198
20.503	1.0162	23.032	0.94040	20.836	0.99420
20.436	1.0730	22.964	0.92860	20.767	0.99160
20.372	1.0858	22.906	0.93080	20.712	0.98440
20.314	1.0158	22.834	0.95000	20.648	1.0062
20.244	1.0186	22.771	0.98560	20.589	1.0436
20.189	1.0258	22.692	0.99600	20.520	1.0088
20.127	0.98200	22.640	0.99180	20.454	1.0514
20.053	1.0250	22.579	0.95640	20.385	1.0150
19.981	1.0022	22.512	0.97140	20.312	1.0202
19.924	1.0212	22.459	0.99160	20.244	1.0342
19.860	1.0176	22.383	0.97880	20.188	1.0382
19.801	0.98380	22.317	0.96440	20.110	1.0638
19.740	0.97660	22.261	0.91320	20.046	1.0446
19.665	1.0116	22.193	0.93380	19.979	1.0196
19.609	1.0862	22.125	0.94740	19.913	1.0310
19.540	1.0470	22.061	0.98800	19.853	1.0380
19.476	1.0264	21.999	0.98300	19.786	1.0126
19.406	1.0448	21.933	0.96100	19.725	1.0338
19.333	1.0490	21.862	0.99200	19.642	1.0108
19.272	1.0358	21.803	0.97600	19.573	1.0560
19.206	1.0340	21.723	0.94940	19.510	1.0460
19.134	1.0356	21.654	0.94320	19.439	1.0440
19.076	1.0492	21.587	0.92820	19.379	1.0402
19.008	1.0404	21.525	0.95420	19.307	1.0198
18.946	0.99320	21.455	0.98580	19.248	1.0288
18.890	1.0276	21.390	0.96800	19.175	1.0720
18.829	1.0222	21.314	0.95660	19.103	1.0910
18.770	1.0434	21.247	1.0012	19.031	1.0214
18.704	1.0592	21.175	1.0072	18.958	1.0070
18.643	1.0182	21.107	0.98080	18.909	1.0176
18.593	0.99760	21.025	0.92620	18.843	1.0500
18.529	1.0440	20.960	0.92200	18.779	1.0434
18.481	1.0582	20.895	0.97240	18.726	1.0538
18.422	1.0240	20.830	0.96180	18.663	1.0470
18.366	1.0300	20.767	0.95460	18.605	1.0166
18.306	1.0406	20.701	0.93980	18.538	1.0336
18.243	1.0704	20.632	0.98460	18.479	1.0780
18.185	1.0546	20.564	0.97160	18.413	1.0790
18.117	1.0346	20.498	0.95820	18.342	1.0592
18.062	1.0216	20.425	0.95480	18.282	1.0718
18.002	1.0338	20.360	0.94660	18.223	1.0514
17.941	1.0596	20.283	0.94340	18.160	1.0890
17.881	1.0658	20.212	0.98040	18.104	1.0808
17.830	1.0606	20.142	0.96440	18.041	1.0174
17.768	1.0554	20.071	0.95920	17.979	1.0162
17.707	1.0110	20.003	0.97560	17.925	1.0600
17.648	1.0248	19.929	0.97360	17.861	1.0466
17.583	1.0606	19.868	0.94740	17.796	1.0066
17.520	1.0980	19.796	0.96540	17.721	1.0458
17.455	1.1026	19.718	1.0106	17.660	1.0658
17.393	1.1044	19.648	1.0064	17.592	1.0274
17.343	1.0724	19.570	0.95100	17.538	1.0394
17.278	1.0334	19.494	0.93120	17.473	1.0370
17.226	1.0232	19.427	0.95900	17.408	1.0660
17.165	1.0614	19.346	0.96140	17.344	1.0488
17.105	1.0642	19.276	0.95900	17.279	1.0754
17.047	1.0442	19.206	0.96160	17.216	1.0864
16.996	1.0180	19.147	0.99060	17.150	1.0378
16.933	1.0090	19.066	0.97160	17.079	1.0288
16.875	1.0412	18.987	0.96260	17.015	1.0340
16.822	1.0456	18.925	0.94540	16.954	1.0530
16.768	1.0664	18.861	0.96140	16.899	1.0416
16.715	1.0752	18.784	0.94040	16.840	1.0080
16.658	1.0630	18.723	0.96640	16.785	1.0476
16.609	1.0630	18.658	0.95100	16.721	1.0574
16.548	1.0352	18.589	0.99160	16.665	1.0008
16.491	1.0412	18.522	0.98820	16.600	1.0522
16.441	1.0410	18.459	0.97280	16.540	1.0386
16.375	1.0642	18.387	0.97340	16.468	1.0262
16.318	1.0704	18.327	0.96900	16.412	1.0390
16.262	1.0590	18.256	0.96520	16.352	1.0326
16.209	1.0486	18.183	0.99100	16.289	1.0932
16.156	1.0422	18.116	1.0054	16.236	1.0806
16.110	1.0562	18.047	0.99320	16.176	1.0840
16.053	1.0740	17.976	1.0152	16.124	1.0528
16.002	1.0668	17.917	0.99940	16.065	1.0416
15.948	1.0666	17.844	0.99080	16.005	1.0690
15.891	1.0308	17.783	0.99860	15.950	1.0760
15.828	1.0260	17.708	0.98280	15.883	1.0736
15.778	1.0960	17.638	0.93060	15.833	1.0632
15.729	1.0690	17.567	0.97860	15.774	1.0954
15.678	1.0744	17.496	0.99120	15.716	1.0408
15.627	1.0554	17.414	0.98040	15.658	1.0730
15.577	1.0542	17.343	0.98300	15.605	1.0644
15.525	1.0612	17.282	0.99540	15.547	1.0214
15.473	1.0848	17.211	0.99520	15.501	1.0406
15.417	1.0932	17.146	0.99220	15.441	1.0732
15.362	1.0854	17.073	1.0184	15.384	1.0584
15.313	1.0884	17.014	1.0182	15.325	1.1046
15.248	1.0842	16.946	1.0272	15.261	1.1072
15.203	1.0564	16.880	0.99740	15.206	1.0740
15.156	1.0246	16.813	1.0150	15.157	1.0398
15.109	1.0724	16.738	0.96740	15.104	1.0844
15.060	1.0992	16.677	0.97700	15.056	1.0526
15.010	1.1056	16.604	0.98760	15.001	1.0350
14.970	1.0972	16.538	1.0182	14.949	1.1016
14.920	1.0418	16.477	1.0274	14.901	1.0982
14.869	1.0418	16.408	0.96640	14.848	1.0528
14.820	1.0444	16.343	0.96520	14.793	1.0364
14.765	1.0454	16.275	0.96100	14.737	1.0880
14.721	1.0358	16.204	0.95140	14.690	1.0556
14.671	1.0434	16.144	0.97480	14.636	1.0030
14.623	1.0666	16.083	1.0406	14.589	1.0730
14.580	1.0724	16.015	1.0194	14.537	1.0724
14.530	1.0706	15.949	0.98160	14.483	1.0780
14.482	1.0530	15.881	1.0104	14.436	1.0592
14.437	1.0188	15.816	1.0134	14.385	1.0630
14.389	1.0630	15.762	1.0072	14.333	1.0746
14.337	1.0502	15.697	0.98460	14.278	1.0904
14.292	1.0662	15.628	0.95200	14.223	1.1044
14.241	1.0780	15.572	0.97380	14.179	1.0566
14.205	1.0524	15.503	0.98980	14.131	1.0296
14.158	1.0914	15.438	0.99820	14.084	1.0934
14.117	1.0668	15.373	0.97020	14.043	1.1118
14.076	1.0862	15.304	0.96320	13.994	1.0900
14.029	1.1136	15.248	1.0292	13.944	1.0604
13.991	1.0914	15.183	0.98340	13.901	1.0928
13.947	1.0676	15.133	0.95860	13.853	1.0826
13.900	1.0628	15.073	1.0026	13.804	1.0626
13.855	1.0790	15.011	1.0244	13.751	1.0788
13.806	1.0686	14.958	1.0300	13.710	1.0902
13.765	1.1116	14.894	1.0220	13.660	1.0764
13.721	1.0972	14.833	1.0058	13.614	1.0558
13.675	1.0776	14.777	0.96540	13.564	1.0336
13.635	1.0702	14.710	0.94760	13.521	1.0480
13.591	1.0554	14.651	0.98020	13.475	1.0600
13.554	1.0506	14.589	0.99740	13.433	1.0350
13.508	1.0894	14.530	0.98600	13.385	1.0196
13.465	1.0694	14.478	0.96260	13.340	1.0754
13.418	1.0658	14.420	0.98080	13.291	1.0932
13.374	1.0660	14.364	0.99080	13.240	1.0692
13.324	1.0446	14.302	0.98420	13.198	1.0726
13.288	1.0658	14.241	0.96640	13.156	1.0364
13.244	1.0902	14.188	0.97780	13.112	1.0318
13.203	1.0778	14.124	0.96820	13.067	1.0710
13.165	1.0400	14.065	0.99140	13.028	1.1172
13.126	1.0580	14.018	0.99580	12.984	1.0610
13.085	1.0896	13.964	0.99420	12.941	1.0636
13.042	1.0492	13.915	0.99400	12.898	1.1022
13.002	1.0762	13.860	0.97980	12.854	1.0228
12.962	1.1224	13.811	1.0054	12.805	1.0380
12.914	1.0996	13.759	0.96240	12.762	1.0634
12.876	1.0636	13.701	0.92580	12.717	1.0802
12.833	1.0876	13.643	0.95080	12.680	1.0578
12.792	1.0728	13.582	1.0116	12.634	1.0642
12.757	1.0896	13.526	0.99900	12.596	1.0820
12.717	1.0464	13.483	0.97220	12.552	1.0812
12.679	1.0652	13.422	0.97400	12.507	1.0512
12.641	1.0754	13.380	1.0040	12.462	1.0810
12.599	1.0852	13.324	0.97420	12.418	1.0664
12.563	1.1050	13.270	0.98200	12.370	1.0904
12.516	1.0964	13.222	0.99520	12.331	1.0990
12.474	1.0892	13.171	0.96720	12.288	1.0902
12.437	1.0584	13.116	0.96860	12.248	1.1000
12.395	1.0526	13.062	0.97080	12.210	1.0916
12.357	1.0616	13.021	0.96600	12.170	1.1008
12.316	1.0938	12.972	1.0010	12.134	1.0604
12.278	1.1116	12.928	0.99460	12.096	1.0728
12.241	1.0792	12.883	0.96500	12.053	1.1080
12.201	1.0684	12.839	0.98920	12.012	1.0444
12.164	1.0884	12.789	1.0196	11.976	1.0444
12.125	1.0898	12.747	0.97980	11.935	1.0770
12.082	1.1010	12.696	0.98600	11.897	1.0426
12.045	1.0692	12.649	0.98840	11.858	1.0050
12.006	1.0890	12.592	0.97540	11.823	1.0572
11.972	1.0564	12.546	1.0102	11.782	1.0750
11.933	1.0826	12.497	1.0328	11.742	1.0534
11.900	1.1080	12.457	1.0218	11.709	1.0788
11.862	1.0912	12.408	0.99020	11.667	1.0800
11.823	1.0746	12.366	0.98940	11.632	1.0544
11.784	1.0638	12.316	1.0204	11.586	1.1068
11.747	1.1320	12.266	1.0068	11.541	1.0918
11.702	1.1220	12.223	1.0170	11.501	1.0708
11.669	1.0836	12.179	1.0184	11.460	1.0684
11.630	1.0580	12.129	1.0462	11.426	1.0768
11.596	1.0612	12.084	1.0232	11.384	1.0502
11.557	1.0556	12.045	0.98740	11.343	1.0666
11.523	1.0704	12.001	1.0094	11.305	1.0876
11.483	1.0884	11.964	0.95720	11.263	1.0758
11.441	1.0960	11.917	0.95440	11.232	1.0582
11.402	1.0914	11.880	0.96940	11.189	1.0484
11.362	1.0716	11.837	0.97260	11.151	1.0444
11.317	1.0268	11.795	1.0048	11.117	1.0990
11.282	1.0690	11.757	1.0200	11.079	1.0620
11.246	1.0930	11.705	1.0114	11.042	1.0978
11.212	1.0800	11.661	1.0276	11.006	1.0908
11.175	1.0912	11.620	0.99160	10.971	1.0712
11.144	1.0740	11.575	0.99060	10.932	1.0648
11.107	1.0322	11.536	0.97560	10.903	1.0398
11.071	1.0648	11.491	0.97940	10.861	1.0590
11.035	1.0798	11.448	1.0062	10.818	1.0542
10.999	1.0806	11.409	1.0088	10.780	1.0850
10.958	1.0870	11.363	0.99500	10.745	1.0772
10.925	1.1018	11.319	0.99340	10.707	1.0682
10.887	1.0816	11.275	0.99100	10.672	1.1034
10.855	1.0662	11.235	1.0178	10.633	1.1078
10.818	1.0672	11.196	1.0608	10.598	1.0670
10.786	1.0738	11.159	1.0384	10.564	1.0384
10.748	1.0832	11.122	1.0012	10.524	1.0822
10.715	1.0428	11.080	0.98000	10.486	1.1122
10.677	1.0668	11.048	0.99420	10.442	1.1124
10.632	1.0786	11.009	0.99320	10.409	1.0952
10.598	1.0710	10.969	1.0138	10.366	1.1030
10.560	1.0408	10.932	1.0334	10.330	1.0752
10.521	1.0290	11.043	1.0090	10.296	1.0602
10.489	1.0168	10.968	0.96980	10.257	1.0870
10.449	1.0436	10.904	0.97440	10.223	1.0860
10.419	1.0878	10.856	0.99640	10.188	1.0672
10.380	1.1222	10.809	0.98840	10.153	1.0756
10.342	1.0892	10.758	1.0294	10.117	1.1010
10.307	1.0572	10.720	1.0358	10.081	1.0500
10.261	1.0534	10.670	0.97700	10.046	1.0492
10.227	1.1144	10.624	0.97320	10.009	1.0552
10.192	1.0886	10.577	0.99160	9.9715	1.0552
10.157	1.0516	10.533	0.96460	9.9332	1.0412
10.127	1.0514	10.495	0.95920	9.9011	1.0714
10.090	1.0800	10.452	0.99140	9.8667	1.0776
10.059	1.0828	10.413	1.0018	9.8323	1.0856
10.028	1.0752	10.371	0.98740	9.7970	1.0990
9.9964	1.0464	10.324	1.0104	9.7603	1.0648
9.9607	1.0996	10.289	0.96920	9.7262	1.0642
9.9189	1.1094	10.243	0.95940	9.6802	1.1008
9.8815	1.0940	10.210	0.98800	9.6425	1.1004
9.8491	1.0700	10.168	1.0010	9.6091	1.1038
9.8120	1.0962	10.128	0.99380	9.5743	1.0870
9.7793	1.0968	10.095	1.0424	9.5346	1.0736
9.7442	1.0586	10.053	0.98820	9.4998	1.0636
9.7074	1.0924	10.019	0.97100	9.4608	1.0800
9.6675	1.1052	9.9828	1.0018	9.4225	1.0648
9.6354	1.0724	9.9457	0.98500	9.3852	1.0770
9.5955	1.0938	9.9132	0.99760	9.3443	1.0934
9.5584	1.0812	9.8720	0.99100	9.3010	1.0982
9.5165	1.0644	9.8385	0.98340	9.2656	1.1104
9.4841	1.0656	9.7993	0.95820	9.2254	1.0538
9.4473	1.1004	9.7637	0.93940	9.1916	1.0708
9.4107	1.1336	9.7242	0.94680	9.1553	1.1094
9.3691	1.0614	9.6825	0.98260	9.1197	1.0932
9.3364	1.0436	9.6446	1.0092	9.0915	1.0914
9.2977	1.0868	9.6075	1.0298	9.0548	1.0872
9.2640	1.0604	9.5701	1.0312	9.0202	1.1234
9.2261	1.0474	9.5338	1.0236	8.9873	1.1040
9.1829	1.0968	9.4916	0.98540	8.9444	1.0618
9.1551	1.1006	9.4583	0.98100	8.9131	1.0336
9.1199	1.0794	9.4200	0.98340	8.8814	1.0332
9.0835	1.1182	9.3832	1.0176	8.8455	1.0728
9.0543	1.1072	9.3407	0.99960	8.8143	1.1254
9.0215	1.0890	9.2983	1.00000	8.7771	1.1416
8.9916	1.0856	9.2591	0.99640	8.7461	1.1090
8.9576	1.0604	9.2182	1.0158	8.7124	1.0754
8.9222	1.0594	9.1792	1.0040	8.6744	1.0484
8.8869	1.0826	9.1488	0.98420	8.6365	1.0800
8.8511	1.0764	9.1129	1.0284	8.6017	1.0970
8.8111	1.0876	9.0773	1.0360	8.5655	1.1296
8.7794	1.1200	9.0445	1.0466	8.5302	1.1042
8.7448	1.0826	9.0094	1.0638	8.4925	1.1182
8.7088	1.0832	8.9811	1.0374	8.4569	1.0958
8.6802	1.0814	8.9401	1.0106	8.4190	1.0412
8.6410	1.0714	8.9046	0.98340	8.3781	1.0314
8.6096	1.0800	8.8713	0.99220	8.3398	1.0698
8.5729	1.1048	8.8337	1.0026	8.3025	1.1180
8.5384	1.0822	8.7952	0.98300	8.2635	1.1064
8.5020	1.1076	8.7581	0.99580	8.2259	1.1192
8.4609	1.0998	8.7273	1.0214	8.1819	1.1104
8.4216	1.1244	8.6894	1.0380	8.1496	1.0978
8.3824	1.1080	8.6527	1.0402	8.1148	1.0854
8.3493	1.0880	8.6208	0.98180	8.0798	1.0584
8.3106	1.1104	8.5795	0.97760	8.0507	1.0520
8.2751	1.1166	8.5443	0.99100	8.0165	1.0394
8.2400	1.0998	8.5064	0.97360	7.9832	1.0660
8.2006	1.1132	8.4720	0.97860	7.9492	1.0556
8.1665	1.0858	8.4306	1.0138	7.9167	1.0674
8.1287	1.1006	8.3897	1.0124	7.8823	1.0846
8.0983	1.1148	8.3565	1.0194	7.8420	1.1118
8.0662	1.0870	8.3148	1.0054	7.8169	1.0784
8.0333	1.1080	8.2767	1.0198	7.7768	1.0550
7.9992	1.1142	8.2392	1.0154	7.7410	1.0358
7.9656	1.0346	8.1950	1.0160	7.7092	1.0780
7.9294	1.0220	8.1560	1.0224	7.6762	1.1066
7.8980	1.0538	8.1270	1.0206	7.6384	1.1086
7.8668	1.0890	8.0923	0.99640	7.6080	1.0870
7.8348	1.1096	8.0604	0.98440	7.5714	1.0894
7.7933	1.0954	8.0255	0.97000	7.5298	1.0704
7.7610	1.1046	7.9928	1.0054	7.4977	1.0580
7.7272	1.1166	7.9587	1.0234	7.4582	1.0794
7.6989	1.1192	7.9251	0.99960	7.4206	1.1034
7.6634	1.1242	7.8800	0.96360	7.3851	1.1044
7.6295	1.0818	7.8468	1.0190	7.3508	1.1136
7.5937	1.0794	7.8165	1.0522	7.3207	1.0718
7.5583	1.1220	7.7819	0.97660	7.2857	1.0626
7.5238	1.1190	7.7454	0.98940	7.2524	1.0842
7.4867	1.1090	7.7088	1.0210	7.2060	1.0984
7.4429	1.1188	7.6786	1.0126	7.1633	1.0838
7.4048	1.0786	7.6422	0.97860	7.1281	1.0720
7.3740	1.0860	7.6071	0.98660	7.0922	1.0816
7.3358	1.0608	7.5683	1.0468	7.0609	1.0812
7.2992	1.0658	7.5242	1.0066	7.0338	1.0870
7.2633	1.0776	7.4865	1.0058	6.9992	1.0962
7.2332	1.0214	7.4562	1.0486	6.9714	1.0730
7.1913	1.0600	7.4142	1.0054	6.9402	1.0646
7.1526	1.0790	7.3855	0.99680	6.9097	1.1130
7.1146	1.0654	7.3467	1.0214	6.8695	1.0900
7.0815	1.1030	7.3099	1.0488	6.8313	1.0698
7.0502	1.1060	7.2740	0.99620	6.8020	1.0598
7.0178	1.0946	7.2300	1.0204	6.7666	1.0318
6.9830	1.0900	7.1855	1.0146	6.7310	1.0630
6.9496	1.0768	7.1439	1.0476	6.6974	1.1006
6.9202	1.0284	7.1123	1.0144	6.6623	1.1156
6.8878	1.0880	7.0821	0.98120	6.6318	1.0940
6.8633	1.0966	7.0485	0.98700	6.5990	1.0316
6.8253	1.0724	7.0148	1.0002	6.5648	1.0792
6.7847	1.0678	6.9819	0.99860	6.5289	1.0990
6.7563	1.0600	6.9471	1.0358	6.4827	1.0664
6.7163	1.1208	6.9148	1.0126	6.4492	1.1028
6.6876	1.1196	6.8781	0.96660	6.4135	1.0652
6.6502	1.0796	6.8360	0.99240	6.3722	1.0432
6.6224	1.0780	6.8044	1.0084	6.3394	1.0786
6.5872	1.0970	6.7694	0.98840	6.3044	1.0668
6.5538	1.0798	6.7364	1.0116	6.2741	1.0814
6.5169	1.1276	6.6990	1.0272	6.2422	1.1164
6.4803	1.1256	6.6658	1.0166	6.2126	1.0950
6.4459	1.0752	6.6298	1.0302	6.1728	1.0684
6.4006	1.1172	6.5970	1.0124	6.1406	1.0822
6.3624	1.1422	6.5601	1.0166	6.1016	1.1160
6.3273	1.1074	6.5266	1.0394	6.0658	1.0474
6.2986	1.1430	6.4822	0.99040	6.0330	1.0490
6.2670	1.1276	6.4462	1.0266	5.9957	1.0454
6.2344	1.0696	6.4089	1.0270	5.9620	1.0644
6.1996	1.1460	6.3715	1.0228	5.9307	1.0884
6.1658	1.1144	6.3362	0.98840	5.8988	1.1124
6.1374	1.0652	6.3040	1.0284	5.8608	1.0964
6.1014	1.0942	6.2743	1.0146	5.8255	1.0764
6.0598	1.1238	6.2359	1.0356	5.7890	1.0874
6.0268	1.1020	6.2032	1.0312	5.7479	1.1352
5.9971	1.1326	6.1653	1.0328	5.7129	1.1036
5.9567	1.0894	6.1322	1.0188	5.6713	1.0650
5.9232	1.0844	6.0913	0.97900	5.6388	1.1158
5.8889	1.0720	6.0645	0.97640	5.6052	1.0996
5.8573	1.0736	6.0256	0.98040	5.5713	1.0406
5.8208	1.0794	5.9979	0.98260	5.5407	1.0346
5.7838	1.1070	5.9621	0.97720	5.5084	1.0734
5.7554	1.0792	5.9280	0.99620	5.4772	1.1270
5.7145	1.0596	5.8937	0.97660	5.4512	1.1028
5.6790	1.1024	5.8632	0.97960	5.4154	1.0844
5.6434	1.1020	5.8305	0.98640	5.3770	1.0646
5.6028	1.1042	5.7909	1.0274	5.3463	1.0712
5.5689	1.1106	5.7546	1.0418	5.3063	1.0592
5.5446	1.0392	5.7114	1.0524	5.2756	0.99980
5.5089	1.0472	5.6732	1.0420	5.2422	1.0380
5.4773	1.0350	5.6409	0.98240	5.2084	1.0910
5.4480	1.0544	5.6072	0.97820	5.1709	1.1344
5.4163	1.0530	5.5760	1.0032	5.1358	1.1274
5.3769	1.0562	5.5421	1.0010	5.0970	1.0802
5.3427	1.0932	5.5108	1.0144	5.0658	1.0770
5.3121	1.0906	5.4801	1.0260	5.0347	1.0848
5.2790	1.0900	5.4407	1.0236	5.0044	1.0428
5.2478	1.0894	5.3976	1.0128	4.9721	1.0364
5.2129	1.0868	5.3666	1.0032	4.9395	1.0720
5.1751	1.0758	5.3310	0.99980	4.9085	1.0534
5.1385	1.0656	5.2996	1.0258	4.8725	1.0884
5.1106	1.1024	5.2704	1.0198	4.8433	1.1142
5.0774	1.1278	5.2345	0.99300	4.7998	1.0884
5.0400	1.1356	5.2002	1.0136	4.7657	1.0968
5.0126	1.0854	5.1636	1.0172	4.7295	1.1068
4.9784	1.0470	5.1255	1.0058	4.6884	1.0882
4.9474	1.0946	5.0900	1.0372	4.6614	1.0920
4.9120	1.1028	5.0537	1.0420	4.6280	1.0996
4.8789	1.0918	5.0198	1.0308	4.5972	1.0814
4.8411	1.0636	4.9934	1.0310	4.5641	1.0898
4.8091	1.0856	4.9611	0.98780	4.5350	1.0772
4.7779	1.1232	4.9298	1.0018	4.5049	1.0680
4.7386	1.1008	4.8944	1.0538	4.4790	1.0684
4.7067	1.1316	4.8628	1.0256	4.4388	1.0612
4.6698	1.1150	4.8234	1.0144	4.4029	1.0680
4.6411	1.0754	4.7889	0.94820	4.3636	1.0580
4.6073	1.0856	4.7556	0.99800	4.3372	1.0826
4.5818	1.1120	4.7155	1.0466	4.3025	1.0966
4.5500	1.1096	4.6813	1.0632	4.2731	1.1154
4.5155	1.1268	4.6513	1.0734	4.2350	1.1260
4.4835	1.1088	4.6214	1.0450	4.2058	1.0898
4.4543	1.0882	4.5861	1.0260	4.1633	1.0536
4.4157	1.0640	4.5578	1.0022	4.1367	1.0962
4.3800	1.0510	4.5254	1.0196	4.1046	1.1428
4.3429	1.0974	4.4921	1.0160	4.0614	1.1082
4.3125	1.1360	4.4589	0.98620	4.0382	1.0664
4.2811	1.1016	4.4246	1.0220	4.0083	1.0668
4.2592	1.0634	4.3867	1.0092	3.9787	1.1252
4.2480	1.0664	4.3513	1.0300	3.9552	1.1172
4.2321	1.0864	4.3217	0.99560	3.9341	1.0848
4.2143	1.1002	4.2895	0.95780	3.9219	1.1080
4.1994	1.1010	4.2617	1.0038
4.1829	1.0998	4.2294	1.0042
4.1689	1.0762	4.1855	0.99320
4.1608	1.0838	4.1517	0.99580
4.1540	1.0822	4.1263	1.0054
4.1437	1.1156	4.0904	0.98380
4.1371	1.0954	4.0478	0.99900
4.1323	1.0818	4.0228	1.0202
4.1235	1.0864	3.9978	1.0154
4.1120	1.1080	3.9767	1.0626
4.1066	1.0886	3.9582	1.0240
4.1052	1.0772	3.9412	1.0092
4.0990	1.0650	3.9213	1.0192
4.1009	1.0390	3.9106	1.0208
4.0943	1.0792	3.8959	0.99880
4.0856	1.0566	3.8792	1.0436
4.0828	1.0746	3.8697	1.0278
4.0812	1.0826	3.8652	0.97500
4.0776	1.1018	3.8568	0.99640
4.0746	1.0932	3.8424	0.98260
4.0713	1.0840	3.8357	0.98900
4.0652	1.1248	3.8270	1.0112
4.0627	1.1262	3.8215	1.0088
4.0626	1.1054	3.8099	1.0318
4.0592	1.0642	3.8122	1.0198
4.0573	1.0694	3.8040	1.0302
4.0539	1.0926	3.7978	0.98240
4.0528	1.1248	3.7951	0.97820
4.0491	1.1138	3.7917	1.0204
4.0460	1.1010	3.7844	1.0340
4.0478	1.0530	3.7855	1.0078
4.0459	1.0476	3.7811	1.0162
		3.7830	1.0220
		3.7798	0.98380
		3.7795	1.0008
		3.7691	1.0200
		3.7673	1.0174
		3.7589	0.99160
