# Supplementary material for: Tunable chiral and nematic states in the triple-Q antiferromagnet Co1/3TaS2
Source: Nat Commun. 2026 Jan 31;17:2212. doi: 10.1038/s41467-026-68843-0 (PMC12963503; doi:10.1038/s41467-026-68843-0)
Supplement: Supplementary file 3 — Source Data [file 41467_2026_68843_MOESM3_ESM.zip › Fig1h.txt]

B(T)	MLD	B(T)	MLD	E	F	G	H	I	J
-6.5000	-0.010200	6.5000	-0.0026000
-6.4941	-0.017141	6.5000	0.0014000
-6.4811	-0.021611	6.4923	0.013323
-6.4675	-0.032475	6.4789	0.0081890
-6.4541	-0.030541	6.4656	-0.0033440
-6.4411	-0.030411	6.4525	-0.0022750
-6.4277	-0.019877	6.4389	0.014789
-6.4141	-0.034941	6.4256	0.019256
-6.4011	-0.035211	6.4125	0.019925
-6.3877	-0.024677	6.3992	0.023592
-6.3747	-0.018547	6.3856	0.012056
-6.3616	-0.019616	6.3725	0.019125
-6.3480	-0.018680	6.3592	0.0029919
-6.3347	-0.0089470	6.3461	0.012261
-6.3213	-0.012213	6.3323	0.030123
-6.3083	-0.023883	6.3192	0.0043920
-6.2947	-0.025147	6.3061	0.0070609
-6.2813	-0.018013	6.2928	0.013928
-6.2683	-0.016483	6.2792	0.013392
-6.2549	-0.024349	6.2659	0.0058590
-6.2413	-0.031613	6.2528	0.011728
-6.2283	-0.027483	6.2395	0.014395
-6.2149	-0.013549	6.2259	0.023059
-6.2019	-0.0020190	6.2128	0.018728
-6.1883	0.0019171	6.1995	0.015795
-6.1749	-0.0091490	6.1864	0.0060641
-6.1619	-0.013019	6.1728	0.023528
-6.1485	-0.020685	6.1595	0.034195
-6.1349	-0.00094894	6.1461	0.028261
-6.1216	-0.0032161	6.1331	0.037331
-6.1085	0.0065150	6.1195	0.022995
-6.0952	-0.00055194	6.1061	0.026061
-6.0816	-0.010416	6.0931	0.014331
-6.0685	0.0081150	6.0797	0.015797
-6.0552	0.015248	6.0661	0.015661
-6.0421	-0.0030210	6.0531	0.0055310
-6.0285	0.0019150	6.0397	0.0015970
-6.0152	-0.0079521	6.0267	0.0046670
-6.0021	-0.0052209	6.0131	0.016731
-5.9888	-8.8014e-05	5.9997	0.010397
-5.9755	0.0098450	5.9867	0.016467
-5.9621	0.036179	5.9733	0.014533
-5.9491	0.0017090	5.9597	0.013797
-5.9357	-0.0059571	5.9467	0.023267
-5.9224	-0.0058241	5.9333	0.025333
-5.9091	0.0029090	5.9203	0.017603
-5.8960	-0.0055601	5.9064	0.022464
-5.8829	0.00057104	5.8933	0.031133
-5.8693	0.0095071	5.8800	0.015800
-5.8563	0.00063707	5.8669	0.011869
-5.8429	-0.00022895	5.8533	0.018133
-5.8299	0.0057010	5.8400	0.034400
-5.8165	0.0038350	5.8267	0.032867
-5.8032	-0.0042320	5.8136	0.029536
-5.7901	0.0068991	5.8000	0.011400
-5.7768	0.0082321	5.7867	0.014067
-5.7637	0.0047629	5.7736	0.010936
-5.7504	0.0040960	5.7603	0.016403
-5.7373	-0.00017297	5.7467	0.029667
-5.7240	-0.012040	5.7336	0.034936
-5.7109	0.0044910	5.7203	-0.0011970
-5.6979	0.012821	5.7072	0.0062720
-5.6845	0.020355	5.6936	0.015336
-5.6712	0.0078880	5.6803	0.016003
-5.6581	-0.0045810	5.6672	0.015872
-5.6448	0.00095201	5.6539	0.014339
-5.6317	0.0014830	5.6403	0.024403
-5.6184	0.010216	5.6269	0.040269
-5.6048	0.0093520	5.6139	0.025339
-5.5917	0.029083	5.6008	0.021808
-5.5787	0.021413	5.5869	0.0098690
-5.5656	0.024744	5.5739	0.0077391
-5.5523	0.025077	5.5605	0.034405
-5.5387	0.028213	5.5472	0.042272
-5.5253	0.028947	5.5339	0.027939
-5.5123	0.030277	5.5205	0.029805
-5.4992	0.028208	5.5072	0.0070721
-5.4856	0.020144	5.4939	0.010139
-5.4723	0.014077	5.4805	0.025805
-5.4589	0.012611	5.4672	0.035672
-5.4459	0.034341	5.4541	0.019941
-5.4323	0.037877	5.4408	0.020608
-5.4189	0.019611	5.4272	0.026472
-5.4059	0.021341	5.4141	0.043141
-5.3925	0.022475	5.4008	0.034008
-5.3789	0.018611	5.3877	0.023877
-5.3659	0.019941	5.3741	0.025141
-5.3525	0.032675	5.3608	0.018608
-5.3395	0.037605	5.3477	0.025677
-5.3259	0.030341	5.3344	0.023744
-5.3125	0.013475	5.3208	0.025408
-5.2995	0.025805	5.3075	0.031875
-5.2861	0.021539	5.2944	0.034744
-5.2725	0.015275	5.2811	0.023211
-5.2592	0.020608	5.2675	0.017275
-5.2461	0.039139	5.2544	0.021344
-5.2328	0.046472	5.2411	0.029211
-5.2195	0.032405	5.2280	0.029880
-5.2061	0.019539	5.2144	0.033144
-5.1928	0.022672	5.2011	0.024211
-5.1797	0.031403	5.1880	0.019480
-5.1661	0.032939	5.1747	0.020547
-5.1531	0.027469	5.1611	0.033811
-5.1397	0.018803	5.1477	0.037877
-5.1267	0.015933	5.1347	0.022947
-5.1131	0.019869	5.1213	0.023613
-5.0997	0.018603	5.1077	0.024077
-5.0867	0.033533	5.0947	0.036947
-5.0736	0.037064	5.0813	0.025413
-5.0600	0.016000	5.0683	0.025683
-5.0469	0.027931	5.0547	0.017547
-5.0336	0.025064	5.0413	0.028413
-5.0203	0.038197	5.0280	0.039680
-5.0069	0.037731	5.0149	0.046149
-4.9936	0.028464	5.0013	0.046813
-4.9803	0.028797	4.9880	0.048080
-4.9672	0.038728	4.9749	0.040749
-4.9536	0.040664	4.9616	0.045616
-4.9403	0.023997	4.9480	0.043880
-4.9272	0.041128	4.9349	0.028949
-4.9139	0.053461	4.9216	0.026816
-4.9003	0.058597	4.9085	0.045485
-4.8872	0.050528	4.8949	0.055149
-4.8739	0.042461	4.8816	0.054416
-4.8608	0.049792	4.8683	0.039283
-4.8475	0.056325	4.8552	0.039552
-4.8344	0.054856	4.8416	0.033616
-4.8211	0.056589	4.8283	0.052683
-4.8080	0.050520	4.8152	0.049352
-4.7947	0.038853	4.8019	0.045419
-4.7816	0.020784	4.7883	0.051083
-4.7685	0.041715	4.7752	0.046352
-4.7552	0.057248	4.7619	0.047819
-4.7421	0.051579	4.7488	0.056088
-4.7288	0.059312	4.7352	0.045152
-4.7157	0.060243	4.7219	0.047419
-4.7024	0.055776	4.7088	0.050288
-4.6891	0.054909	4.6955	0.048555
-4.6760	0.046440	4.6819	0.045819
-4.6627	0.045373	4.6685	0.036885
-4.6496	0.040704	4.6555	0.036355
-4.6363	0.055637	4.6424	0.044624
-4.6229	0.056971	4.6288	0.052088
-4.6096	0.049904	4.6155	0.032155
-4.5965	0.039835	4.6021	0.039221
-4.5832	0.043168	4.5891	0.052891
-4.5699	0.050101	4.5755	0.045555
-4.5565	0.043235	4.5621	0.045021
-4.5435	0.058765	4.5491	0.061691
-4.5304	0.073696	4.5357	0.047757
-4.5168	0.076232	4.5221	0.056421
-4.5035	0.053765	4.5088	0.070488
-4.4904	0.061696	4.4957	0.059157
-4.4771	0.068429	4.4824	0.045824
-4.4635	0.070165	4.4688	0.041888
-4.4504	0.055096	4.4555	0.043555
-4.4373	0.060827	4.4424	0.053024
-4.4240	0.066960	4.4291	0.059691
-4.4104	0.070696	4.4157	0.067957
-4.3973	0.068627	4.4024	0.057624
-4.3840	0.070360	4.3891	0.063891
-4.3709	0.071891	4.3760	0.058360
-4.3579	0.057421	4.3624	0.056024
-4.3445	0.061355	4.3491	0.072291
-4.3312	0.069888	4.3360	0.056160
-4.3181	0.065419	4.3227	0.060627
-4.3048	0.065552	4.3091	0.063091
-4.2917	0.084283	4.2960	0.061760
-4.2784	0.086016	4.2827	0.063227
-4.2651	0.068749	4.2696	0.076096
-4.2520	0.058080	4.2560	0.065160
-4.2387	0.082013	4.2427	0.080427
-4.2256	0.075744	4.2293	0.075293
-4.2123	0.089277	4.2163	0.059163
-4.1992	0.085608	4.2027	0.072227
-4.1859	0.092141	4.1893	0.082493
-4.1728	0.093672	4.1763	0.071763
-4.1595	0.10221	4.1629	0.077629
-4.1461	0.11194	4.1493	0.078293
-4.1328	0.10947	4.1363	0.089963
-4.1195	0.086005	4.1229	0.097829
-4.1064	0.084536	4.1099	0.095699
-4.0928	0.091472	4.0963	0.10316
-4.0795	0.10801	4.0829	0.094429
-4.0664	0.095936	4.0696	0.081296
-4.0531	0.088069	4.0565	0.082565
-4.0395	0.10840	4.0429	0.090829
-4.0264	0.11654	4.0296	0.10530
-4.0131	0.11167	4.0165	0.11156
-3.9997	0.12740	4.0032	0.11623
-3.9861	0.12074	3.9896	0.13010
-3.9731	0.12527	3.9765	0.14097
-3.9597	0.12760	3.9632	0.12383
-3.9467	0.12653	3.9501	0.12270
-3.9331	0.13547	3.9365	0.13536
-3.9197	0.14620	3.9232	0.14023
-3.9067	0.13673	3.9101	0.14090
-3.8933	0.14687	3.8968	0.15217
-3.8797	0.16160	3.8832	0.16243
-3.8667	0.16313	3.8699	0.17230
-3.8533	0.17527	3.8568	0.17617
-3.8403	0.18700	3.8435	0.18704
-3.8267	0.19053	3.8299	0.18910
-3.8133	0.18387	3.8168	0.18677
-3.8003	0.18280	3.8035	0.21523
-3.7869	0.21013	3.7904	0.22750
-3.7733	0.22587	3.7768	0.24377
-3.7600	0.22560	3.7635	0.25704
-3.7469	0.23493	3.7501	0.28610
-3.7336	0.24746	3.7368	0.29757
-3.7200	0.25000	3.7235	0.30343
-3.7067	0.27373	3.7101	0.31850
-3.6936	0.30086	3.6968	0.35417
-3.6803	0.33080	3.6837	0.36884
-3.6667	0.32613	3.6701	0.41230
-3.6536	0.33546	3.6568	0.45677
-3.6403	0.36360	3.6437	0.48384
-3.6272	0.39513	3.6304	0.50050
-3.6136	0.41966	3.6168	0.55177
-3.6003	0.44660	3.6037	0.58044
-3.5869	0.45573	3.5904	0.60290
-3.5739	0.47126	3.5771	0.63337
-3.5603	0.51720	3.5637	0.66564
-3.5469	0.55593	3.5504	0.68230
-3.5339	0.57686	3.5373	0.69917
-3.5205	0.58699	3.5240	0.73804
-3.5069	0.61913	3.5104	0.77530
-3.4939	0.62866	3.4971	0.79937
-3.4805	0.64119	3.4840	0.80764
-3.4675	0.67912	3.4707	0.82991
-3.4539	0.68406	3.4573	0.84597
-3.4405	0.69779	3.4440	0.85704
-3.4275	0.73032	3.4307	0.87111
-3.4141	0.74666	3.4176	0.88598
-3.4005	0.73619	3.4040	0.90724
-3.3875	0.74253	3.3907	0.91131
-3.3741	0.76186	3.3776	0.92478
-3.3611	0.78099	3.3643	0.91504
-3.3472	0.78373	3.3507	0.91551
-3.3341	0.79166	3.3373	0.93957
-3.3208	0.80459	3.3243	0.94784
-3.3077	0.80112	3.3109	0.95211
-3.2941	0.80666	3.2976	0.95358
-3.2808	0.79899	3.2843	0.95764
-3.2677	0.81352	3.2709	0.96891
-3.2544	0.81166	3.2576	0.96858
-3.2408	0.81319	3.2443	0.97044
-3.2277	0.81172	3.2309	0.97231
-3.2144	0.82926	3.2176	0.97638
-3.2013	0.83299	3.2045	0.98124
-3.1877	0.83472	3.1909	0.98851
-3.1744	0.85346	3.1779	1.0102
-3.1613	0.85459	3.1645	0.99104
-3.1480	0.85032	3.1512	0.98571
-3.1347	0.85165	3.1379	0.97818
-3.1213	0.86259	3.1245	0.98904
-3.1080	0.86992	3.1112	0.99051
-3.0947	0.84645	3.0979	0.99818
-3.0813	0.86259	3.0845	0.98585
-3.0680	0.87452	3.0712	1.0027
-3.0547	0.87505	3.0579	1.0156
-3.0416	0.86278	3.0448	1.0178
-3.0280	0.85592	3.0312	1.0167
-3.0147	0.86565	3.0179	0.99478
-3.0013	0.88359	3.0048	1.0042
-2.9883	0.89172	2.9915	1.0073
-2.9747	0.87105	2.9781	1.0148
-2.9616	0.87298	2.9648	1.0152
-2.9483	0.87412	2.9515	1.0217
-2.9352	0.87425	2.9384	1.0260
-2.9219	0.89518	2.9248	1.0226
-2.9083	0.90092	2.9115	1.0153
-2.8952	0.90745	2.8984	1.0264
-2.8819	0.91338	2.8851	1.0405
-2.8683	0.90312	2.8715	1.0357
-2.8549	0.91365	2.8584	1.0382
-2.8416	0.90938	2.8451	1.0353
-2.8285	0.90392	2.8320	1.0249
-2.8149	0.90425	2.8184	1.0270
-2.8016	0.91218	2.8051	1.0551
-2.7883	0.90392	2.7917	1.0431
-2.7752	0.92105	2.7787	1.0350
-2.7616	0.90938	2.7651	1.0399
-2.7483	0.90872	2.7517	1.0433
-2.7352	0.91585	2.7387	1.0360
-2.7219	0.90938	2.7253	1.0383
-2.7083	0.91972	2.7117	1.0259
-2.6952	0.92145	2.6984	1.0386
-2.6819	0.93098	2.6853	1.0519
-2.6688	0.93371	2.6720	1.0463
-2.6552	0.92845	2.6584	1.0346
-2.6419	0.93118	2.6453	1.0413
-2.6285	0.93651	2.6320	1.0433
-2.6155	0.92645	2.6189	1.0446
-2.6019	0.94178	2.6053	1.0509
-2.5885	0.95172	2.5920	1.0393
-2.5755	0.96404	2.5787	1.0432
-2.5621	0.94578	2.5656	1.0693
-2.5485	0.93991	2.5520	1.0657
-2.5355	0.93764	2.5387	1.0592
-2.5221	0.94658	2.5256	1.0543
-2.5091	0.94911	2.5123	1.0363
-2.4955	0.95225	2.4989	1.0364
-2.4821	0.95698	2.4856	1.0631
-2.4691	0.95911	2.4723	1.0609
-2.4557	0.94684	2.4589	1.0554
-2.4421	0.95018	2.4456	1.0585
-2.4291	0.95491	2.4323	1.0647
-2.4157	0.96884	2.4189	1.0682
-2.4024	0.95558	2.4059	1.0547
-2.3888	0.96591	2.3923	1.0559
-2.3757	0.96344	2.3789	1.0612
-2.3624	0.96158	2.3659	1.0637
-2.3493	0.96011	2.3525	1.0633
-2.3357	0.95644	2.3389	1.0552
-2.3224	0.96978	2.3259	1.0561
-2.3093	0.97711	2.3125	1.0559
-2.2960	0.97224	2.2992	1.0632
-2.2824	0.99198	2.2859	1.0519
-2.2691	0.98531	2.2725	1.0613
-2.2560	0.97544	2.2592	1.0682
-2.2427	0.97937	2.2461	1.0601
-2.2291	0.98271	2.2325	1.0735
-2.2160	0.99324	2.2192	1.0760
-2.2027	0.98837	2.2061	1.0697
-2.1896	0.99230	2.1928	1.0721
-2.1760	0.99384	2.1792	1.0610
-2.1627	0.99117	2.1661	1.0603
-2.1493	0.99351	2.1528	1.0643
-2.1363	0.98484	2.1397	1.0668
-2.1227	0.98557	2.1261	1.0543
-2.1093	0.99931	2.1128	1.0643
-2.0963	1.0122	2.0997	1.0696
-2.0829	1.0160	2.0864	1.0861
-2.0693	1.0037	2.0728	1.0707
-2.0563	0.99804	2.0595	1.0554
-2.0429	0.99377	2.0464	1.0651
-2.0299	1.0071	2.0331	1.0671
-2.0163	1.0116	2.0197	1.0788
-2.0029	1.0188	2.0064	1.0777
-1.9899	1.0077	1.9930	1.0727
-1.9765	1.0046	1.9800	1.0638
-1.9629	1.0308	1.9664	1.0711
-1.9499	1.0119	1.9530	1.0855
-1.9365	1.0046	1.9397	1.0806
-1.9235	1.0112	1.9267	1.0725
-1.9096	1.0205	1.9131	1.0745
-1.8965	1.0186	1.8997	1.0822
-1.8832	1.0192	1.8866	1.0819
-1.8701	1.0161	1.8733	1.0843
-1.8565	1.0080	1.8600	1.0760
-1.8432	1.0210	1.8466	1.0707
-1.8301	1.0171	1.8333	1.0695
-1.8168	1.0082	1.8202	1.0706
-1.8032	1.0236	1.8066	1.0861
-1.7901	1.0267	1.7933	1.0685
-1.7768	1.0226	1.7802	1.0656
-1.7637	1.0174	1.7669	1.0653
-1.7501	1.0157	1.7533	1.0735
-1.7368	1.0280	1.7400	1.0738
-1.7237	1.0314	1.7269	1.0669
-1.7104	1.0317	1.7136	1.0641
-1.6968	1.0332	1.7002	1.0846
-1.6834	1.0398	1.6869	1.0829
-1.6704	1.0467	1.6736	1.0755
-1.6570	1.0330	1.6605	1.1000
-1.6434	1.0094	1.6469	1.0953
-1.6304	1.0213	1.6336	1.0883
-1.6171	1.0222	1.6202	1.0746
-1.6037	1.0406	1.6072	1.0821
-1.5901	1.0439	1.5936	1.0743
-1.5770	1.0230	1.5805	1.0728
-1.5637	1.0244	1.5672	1.0883
-1.5506	1.0343	1.5538	1.0871
-1.5370	1.0378	1.5405	1.0830
-1.5237	1.0504	1.5272	1.0877
-1.5106	1.0513	1.5138	1.0903
-1.4973	1.0492	1.5005	1.0952
-1.4837	1.0524	1.4872	1.0907
-1.4704	1.0513	1.4738	1.0935
-1.4573	1.0560	1.4605	1.0926
-1.4440	1.0574	1.4474	1.0947
-1.4304	1.0537	1.4338	1.0899
-1.4173	1.0526	1.4205	1.0840
-1.4040	1.0534	1.4074	1.0911
-1.3909	1.0653	1.3941	1.0907
-1.3773	1.0644	1.3808	1.0866
-1.3640	1.0720	1.3674	1.0879
-1.3509	1.0633	1.3541	1.0941
-1.3376	1.0592	1.3408	1.0934
-1.3240	1.0598	1.3274	1.0803
-1.3109	1.0513	1.3141	1.0783
-1.2976	1.0612	1.3010	1.0828
-1.2845	1.0750	1.2877	1.0863
-1.2709	1.0719	1.2741	1.0921
-1.2576	1.0548	1.2610	1.0898
-1.2445	1.0616	1.2477	1.0849
-1.2312	1.0773	1.2346	1.0819
-1.2176	1.0802	1.2210	1.1036
-1.2042	1.0784	1.2077	1.1049
-1.1912	1.0855	1.1944	1.0879
-1.1778	1.0730	1.1810	1.0858
-1.1642	1.0572	1.1677	1.0985
-1.1509	1.0741	1.1544	1.0953
-1.1378	1.0952	1.1410	1.0912
-1.1245	1.0874	1.1280	1.1183
-1.1109	1.0819	1.1144	1.0995
-1.0978	1.0904	1.1010	1.0836
-1.0845	1.0886	1.0880	1.0889
-1.0712	1.0993	1.0746	1.1041
-1.0578	1.1070	1.0610	1.0904
-1.0445	1.0906	1.0480	1.0977
-1.0312	1.0987	1.0346	1.0961
-1.0178	1.1022	1.0216	1.0932
-1.0045	1.0992	1.0080	1.1063
-0.99120	1.0945	0.99460	1.1011
-0.97780	1.0954	0.98160	1.1132
-0.96450	1.0928	0.96820	1.1011
-0.95120	1.0959	0.95460	1.0991
-0.93810	1.0926	0.94130	1.1026
-0.92480	1.0968	0.92820	1.1065
-0.91170	1.1097	0.91490	1.0927
-0.89810	1.1070	0.90130	1.0896
-0.88480	1.1148	0.88820	1.0871
-0.87170	1.1117	0.87490	1.1003
-0.85840	1.1090	0.86160	1.1062
-0.84480	1.1178	0.84820	1.0885
-0.83140	1.1143	0.83490	1.1037
-0.81840	1.1114	0.82160	1.0884
-0.80500	1.1054	0.80850	1.1039
-0.79140	1.1169	0.79490	1.0945
-0.77840	1.1256	0.78160	1.0966
-0.76500	1.1203	0.76850	1.0999
-0.75200	1.1205	0.75520	1.0956
-0.73840	1.1230	0.74160	1.0984
-0.72500	1.1260	0.72850	1.1041
-0.71170	1.1189	0.71520	1.1024
-0.69860	1.1284	0.70210	1.0966
-0.68500	1.1179	0.68850	1.1035
-0.67170	1.1171	0.67520	1.0920
-0.65860	1.1148	0.66180	1.0874
-0.64530	1.1261	0.64880	1.0911
-0.63170	1.1395	0.63520	1.1046
-0.61860	1.1244	0.62180	1.1014
-0.60530	1.1261	0.60880	1.0951
-0.59220	1.1315	0.59570	1.0926
-0.57860	1.1374	0.58210	1.1062
-0.56530	1.1451	0.56880	1.1061
-0.55220	1.1451	0.55540	1.0874
-0.53890	1.1332	0.54240	1.0884
-0.52530	1.1353	0.52880	1.0829
-0.51220	1.1351	0.51540	1.1024
-0.49890	1.1302	0.50210	1.1008
-0.48580	1.1363	0.48900	1.1117
-0.47220	1.1481	0.47540	1.1116
-0.45890	1.1476	0.46210	1.1084
-0.44580	1.1397	0.44900	1.0999
-0.43250	1.1483	0.43570	1.0948
-0.41890	1.1430	0.42240	1.0876
-0.40560	1.1695	0.40900	1.0971
-0.39250	1.1613	0.39570	1.0942
-0.37920	1.1482	0.38260	1.1098
-0.36560	1.1623	0.36900	1.1157
-0.35250	1.1641	0.35570	1.1100
-0.33920	1.1524	0.34260	1.1096
-0.32610	1.1535	0.32930	1.1017
-0.31280	1.1355	0.31570	1.0908
-0.29920	1.1448	0.30240	1.1042
-0.28610	1.1559	0.28930	1.1071
-0.27280	1.1639	0.27600	1.1018
-0.25920	1.1558	0.26260	1.1016
-0.24580	1.1585	0.24930	1.0965
-0.23280	1.1585	0.23600	1.0890
-0.21940	1.1568	0.22290	1.0940
-0.20580	1.1545	0.20930	1.1037
-0.19280	1.1555	0.19600	1.1014
-0.17940	1.1600	0.18260	1.1032
-0.16610	1.1653	0.16960	1.1037
-0.15250	1.1615	0.15600	1.0964
-0.13940	1.1658	0.14260	1.0862
-0.12610	1.1693	0.12960	1.0933
-0.11300	1.1551	0.11620	1.1026
-0.099400	1.1556	0.10290	1.1026
-0.086100	1.1565	0.089600	1.0913
-0.073000	1.1701	0.076200	1.1124
-0.059700	1.1780	0.063200	1.1096
-0.046600	1.1779	0.049600	1.0987
-0.033000	1.1801	0.036200	1.1018
-0.020000	1.1660	0.023200	1.0958
-0.0066000	1.1623	0.0098000	1.0971
0.0067000	1.1643	-0.0038000	1.1052
0.020300	1.1740	-0.017100	1.0912
0.033400	1.1769	-0.030200	1.1063
0.046700	1.1727	-0.043500	1.0958
0.060300	1.1794	-0.056800	1.0882
0.073600	1.1911	-0.070200	1.1043
0.086700	1.1961	-0.083500	1.0984
0.10000	1.1844	-0.096600	1.0882
0.11360	1.1651	-0.11020	1.1049
0.12700	1.1671	-0.12350	1.1064
0.14030	1.1726	-0.13680	1.0956
0.15340	1.1699	-0.15020	1.0983
0.16700	1.1705	-0.16350	1.0972
0.18000	1.1814	-0.17680	1.1056
0.19340	1.1795	-0.18990	1.1047
0.20640	1.1813	-0.20320	1.1000
0.22000	1.1844	-0.21680	1.0922
0.23340	1.1891	-0.23020	1.0973
0.24640	1.1971	-0.24320	1.0938
0.25980	1.1876	-0.25660	1.1012
0.27340	1.1869	-0.26990	1.0959
0.28640	1.1755	-0.28320	1.1062
0.29980	1.1690	-0.29660	1.1018
0.31310	1.1775	-0.30960	1.1055
0.32670	1.1865	-0.32320	1.1008
0.33980	1.1844	-0.33660	1.1048
0.35280	1.1923	-0.34990	1.0909
0.36620	1.1969	-0.36300	1.0932
0.37980	1.1850	-0.37660	1.0874
0.39310	1.1949	-0.38960	1.0797
0.40640	1.2025	-0.40300	1.0788
0.41950	1.2054	-0.41630	1.0802
0.43310	1.1929	-0.42960	1.1037
0.44640	1.1923	-0.44300	1.1122
0.45950	1.1910	-0.45630	1.1174
0.47280	1.1909	-0.46940	1.1029
0.48640	1.2057	-0.48300	1.0944
0.49950	1.1894	-0.49630	1.0854
0.51280	1.1807	-0.50960	1.0865
0.52620	1.1815	-0.52270	1.1078
0.53950	1.1718	-0.53630	1.1120
0.55280	1.1815	-0.54960	1.0965
0.56620	1.1819	-0.56270	1.0912
0.57920	1.1986	-0.57600	1.0868
0.59280	1.1785	-0.58940	1.0979
0.60620	1.1955	-0.60270	1.0930
0.61920	1.2024	-0.61600	1.1072
0.63260	1.1947	-0.62910	1.0869
0.64620	1.1941	-0.64270	1.1018
0.65920	1.2038	-0.65600	1.1038
0.67260	1.2075	-0.66910	1.0939
0.68560	1.1909	-0.68240	1.0856
0.69920	1.1890	-0.69580	1.0810
0.71260	1.1929	-0.70910	1.0925
0.72560	1.1999	-0.72240	1.0860
0.73900	1.1992	-0.73550	1.0838
0.75260	1.1919	-0.74910	1.0931
0.76560	1.1987	-0.76240	1.1022
0.77900	1.1936	-0.77580	1.1036
0.79230	1.1971	-0.78880	1.0991
0.80560	1.2057	-0.80240	1.0884
0.81900	1.2120	-0.81580	1.0984
0.83200	1.2111	-0.82910	1.0951
0.84540	1.1943	-0.84220	1.1034
0.85900	1.1980	-0.85550	1.0994
0.87230	1.2005	-0.86880	1.0869
0.88540	1.1905	-0.88220	1.0800
0.89870	1.1888	-0.89520	1.0816
0.91230	1.1987	-0.90880	1.0851
0.92540	1.2085	-0.92220	1.1080
0.93870	1.2058	-0.93520	1.0878
0.95180	1.2137	-0.94860	1.0793
0.96540	1.2083	-0.96220	1.0834
0.97870	1.1978	-0.97550	1.0902
0.99180	1.2103	-0.98860	1.0931
1.0051	1.2051	-1.0019	1.0800
1.0187	1.1942	-1.0155	1.0840
1.0320	1.1957	-1.0288	1.0843
1.0451	1.1937	-1.0419	1.0890
1.0584	1.1800	-1.0550	1.1098
1.0720	1.1361	-1.0686	1.1409
1.0851	1.1117	-1.0819	1.1496
1.0984	1.0934	-1.0952	1.1706
1.1118	1.0771	-1.1083	1.2141
1.1251	1.0769	-1.1219	1.2292
1.1384	1.0894	-1.1352	1.2186
1.1518	1.0969	-1.1483	1.2063
1.1648	1.1018	-1.1616	1.2166
1.1784	1.0952	-1.1750	1.2192
1.1918	1.0849	-1.1883	1.2215
1.2048	1.0806	-1.2016	1.2252
1.2182	1.0832	-1.2147	1.2079
1.2318	1.0777	-1.2283	1.2117
1.2448	1.0752	-1.2416	1.2182
1.2582	1.0910	-1.2550	1.2175
1.2715	1.1003	-1.2680	1.2097
1.2851	1.0985	-1.2816	1.2006
1.2982	1.0882	-1.2950	1.2037
1.3115	1.0817	-1.3080	1.2111
1.3246	1.0704	-1.3214	1.2034
1.3382	1.0662	-1.3347	1.2141
1.3515	1.0675	-1.3480	1.2091
1.3646	1.0796	-1.3614	1.2166
1.3779	1.0836	-1.3744	1.2099
1.3915	1.0935	-1.3880	1.1987
1.4046	1.0882	-1.4014	1.2032
1.4179	1.0656	-1.4147	1.2143
1.4310	1.0761	-1.4278	1.2209
1.4446	1.0716	-1.4414	1.2038
1.4579	1.0706	-1.4547	1.2045
1.4712	1.0801	-1.4678	1.2083
1.4843	1.0856	-1.4811	1.2178
1.4979	1.0974	-1.4947	1.2079
1.5112	1.0937	-1.5080	1.2035
1.5243	1.0808	-1.5211	1.1954
1.5376	1.0706	-1.5344	1.2033
1.5512	1.0759	-1.5478	1.2063
1.5643	1.0794	-1.5611	1.1754
1.5776	1.0810	-1.5744	1.1925
1.5910	1.0739	-1.5875	1.2003
1.6046	1.0704	-1.6011	1.1914
1.6176	1.0756	-1.6144	1.1995
1.6307	1.0815	-1.6275	1.2115
1.6440	1.1022	-1.6408	1.2178
1.6576	1.0800	-1.6544	1.2147
1.6710	1.0635	-1.6675	1.2001
1.6840	1.0766	-1.6808	1.1940
1.6974	1.0830	-1.6939	1.1975
1.7110	1.0829	-1.7075	1.1951
1.7240	1.0754	-1.7208	1.1898
1.7374	1.0608	-1.7339	1.2015
1.7507	1.0785	-1.7472	1.1947
1.7643	1.0714	-1.7608	1.1952
1.7774	1.0678	-1.7742	1.1911
1.7907	1.0771	-1.7872	1.1797
1.8038	1.0816	-1.8006	1.1814
1.8174	1.0604	-1.8142	1.1975
1.8307	1.0701	-1.8275	1.1965
1.8438	1.0728	-1.8406	1.1830
1.8571	1.0648	-1.8536	1.1861
1.8707	1.0747	-1.8672	1.1913
1.8838	1.0716	-1.8806	1.2102
1.8971	1.0752	-1.8939	1.1963
1.9104	1.0739	-1.9070	1.1891
1.9240	1.0812	-1.9206	1.1784
1.9371	1.0760	-1.9339	1.1687
1.9502	1.0777	-1.9470	1.1819
1.9635	1.0768	-1.9603	1.1722
1.9771	1.0706	-1.9739	1.1725
1.9904	1.0663	-1.9870	1.1723
2.0035	1.0772	-2.0003	1.1734
2.0168	1.0822	-2.0136	1.1807
2.0304	1.0641	-2.0270	1.1807
2.0435	1.0684	-2.0403	1.1728
2.0568	1.0778	-2.0536	1.1757
2.0702	1.0705	-2.0667	1.1847
2.0838	1.0718	-2.0803	1.1762
2.0968	1.0668	-2.0936	1.1719
2.1099	1.0589	-2.1067	1.1811
2.1232	1.0538	-2.1200	1.1846
2.1368	1.0526	-2.1336	1.1789
2.1502	1.0495	-2.1470	1.1751
2.1635	1.0552	-2.1600	1.1724
2.1766	1.0670	-2.1734	1.1721
2.1902	1.0703	-2.1867	1.1859
2.2032	1.0548	-2.2000	1.1910
2.2166	1.0692	-2.2131	1.1665
2.2299	1.0633	-2.2264	1.1725
2.2432	1.0760	-2.2400	1.1574
2.2566	1.0690	-2.2534	1.1649
2.2699	1.0785	-2.2664	1.1641
2.2830	1.0696	-2.2798	1.1586
2.2966	1.0794	-2.2931	1.1693
2.3099	1.0633	-2.3064	1.1697
2.3230	1.0548	-2.3198	1.1662
2.3363	1.0538	-2.3328	1.1743
2.3499	1.0601	-2.3464	1.1819
2.3630	1.0654	-2.3598	1.1748
2.3763	1.0752	-2.3728	1.1655
2.3896	1.0699	-2.3862	1.1639
2.4027	1.0716	-2.3998	1.1474
2.4163	1.0514	-2.4131	1.1517
2.4294	1.0453	-2.4262	1.1461
2.4427	1.0552	-2.4395	1.1472
2.4563	1.0604	-2.4528	1.1593
2.4696	1.0383	-2.4662	1.1567
2.4830	1.0594	-2.4795	1.1666
2.4960	1.0716	-2.4928	1.1565
2.5096	1.0547	-2.5062	1.1525
2.5230	1.0560	-2.5195	1.1488
2.5360	1.0666	-2.5328	1.1387
2.5494	1.0611	-2.5462	1.1353
2.5630	1.0604	-2.5595	1.1424
2.5760	1.0590	-2.5728	1.1373
2.5894	1.0395	-2.5862	1.1439
2.6024	1.0438	-2.5992	1.1538
2.6160	1.0536	-2.6128	1.1371
2.6294	1.0601	-2.6262	1.1363
2.6424	1.0532	-2.6392	1.1460
2.6558	1.0406	-2.6526	1.1401
2.6694	1.0425	-2.6659	1.1343
2.6827	1.0506	-2.6792	1.1292
2.6958	1.0666	-2.6926	1.1355
2.7091	1.0645	-2.7056	1.1279
2.7227	1.0546	-2.7192	1.1348
2.7358	1.0524	-2.7326	1.1377
2.7491	1.0555	-2.7456	1.1195
2.7622	1.0542	-2.7590	1.1192
2.7758	1.0414	-2.7726	1.1351
2.7891	1.0405	-2.7856	1.1253
2.8024	1.0506	-2.7990	1.1210
2.8155	1.0452	-2.8123	1.1159
2.8291	1.0413	-2.8256	1.1101
2.8424	1.0384	-2.8390	1.1144
2.8555	1.0238	-2.8523	1.1125
2.8688	1.0243	-2.8654	1.1081
2.8824	1.0364	-2.8790	1.1162
2.8955	1.0300	-2.8923	1.1129
2.9088	1.0317	-2.9054	1.1113
2.9222	1.0216	-2.9187	1.1080
2.9355	1.0282	-2.9323	1.1101
2.9488	1.0283	-2.9456	1.1179
2.9622	1.0258	-2.9587	1.0936
2.9752	1.0164	-2.9720	1.1127
2.9888	1.0269	-2.9854	1.1209
3.0022	1.0342	-2.9987	1.1074
3.0152	1.0208	-3.0120	1.0953
3.0286	1.0227	-3.0254	1.0991
3.0422	1.0154	-3.0387	1.1066
3.0552	1.0134	-3.0520	1.0971
3.0686	1.0133	-3.0651	1.0935
3.0819	1.0184	-3.0784	1.0754
3.0952	1.0264	-3.0918	1.0671
3.1086	1.0243	-3.1051	1.0917
3.1219	1.0304	-3.1184	1.0852
3.1350	1.0257	-3.1318	1.0763
3.1486	1.0105	-3.1451	1.0839
3.1619	1.0090	-3.1584	1.0860
3.1750	1.0092	-3.1718	1.0877
3.1883	0.99528	-3.1851	1.0755
3.2019	0.98122	-3.1984	1.0612
3.2150	0.98495	-3.2118	1.0585
3.2283	0.99788	-3.2248	1.0502
3.2416	0.99242	-3.2382	1.0452
3.2550	0.97415	-3.2518	1.0393
3.2683	0.97528	-3.2651	1.0487
3.2816	0.97242	-3.2782	1.0400
3.2947	0.97275	-3.2915	1.0341
3.3083	0.97568	-3.3048	1.0234
3.3216	0.96162	-3.3182	1.0306
3.3347	0.95515	-3.3315	1.0397
3.3480	0.96508	-3.3448	1.0238
3.3616	0.95702	-3.3582	1.0106
3.3747	0.95075	-3.3715	1.0023
3.3880	0.94928	-3.3848	1.0122
3.4014	0.95221	-3.3979	1.0026
3.4147	0.93395	-3.4115	0.98009
3.4280	0.92488	-3.4246	0.96975
3.4414	0.91361	-3.4379	0.96562
3.4544	0.90914	-3.4512	0.95289
3.4680	0.89568	-3.4646	0.95855
3.4814	0.86741	-3.4779	0.94742
3.4944	0.85434	-3.4910	0.91289
3.5078	0.86068	-3.5043	0.89696
3.5214	0.85161	-3.5179	0.89582
3.5344	0.83254	-3.5312	0.88289
3.5478	0.81448	-3.5443	0.86976
3.5611	0.77861	-3.5576	0.81942
3.5744	0.76214	-3.5712	0.79349
3.5878	0.73788	-3.5846	0.80155
3.6011	0.71961	-3.5976	0.77782
3.6142	0.70074	-3.6110	0.72809
3.6278	0.66528	-3.6243	0.70196
3.6408	0.63081	-3.6376	0.68202
3.6542	0.60134	-3.6510	0.65589
3.6675	0.55587	-3.6640	0.63156
3.6811	0.52221	-3.6776	0.59862
3.6942	0.49394	-3.6910	0.54849
3.7075	0.47387	-3.7040	0.51496
3.7206	0.43761	-3.7174	0.48303
3.7342	0.41014	-3.7310	0.45249
3.7475	0.37527	-3.7443	0.41616
3.7606	0.36421	-3.7574	0.39443
3.7739	0.33834	-3.7707	0.37289
3.7875	0.31587	-3.7840	0.36036
3.8008	0.29261	-3.7974	0.34023
3.8139	0.26874	-3.8107	0.33109
3.8272	0.24787	-3.8240	0.30956
3.8408	0.23381	-3.8374	0.28743
3.8539	0.22474	-3.8507	0.26109
3.8672	0.21447	-3.8640	0.25016
3.8806	0.21501	-3.8771	0.24083
3.8939	0.20254	-3.8907	0.23729
3.9072	0.18047	-3.9040	0.21396
3.9206	0.18281	-3.9171	0.20143
3.9336	0.17294	-3.9304	0.19670
3.9472	0.15647	-3.9438	0.18956
3.9603	0.14080	-3.9571	0.19943
3.9736	0.14334	-3.9704	0.18370
3.9870	0.14547	-3.9835	0.17496
4.0003	0.12260	-3.9971	0.16923
4.0136	0.12614	-4.0104	0.15730
4.0270	0.12647	-4.0235	0.16597
4.0400	0.11680	-4.0368	0.15083
4.0536	0.11634	-4.0504	0.12430
4.0670	0.11787	-4.0635	0.14057
4.0800	0.099600	-4.0768	0.15803
4.0934	0.094134	-4.0902	0.15510
4.1070	0.10787	-4.1035	0.13777
4.1200	0.091200	-4.1168	0.12303
4.1334	0.092534	-4.1302	0.11750
4.1467	0.083667	-4.1432	0.12197
4.1603	0.080003	-4.1568	0.11923
4.1734	0.083134	-4.1702	0.12530
4.1867	0.070667	-4.1832	0.13137
4.2000	0.081000	-4.1966	0.12443
4.2134	0.074334	-4.2102	0.10490
4.2267	0.067667	-4.2235	0.10596
4.2400	0.060800	-4.2366	0.11183
4.2531	0.073931	-4.2496	0.10890
4.2667	0.073667	-4.2632	0.096768
4.2800	0.062000	-4.2766	0.095634
4.2931	0.059131	-4.2896	0.087504
4.3064	0.049264	-4.3030	0.10837
4.3200	0.059000	-4.3166	0.10963
4.3331	0.071731	-4.3299	0.093901
4.3462	0.052062	-4.3430	0.10297
4.3595	0.042995	-4.3563	0.098837
4.3731	0.043131	-4.3699	0.077701
4.3864	0.062664	-4.3830	0.080970
4.3995	0.057595	-4.3963	0.085437
4.4128	0.067128	-4.4094	0.094706
4.4264	0.064264	-4.4230	0.095570
4.4395	0.053395	-4.4363	0.071037
4.4528	0.057728	-4.4494	0.071306
4.4659	0.055059	-4.4627	0.077573
4.4798	0.052198	-4.4763	0.081637
4.4928	0.039328	-4.4896	0.076704
4.5062	0.051662	-4.5030	0.068370
4.5192	0.035792	-4.5160	0.081240
4.5328	0.036328	-4.5296	0.080304
4.5462	0.040262	-4.5427	0.080773
4.5592	0.041192	-4.5560	0.061640
4.5726	0.062326	-4.5691	0.060909
4.5862	0.054862	-4.5827	0.070173
4.5995	0.046595	-4.5960	0.066240
4.6126	0.045526	-4.6094	0.058706
4.6259	0.045659	-4.6224	0.064776
4.6395	0.034795	-4.6360	0.081240
4.6526	0.042926	-4.6494	0.075906
4.6659	0.031859	-4.6624	0.064576
4.6790	0.031190	-4.6758	0.077442
4.6926	0.041326	-4.6894	0.086906
4.7059	0.047259	-4.7027	0.088973
4.7190	0.042790	-4.7158	0.065842
4.7323	0.052723	-4.7291	0.078109
4.7459	0.054859	-4.7424	0.085976
4.7590	0.041190	-4.7558	0.068642
4.7723	0.052523	-4.7691	0.070709
4.7856	0.057856	-4.7822	0.051378
4.7992	0.024792	-4.7958	0.073042
4.8123	0.024523	-4.8091	0.062709
4.8256	0.048456	-4.8224	0.068776
4.8387	0.041987	-4.8355	0.044245
4.8523	0.036523	-4.8491	0.062709
4.8656	0.043856	-4.8624	0.071176
4.8787	0.043587	-4.8755	0.056645
4.8920	0.034120	-4.8886	0.050914
4.9056	0.027456	-4.9022	0.047378
4.9190	0.029790	-4.9158	0.047042
4.9320	0.029520	-4.9288	0.051312
4.9454	0.017054	-4.9419	0.037381
4.9590	0.016390	-4.9555	0.045445
4.9720	0.030320	-4.9688	0.042512
4.9854	0.048054	-4.9822	0.050378
4.9987	0.037587	-4.9952	0.056448
5.0123	0.039923	-5.0088	0.053112
5.0254	0.042054	-5.0222	0.067378
5.0384	0.037584	-5.0352	0.070648
5.0518	0.044118	-5.0486	0.063914
5.0654	0.030254	-5.0619	0.034181
5.0787	0.031587	-5.0752	0.032848
5.0918	0.020118	-5.0883	0.043717
5.1051	0.039251	-5.1016	0.038384
5.1184	0.053184	-5.1152	0.048648
5.1318	0.050718	-5.1286	0.049714
5.1451	0.033251	-5.1416	0.051384
5.1582	0.035582	-5.1547	0.033653
5.1718	0.027718	-5.1683	0.040717
5.1851	0.020251	-5.1816	0.035384
5.1982	0.026582	-5.1950	0.031850
5.2115	0.023715	-5.2080	0.030920
5.2251	0.015251	-5.2216	0.046584
5.2384	0.0035840	-5.2350	0.048050
5.2515	0.017115	-5.2483	0.035717
5.2648	0.036448	-5.2614	0.036786
5.2784	0.039984	-5.2750	0.032050
5.2915	0.042715	-5.2883	0.032117
5.3048	0.040248	-5.3016	0.022984
5.3179	0.030779	-5.3147	0.030453
5.3315	0.039715	-5.3283	0.046317
5.3448	0.020848	-5.3416	0.041184
5.3579	0.019779	-5.3547	0.033453
5.3712	0.038512	-5.3678	0.026722
5.3848	0.039448	-5.3814	0.013586
5.3979	0.043779	-5.3947	0.014253
5.4112	0.033312	-5.4080	0.022920
5.4243	0.024643	-5.4211	0.035789
5.4376	0.017776	-5.4347	0.032453
5.4510	0.018310	-5.4480	0.036720
5.4643	0.021443	-5.4614	0.019786
5.4776	0.017576	-5.4744	0.011456
5.4907	0.013107	-5.4880	0.019920
5.5043	0.015843	-5.5014	0.031386
5.5176	0.021576	-5.5144	0.011856
5.5310	0.012910	-5.5278	0.022722
5.5446	0.016846	-5.5411	0.022789
5.5576	0.026976	-5.5544	0.023256
5.5710	0.038910	-5.5678	0.015322
5.5843	0.032243	-5.5808	0.014992
5.5979	0.013579	-5.5944	0.027656
5.6110	0.025710	-5.6078	0.039522
5.6243	0.033843	-5.6208	0.015192
5.6374	0.0061741	-5.6342	0.0068580
5.6510	0.013910	-5.6478	0.015722
5.6643	0.021643	-5.6611	0.026189
5.6774	0.027374	-5.6742	-0.00074196
5.6907	0.021907	-5.6872	0.00072798
5.7043	0.011643	-5.7008	0.0027920
5.7174	0.015574	-5.7142	5.8034e-05
5.7307	0.023507	-5.7275	0.0067250
5.7440	0.017040	-5.7406	0.0057940
5.7576	0.0029760	-5.7542	0.023058
5.7707	0.010107	-5.7675	0.013325
5.7840	0.014040	-5.7808	0.030392
5.7971	0.018771	-5.7939	0.015061
5.8107	0.019307	-5.8075	0.00072497
5.8240	0.021440	-5.8208	0.0037920
5.8374	0.038974	-5.8339	0.0070610
5.8504	0.023504	-5.8472	0.0057280
5.8640	0.018640	-5.8606	-0.0054060
5.8774	0.0057740	-5.8739	0.019661
5.8904	0.019904	-5.8872	0.024728
5.9038	0.017438	-5.9003	0.012197
5.9174	0.0099739	-5.9139	0.014861
5.9304	0.012704	-5.9272	0.0017280
5.9438	0.021038	-5.9403	-0.0014031
5.9568	0.018368	-5.9536	0.016264
5.9704	0.018504	-5.9672	0.011728
5.9838	-0.0073619	-5.9806	0.017194
5.9968	0.0065680	-5.9936	0.013264
6.0102	0.023102	-6.0067	0.0023329
6.0238	0.010638	-6.0203	0.0051970
6.0368	0.027968	-6.0336	0.0078641
6.0502	0.028902	-6.0470	0.0067301
6.0635	0.017635	-6.0600	0.013200
6.0771	0.023371	-6.0736	0.0046640
6.0902	0.017502	-6.0870	0.015730
6.1035	0.017235	-6.1003	0.010397
6.1166	0.0069660	-6.1136	0.0064640
6.1302	0.0087019	-6.1270	0.011730
6.1435	0.0096350	-6.1403	0.012397
6.1566	0.0031660	-6.1534	0.0022661
6.1699	0.0024991	-6.1664	0.0033360
6.1835	0.0046349	-6.1800	-0.0020000
6.1966	0.0035660	-6.1934	0.011266
6.2099	0.022499	-6.2067	-0.0048670
6.2232	0.025232	-6.2198	-0.0045980
6.2368	0.027568	-6.2334	-0.0041339
6.2499	0.024699	-6.2467	0.0095330
6.2632	0.015632	-6.2600	0.0098000
6.2763	0.0035631	-6.2731	6.9038e-05
6.2899	0.0074990	-6.2867	0.00033299
6.3032	0.014032	-6.3000	-0.013200
6.3163	0.019963	-6.3131	0.0018690
6.3296	0.017496	-6.3264	0.0049361
6.3432	0.0066320	-6.3398	-0.012598
6.3563	0.0089630	-6.3531	0.0060690
6.3696	0.014496	-6.3664	0.00053600
6.3827	0.015027	-6.3795	-0.011795
6.3960	0.017760	-6.3931	-0.0039310
6.4096	0.0068959	-6.4064	-0.015464
6.4230	-0.010970	-6.4198	-0.022198
6.4360	0.00056007	-6.4328	-0.020928
6.4496	0.012896	-6.4464	-0.0042641
6.4630	0.0096299	-6.4598	-0.012198
6.4760	0.015760	-6.4728	-0.011728
6.4894	0.0072940	-6.4859	-0.0044589
6.5000	0.0070000	-6.4995	-0.019395
6.5000	0.0058001	-6.5000	-0.033200
		-6.5000	-0.019000
