# Supplementary material for: Tunable chiral and nematic states in the triple-Q antiferromagnet Co1/3TaS2
Source: Nat Commun. 2026 Jan 31;17:2212. doi: 10.1038/s41467-026-68843-0 (PMC12963503; doi:10.1038/s41467-026-68843-0)
Supplement: Supplementary file 3 — Source Data [file 41467_2026_68843_MOESM3_ESM.zip › Fig2a.txt]

B(T)	MCD	B(T)	MCD	B(T)	MCD	B(T)	MCD	B(T)	MCD	B(T)	MCD	B(T)	MCD
5.0000	0.18498	5.0000	0.41321	5.0000	0.37037	5.0000	0.41321	5.0000	0.30038	5.0000	0.46341	-6.0000	-0.025060
5.0000	0.18492	5.0000	0.41307	5.0000	0.37037	5.0000	0.41307	5.0000	0.30133	5.0000	0.46471	-6.0000	-0.025160
5.0000	0.18417	5.0000	0.41325	5.0000	0.37071	5.0000	0.41325	5.0000	0.30044	5.0000	0.46372	-6.0000	-0.025260
5.0000	0.18466	5.0000	0.41271	5.0000	0.37026	5.0000	0.41271	5.0000	0.30127	5.0000	0.46422	-6.0000	-0.025180
5.0000	0.18436	4.9976	0.41279	5.0000	0.37084	4.9976	0.41279	5.0000	0.30101	4.9957	0.46423	-6.0000	-0.025430
5.0000	0.18490	4.9843	0.41306	5.0000	0.37033	4.9843	0.41306	5.0000	0.30109	4.9829	0.46489	-6.0000	-0.025770
5.0000	0.18458	4.9712	0.41346	5.0000	0.36990	4.9712	0.41346	5.0000	0.30041	4.9699	0.46482	-6.0000	-0.024860
5.0000	0.18444	4.9579	0.41284	4.9979	0.37109	4.9579	0.41284	4.9899	0.30101	4.9568	0.46465	-6.0000	-0.024060
4.9973	0.18472	4.9448	0.41419	4.9851	0.36985	4.9448	0.41419	4.9768	0.30062	4.9437	0.46364	-6.0000	-0.024800
4.9843	0.18408	4.9320	0.41398	4.9720	0.36976	4.9320	0.41398	4.9637	0.30132	4.9307	0.46436	-6.0000	-0.024270
4.9712	0.18502	4.9189	0.41394	4.9592	0.37000	4.9189	0.41394	4.9509	0.30021	4.9176	0.46494	-6.0000	-0.025120
4.9581	0.18563	4.9059	0.41387	4.9461	0.37035	4.9059	0.41387	4.9379	0.30187	4.9045	0.46448	-5.9941	-0.026440
4.9451	0.18501	4.8931	0.41432	4.9333	0.37108	4.8931	0.41432	4.9248	0.30047	4.8917	0.46451	-5.9811	-0.025270
4.9323	0.18500	4.8800	0.41486	4.9203	0.37019	4.8800	0.41486	4.9120	0.30131	4.8787	0.46523	-5.9680	-0.024830
4.9192	0.18528	4.8669	0.41487	4.9072	0.37085	4.8669	0.41487	4.8989	0.30123	4.8656	0.46473	-5.9549	-0.025300
4.9061	0.18493	4.8539	0.41390	4.8939	0.37041	4.8539	0.41390	4.8859	0.30182	4.8528	0.46529	-5.9416	-0.025140
4.8933	0.18484	4.8408	0.41472	4.8808	0.37077	4.8408	0.41472	4.8731	0.30239	4.8395	0.46593	-5.9288	-0.026110
4.8803	0.18513	4.8277	0.41422	4.8677	0.37129	4.8277	0.41422	4.8600	0.30120	4.8264	0.46539	-5.9157	-0.025750
4.8672	0.18516	4.8147	0.41540	4.8547	0.37098	4.8147	0.41540	4.8469	0.30091	4.8136	0.46458	-5.9029	-0.026030
4.8544	0.18517	4.8013	0.41430	4.8416	0.37097	4.8013	0.41430	4.8336	0.30248	4.8005	0.46560	-5.8899	-0.026070
4.8413	0.18568	4.7885	0.41483	4.8285	0.37100	4.7885	0.41483	4.8208	0.30203	4.7875	0.46567	-5.8768	-0.025760
4.8280	0.18618	4.7755	0.41480	4.8157	0.37057	4.7755	0.41480	4.8077	0.30214	4.7744	0.46622	-5.8637	-0.025920
4.8152	0.18548	4.7624	0.41437	4.8027	0.37114	4.7624	0.41437	4.7949	0.30172	4.7616	0.46555	-5.8507	-0.025850
4.8021	0.18615	4.7496	0.41498	4.7896	0.37067	4.7496	0.41498	4.7819	0.30197	4.7488	0.46566	-5.8379	-0.025710
4.7893	0.18605	4.7365	0.41545	4.7768	0.37110	4.7365	0.41545	4.7688	0.30176	4.7357	0.46632	-5.8245	-0.026130
4.7763	0.18500	4.7232	0.41498	4.7637	0.37143	4.7232	0.41498	4.7560	0.30198	4.7224	0.46595	-5.8115	-0.026930
4.7632	0.18620	4.7104	0.41550	4.7504	0.37083	4.7104	0.41550	4.7429	0.30230	4.7093	0.46571	-5.7987	-0.026480
4.7504	0.18630	4.6973	0.41540	4.7373	0.37157	4.6973	0.41540	4.7299	0.30201	4.6963	0.46639	-5.7856	-0.026760
4.7373	0.18666	4.6843	0.41528	4.7245	0.37214	4.6843	0.41528	4.7165	0.30294	4.6832	0.46643	-5.7725	-0.026500
4.7243	0.18632	4.6712	0.41615	4.7112	0.37206	4.6712	0.41615	4.7037	0.30279	4.6704	0.46622	-5.7597	-0.025920
4.7109	0.18585	4.6584	0.41578	4.6981	0.37160	4.6584	0.41578	4.6907	0.30237	4.6573	0.46624	-5.7467	-0.026910
4.6979	0.18661	4.6453	0.41479	4.6851	0.37104	4.6453	0.41479	4.6776	0.30334	4.6443	0.46704	-5.7336	-0.026140
4.6851	0.18647	4.6323	0.41515	4.6723	0.37194	4.6323	0.41515	4.6648	0.30346	4.6315	0.46707	-5.7205	-0.027020
4.6720	0.18665	4.6195	0.41554	4.6592	0.37117	4.6195	0.41554	4.6517	0.30339	4.6184	0.46683	-5.7075	-0.027830
4.6592	0.18584	4.6061	0.41663	4.6464	0.37251	4.6061	0.41663	4.6387	0.30304	4.6053	0.46681	-5.6944	-0.027180
4.6461	0.18761	4.5931	0.41625	4.6333	0.37242	4.5931	0.41625	4.6259	0.30286	4.5923	0.46694	-5.6816	-0.028620
4.6331	0.18711	4.5803	0.41599	4.6203	0.37283	4.5803	0.41599	4.6128	0.30295	4.5792	0.46732	-5.6685	-0.027710
4.6203	0.18734	4.5672	0.41666	4.6075	0.37227	4.5672	0.41666	4.5995	0.30296	4.5661	0.46705	-5.6555	-0.026800
4.6072	0.18736	4.5541	0.41589	4.5947	0.37192	4.5541	0.41589	4.5864	0.30337	4.5533	0.46771	-5.6427	-0.027830
4.5939	0.18712	4.5411	0.41622	4.5816	0.37268	4.5411	0.41622	4.5736	0.30304	4.5403	0.46747	-5.6296	-0.026590
4.5808	0.18767	4.5283	0.41665	4.5688	0.37301	4.5283	0.41665	4.5605	0.30304	4.5272	0.46728	-5.6165	-0.027860
4.5677	0.18737	4.5152	0.41631	4.5557	0.37317	4.5152	0.41631	4.5475	0.30349	4.5144	0.46764	-5.6035	-0.028660
4.5549	0.18698	4.5021	0.41665	4.5424	0.37275	4.5021	0.41665	4.5347	0.30427	4.5013	0.46762	-5.5901	-0.027630
4.5419	0.18787	4.4891	0.41659	4.5293	0.37304	4.4891	0.41659	4.5216	0.30359	4.4880	0.46721	-5.5773	-0.028280
4.5288	0.18767	4.4760	0.41798	4.5163	0.37258	4.4760	0.41798	4.5088	0.30439	4.4749	0.46845	-5.5643	-0.027740
4.5160	0.18839	4.4629	0.41684	4.5032	0.37273	4.4629	0.41684	4.4957	0.30412	4.4621	0.46783	-5.5515	-0.027390
4.5029	0.18816	4.4499	0.41630	4.4904	0.37283	4.4499	0.41630	4.4824	0.30441	4.4491	0.46886	-5.5384	-0.029360
4.4901	0.18879	4.4371	0.41754	4.4773	0.37342	4.4371	0.41754	4.4693	0.30431	4.4360	0.46744	-5.5253	-0.028510
4.4768	0.18849	4.4240	0.41748	4.4645	0.37228	4.4240	0.41748	4.4563	0.30497	4.4232	0.46805	-5.5125	-0.028570
4.4637	0.18802	4.4109	0.41695	4.4515	0.37351	4.4109	0.41695	4.4435	0.30392	4.4101	0.46793	-5.4995	-0.027970
4.4507	0.18840	4.3981	0.41788	4.4387	0.37285	4.3981	0.41788	4.4304	0.30409	4.3971	0.46850	-5.4864	-0.028950
4.4379	0.18786	4.3851	0.41659	4.4253	0.37327	4.3851	0.41659	4.4173	0.30411	4.3843	0.46823	-5.4731	-0.028730
4.4248	0.18863	4.3720	0.41750	4.4123	0.37343	4.3720	0.41750	4.4045	0.30453	4.3709	0.46891	-5.4603	-0.028660
4.4117	0.18862	4.3589	0.41766	4.3989	0.37325	4.3589	0.41766	4.3915	0.30434	4.3579	0.46894	-5.4472	-0.028700
4.3989	0.18910	4.3459	0.41773	4.3861	0.37241	4.3459	0.41773	4.3784	0.30510	4.3448	0.46830	-5.4344	-0.028490
4.3859	0.18855	4.3328	0.41752	4.3731	0.37331	4.3328	0.41752	4.3651	0.30474	4.3320	0.46859	-5.4213	-0.028480
4.3728	0.18935	4.3200	0.41715	4.3603	0.37390	4.3200	0.41715	4.3523	0.30492	4.3189	0.46842	-5.4083	-0.029080
4.3595	0.18925	4.3069	0.41768	4.3472	0.37347	4.3069	0.41768	4.3392	0.30490	4.3059	0.46822	-5.3955	-0.029480
4.3467	0.18939	4.2939	0.41876	4.3341	0.37327	4.2939	0.41876	4.3264	0.30437	4.2931	0.46960	-5.3821	-0.029340
4.3336	0.18988	4.2808	0.41824	4.3213	0.37394	4.2808	0.41824	4.3133	0.30487	4.2800	0.46971	-5.3691	-0.029930
4.3205	0.18915	4.2680	0.41833	4.3083	0.37417	4.2680	0.41833	4.3003	0.30406	4.2669	0.46954	-5.3560	-0.029070
4.3075	0.18919	4.2547	0.41807	4.2952	0.37389	4.2547	0.41807	4.2875	0.30469	4.2536	0.46902	-5.3429	-0.029720
4.2947	0.18958	4.2419	0.41957	4.2819	0.37354	4.2419	0.41957	4.2744	0.30556	4.2408	0.46955	-5.3301	-0.029930
4.2816	0.18975	4.2288	0.41831	4.2691	0.37349	4.2288	0.41831	4.2613	0.30519	4.2277	0.46905	-5.3171	-0.029260
4.2685	0.18931	4.2157	0.41930	4.2560	0.37428	4.2157	0.41930	4.2480	0.30481	4.2147	0.46969	-5.3040	-0.029040
4.2557	0.18960	4.2027	0.41894	4.2429	0.37462	4.2027	0.41894	4.2349	0.30626	4.2019	0.47003	-5.2912	-0.029790
4.2424	0.18952	4.1899	0.41871	4.2299	0.37374	4.1899	0.41871	4.2221	0.30618	4.1888	0.46964	-5.2781	-0.030160
4.2293	0.19031	4.1768	0.41920	4.2168	0.37377	4.1768	0.41920	4.2091	0.30673	4.1757	0.46969	-5.2651	-0.030090
4.2163	0.18966	4.1637	0.41927	4.2040	0.37399	4.1637	0.41927	4.1960	0.30521	4.1629	0.47009	-5.2520	-0.030060
4.2035	0.19069	4.1509	0.41915	4.1909	0.37401	4.1509	0.41915	4.1832	0.30554	4.1499	0.46966	-5.2389	-0.030350
4.1904	0.19062	4.1376	0.41897	4.1779	0.37426	4.1376	0.41897	4.1701	0.30691	4.1365	0.47067	-5.2259	-0.030590
4.1773	0.18992	4.1245	0.41898	4.1648	0.37401	4.1245	0.41898	4.1571	0.30559	4.1235	0.47096	-5.2128	-0.031090
4.1645	0.19086	4.1115	0.42016	4.1517	0.37462	4.1115	0.42016	4.1443	0.30650	4.1107	0.47059	-5.2000	-0.031010
4.1515	0.19015	4.0984	0.41963	4.1389	0.37359	4.0984	0.41963	4.1309	0.30676	4.0976	0.47091	-5.1869	-0.029720
4.1387	0.19030	4.0856	0.41912	4.1253	0.37293	4.0856	0.41912	4.1179	0.30690	4.0845	0.47044	-5.1739	-0.030670
4.1253	0.19041	4.0725	0.41906	4.1125	0.37414	4.0725	0.41906	4.1048	0.30665	4.0717	0.47118	-5.1611	-0.030770
4.1123	0.19082	4.0597	0.41948	4.0995	0.37447	4.0597	0.41948	4.0920	0.30657	4.0587	0.47012	-5.1480	-0.030860
4.0992	0.19120	4.0467	0.41938	4.0864	0.37437	4.0467	0.41938	4.0789	0.30695	4.0456	0.47120	-5.1349	-0.030880
4.0864	0.19060	4.0336	0.42013	4.0736	0.37387	4.0336	0.42013	4.0659	0.30661	4.0328	0.47094	-5.1219	-0.031940
4.0733	0.19217	4.0205	0.41957	4.0605	0.37436	4.0205	0.41957	4.0531	0.30692	4.0195	0.47068	-5.1088	-0.030860
4.0603	0.19051	4.0075	0.42073	4.0475	0.37453	4.0075	0.42073	4.0400	0.30743	4.0064	0.47163	-5.0960	-0.031200
4.0472	0.19062	3.9944	0.41991	4.0347	0.37441	3.9944	0.41991	4.0269	0.30688	3.9936	0.47119	-5.0829	-0.031170
4.0344	0.19160	3.9813	0.42078	4.0216	0.37459	3.9813	0.42078	4.0136	0.30695	3.9805	0.47196	-5.0699	-0.031580
4.0213	0.19120	3.9685	0.42076	4.0083	0.37479	3.9685	0.42076	4.0008	0.30744	3.9675	0.47145	-5.0571	-0.031890
4.0080	0.19107	3.9555	0.42154	3.9952	0.37466	3.9555	0.42154	3.9877	0.30739	3.9544	0.47194	-5.0443	-0.032000
3.9952	0.19140	3.9427	0.41971	3.9824	0.37415	3.9427	0.41971	3.9747	0.30657	3.9416	0.47190	-5.0307	-0.032400
3.9821	0.19224	3.9296	0.42057	3.9693	0.37429	3.9296	0.42057	3.9619	0.30716	3.9285	0.47149	-5.0179	-0.032780
3.9691	0.19150	3.9168	0.42053	3.9563	0.37393	3.9168	0.42053	3.9488	0.30791	3.9157	0.47151	-5.0045	-0.031700
3.9563	0.19140	3.9035	0.42110	3.9435	0.37444	3.9035	0.42110	3.9357	0.30784	3.9024	0.47132	-4.9915	-0.032690
3.9432	0.19216	3.8904	0.42130	3.9304	0.37512	3.8904	0.42130	3.9229	0.30830	3.8893	0.47164	-4.9787	-0.032630
3.9301	0.19235	3.8773	0.42125	3.9176	0.37526	3.8773	0.42125	3.9099	0.30842	3.8763	0.47243	-4.9656	-0.032560
3.9173	0.19182	3.8643	0.42070	3.9045	0.37525	3.8643	0.42070	3.8965	0.30838	3.8632	0.47215	-4.9528	-0.032260
3.9043	0.19284	3.8512	0.42144	3.8915	0.37480	3.8512	0.42144	3.8837	0.30812	3.8504	0.47195	-4.9397	-0.031860
3.8909	0.19212	3.8384	0.42086	3.8784	0.37503	3.8384	0.42086	3.8707	0.30811	3.8373	0.47222	-4.9269	-0.032280
3.8779	0.19240	3.8253	0.42201	3.8653	0.37463	3.8253	0.42201	3.8576	0.30946	3.8245	0.47275	-4.9136	-0.033360
3.8651	0.19241	3.8125	0.42160	3.8525	0.37445	3.8125	0.42160	3.8448	0.30947	3.8115	0.47259	-4.9008	-0.033210
3.8520	0.19252	3.7995	0.42169	3.8395	0.37454	3.7995	0.42169	3.8317	0.30826	3.7987	0.47266	-4.8875	-0.033790
3.8389	0.19258	3.7861	0.42106	3.8264	0.37454	3.7861	0.42106	3.8187	0.30855	3.7853	0.47259	-4.8744	-0.033360
3.8261	0.19369	3.7733	0.42097	3.8133	0.37568	3.7733	0.42097	3.8059	0.30887	3.7723	0.47307	-4.8616	-0.033450
3.8131	0.19234	3.7603	0.42225	3.8005	0.37504	3.7603	0.42225	3.7928	0.30873	3.7592	0.47233	-4.8485	-0.033120
3.8000	0.19403	3.7472	0.42153	3.7875	0.37503	3.7472	0.42153	3.7795	0.30884	3.7461	0.47298	-4.8357	-0.033370
3.7872	0.19196	3.7341	0.42218	3.7744	0.37495	3.7341	0.42218	3.7664	0.30987	3.7333	0.47307	-4.8227	-0.032700
3.7739	0.19383	3.7213	0.42165	3.7616	0.37545	3.7213	0.42165	3.7536	0.30896	3.7203	0.47395	-4.8099	-0.032960
3.7608	0.19355	3.7083	0.42312	3.7485	0.37566	3.7083	0.42312	3.7405	0.30891	3.7072	0.47281	-4.7965	-0.033310
3.7480	0.19322	3.6952	0.42295	3.7355	0.37605	3.6952	0.42295	3.7275	0.30947	3.6944	0.47363	-4.7835	-0.033940
3.7349	0.19357	3.6824	0.42203	3.7224	0.37507	3.6824	0.42203	3.7147	0.30944	3.6813	0.47345	-4.7704	-0.033680
3.7219	0.19345	3.6691	0.42242	3.7093	0.37563	3.6691	0.42242	3.7016	0.30920	3.6680	0.47380	-4.7573	-0.034420
3.7088	0.19392	3.6560	0.42270	3.6963	0.37560	3.6560	0.42270	3.6885	0.30943	3.6552	0.47372	-4.7443	-0.033510
3.6960	0.19384	3.6429	0.42224	3.6832	0.37588	3.6429	0.42224	3.6757	0.30914	3.6421	0.47422	-4.7315	-0.034930
3.6829	0.19419	3.6299	0.42163	3.6701	0.37515	3.6299	0.42163	3.6624	0.30898	3.6291	0.47367	-4.7184	-0.033870
3.6699	0.19403	3.6171	0.42267	3.6568	0.37572	3.6171	0.42267	3.6493	0.30903	3.6160	0.47318	-4.7053	-0.034090
3.6568	0.19421	3.6040	0.42288	3.6440	0.37565	3.6040	0.42288	3.6363	0.30857	3.6032	0.47392	-4.6925	-0.034140
3.6437	0.19463	3.5909	0.42289	3.6309	0.37590	3.5909	0.42289	3.6235	0.30916	3.5901	0.47450	-4.6792	-0.034650
3.6307	0.19436	3.5781	0.42287	3.6179	0.37615	3.5781	0.42287	3.6104	0.30910	3.5773	0.47391	-4.6664	-0.034370
3.6176	0.19493	3.5651	0.42359	3.6051	0.37643	3.5651	0.42359	3.5973	0.30882	3.5643	0.47381	-4.6531	-0.034300
3.6048	0.19498	3.5520	0.42330	3.5920	0.37589	3.5520	0.42330	3.5845	0.30986	3.5509	0.47431	-4.6403	-0.034450
3.5917	0.19430	3.5389	0.42306	3.5789	0.37681	3.5389	0.42306	3.5715	0.30932	3.5379	0.47450	-4.6272	-0.035590
3.5787	0.19418	3.5259	0.42351	3.5661	0.37665	3.5259	0.42351	3.5584	0.30843	3.5248	0.47438	-4.6141	-0.034530
3.5659	0.19555	3.5128	0.42324	3.5531	0.37652	3.5128	0.42324	3.5451	0.30847	3.5120	0.47477	-4.6013	-0.034910
3.5528	0.19496	3.5000	0.42329	3.5397	0.37708	3.5000	0.42329	3.5323	0.30857	3.4989	0.47501	-4.5883	-0.034610
3.5395	0.19507	3.4869	0.42337	3.5267	0.37614	3.4869	0.42337	3.5192	0.30875	3.4859	0.47470	-4.5752	-0.035680
3.5267	0.19538	3.4739	0.42334	3.5139	0.37658	3.4739	0.42334	3.5061	0.30836	3.4731	0.47577	-4.5621	-0.035600
3.5136	0.19529	3.4611	0.42327	3.5008	0.37644	3.4611	0.42327	3.4933	0.30918	3.4600	0.47552	-4.5491	-0.035480
3.5005	0.19519	3.4480	0.42395	3.4877	0.37697	3.4480	0.42395	3.4803	0.30914	3.4472	0.47472	-4.5360	-0.035510
3.4877	0.19623	3.4349	0.42374	3.4749	0.37673	3.4349	0.42374	3.4672	0.30832	3.4339	0.47590	-4.5229	-0.035880
3.4747	0.19625	3.4219	0.42417	3.4619	0.37751	3.4219	0.42417	3.4544	0.30839	3.4208	0.47591	-4.5101	-0.035330
3.4616	0.19673	3.4088	0.42402	3.4488	0.37668	3.4088	0.42402	3.4413	0.30917	3.4077	0.47547	-4.4971	-0.036570
3.4488	0.19540	3.3957	0.42319	3.4360	0.37687	3.3957	0.42319	3.4280	0.30837	3.3947	0.47562	-4.4840	-0.035900
3.4357	0.19578	3.3827	0.42397	3.4227	0.37774	3.3827	0.42397	3.4152	0.30868	3.3819	0.47446	-4.4712	-0.035890
3.4224	0.19583	3.3699	0.42387	3.4096	0.37811	3.3699	0.42387	3.4021	0.30877	3.3688	0.47519	-4.4581	-0.035590
3.4093	0.19704	3.3568	0.42382	3.3965	0.37768	3.3568	0.42382	3.3891	0.30854	3.3560	0.47630	-4.4451	-0.035360
3.3965	0.19627	3.3437	0.42454	3.3837	0.37780	3.3437	0.42454	3.3760	0.30893	3.3429	0.47554	-4.4320	-0.036570
3.3835	0.19610	3.3309	0.42421	3.3707	0.37736	3.3309	0.42421	3.3632	0.30898	3.3299	0.47499	-4.4189	-0.035080
3.3704	0.19564	3.3176	0.42418	3.3576	0.37768	3.3176	0.42418	3.3501	0.31001	3.3165	0.47714	-4.4059	-0.035730
3.3576	0.19716	3.3045	0.42501	3.3448	0.37773	3.3045	0.42501	3.3373	0.30915	3.3037	0.47598	-4.3931	-0.036360
3.3445	0.19658	3.2917	0.42476	3.3317	0.37773	3.2917	0.42476	3.3243	0.30903	3.2907	0.47619	-4.3800	-0.037000
3.3315	0.19711	3.2787	0.42445	3.3187	0.37851	3.2787	0.42445	3.3109	0.30925	3.2776	0.47676	-4.3669	-0.036230
3.3187	0.19686	3.2656	0.42526	3.3053	0.37943	3.2656	0.42526	3.2979	0.30946	3.2648	0.47680	-4.3541	-0.036900
3.3053	0.19658	3.2525	0.42531	3.2925	0.37904	3.2525	0.42531	3.2851	0.31003	3.2517	0.47709	-4.3411	-0.036400
3.2923	0.19655	3.2397	0.42516	3.2795	0.37898	3.2397	0.42516	3.2720	0.30942	3.2387	0.47625	-4.3280	-0.036840
3.2792	0.19694	3.2267	0.42489	3.2667	0.37836	3.2267	0.42489	3.2589	0.30974	3.2259	0.47694	-4.3149	-0.036980
3.2664	0.19634	3.2136	0.42583	3.2536	0.37882	3.2136	0.42583	3.2461	0.31031	3.2128	0.47585	-4.3019	-0.036780
3.2533	0.19647	3.2005	0.42492	3.2408	0.37880	3.2005	0.42492	3.2331	0.31012	3.1995	0.47669	-4.2888	-0.037020
3.2403	0.19602	3.1875	0.42512	3.2277	0.37845	3.1875	0.42512	3.2200	0.31041	3.1864	0.47725	-4.2760	-0.036790
3.2275	0.19506	3.1744	0.42544	3.2147	0.37891	3.1744	0.42544	3.2072	0.30999	3.1736	0.47738	-4.2629	-0.037750
3.2144	0.19597	3.1613	0.42495	3.2019	0.37847	3.1613	0.42495	3.1939	0.31020	3.1605	0.47692	-4.2499	-0.037300
3.2013	0.19639	3.1485	0.42577	3.1888	0.37896	3.1485	0.42577	3.1808	0.31066	3.1475	0.47555	-4.2368	-0.037850
3.1883	0.19528	3.1355	0.42484	3.1760	0.37866	3.1355	0.42484	3.1677	0.30993	3.1347	0.47733	-4.2240	-0.038190
3.1752	0.19603	3.1224	0.42588	3.1632	0.37905	3.1224	0.42588	3.1549	0.31122	3.1216	0.47794	-4.2109	-0.037990
3.1621	0.19586	3.1096	0.42635	3.1501	0.37983	3.1096	0.42635	3.1419	0.31078	3.1088	0.47686	-4.1979	-0.037710
3.1491	0.19623	3.0965	0.42577	3.1368	0.37921	3.0965	0.42577	3.1288	0.31069	3.0957	0.47751	-4.1845	-0.037470
3.1363	0.19635	3.0835	0.42624	3.1237	0.37954	3.0835	0.42624	3.1160	0.31122	3.0824	0.47847	-4.1717	-0.037270
3.1232	0.19602	3.0704	0.42607	3.1107	0.37911	3.0704	0.42607	3.1029	0.31112	3.0693	0.47786	-4.1587	-0.038910
3.1104	0.19554	3.0573	0.42740	3.0976	0.38009	3.0573	0.42740	3.0901	0.31084	3.0563	0.47885	-4.1459	-0.038130
3.0973	0.19677	3.0443	0.42636	3.0845	0.38001	3.0443	0.42636	3.0765	0.31062	3.0435	0.47878	-4.1328	-0.038130
3.0843	0.19625	3.0312	0.42631	3.0717	0.37945	3.0312	0.42631	3.0637	0.31104	3.0304	0.47855	-4.1197	-0.039280
3.0709	0.19643	3.0184	0.42611	3.0587	0.37960	3.0184	0.42611	3.0507	0.31178	3.0173	0.47843	-4.1067	-0.039370
3.0579	0.19678	3.0053	0.42639	3.0459	0.37946	3.0053	0.42639	3.0376	0.31082	3.0045	0.47845	-4.0936	-0.038280
3.0451	0.19673	2.9925	0.42642	3.0331	0.37930	2.9925	0.42642	3.0248	0.31168	2.9915	0.47830	-4.0808	-0.038940
3.0320	0.19672	2.9795	0.42694	3.0197	0.37984	2.9795	0.42694	3.0117	0.31154	2.9784	0.47906	-4.0675	-0.039550
3.0189	0.19734	2.9661	0.42677	3.0067	0.37980	2.9661	0.42677	2.9989	0.31104	2.9651	0.47845	-4.0544	-0.039240
3.0061	0.19720	2.9533	0.42693	2.9933	0.38112	2.9533	0.42693	2.9859	0.31174	2.9523	0.47839	-4.0416	-0.038400
2.9931	0.19780	2.9403	0.42731	2.9803	0.38013	2.9403	0.42731	2.9728	0.31132	2.9392	0.47874	-4.0285	-0.039380
2.9800	0.19732	2.9272	0.42619	2.9675	0.38075	2.9272	0.42619	2.9595	0.31169	2.9261	0.47842	-4.0157	-0.039220
2.9672	0.19681	2.9141	0.42679	2.9541	0.37975	2.9141	0.42679	2.9464	0.31234	2.9133	0.47909	-4.0027	-0.039240
2.9539	0.19711	2.9013	0.42684	2.9411	0.38032	2.9013	0.42684	2.9336	0.31244	2.9003	0.47904	-3.9896	-0.039650
2.9408	0.19813	2.8883	0.42729	2.9283	0.38029	2.8883	0.42729	2.9205	0.31164	2.8872	0.47947	-3.9765	-0.039490
2.9280	0.19733	2.8752	0.42788	2.9152	0.38051	2.8752	0.42788	2.9075	0.31234	2.8744	0.47818	-3.9635	-0.039470
2.9149	0.19763	2.8624	0.42672	2.9021	0.38090	2.8624	0.42672	2.8947	0.31248	2.8613	0.47914	-3.9504	-0.040590
2.9019	0.19790	2.8491	0.42727	2.8893	0.38133	2.8491	0.42727	2.8816	0.31166	2.8480	0.47926	-3.9373	-0.040470
2.8888	0.19766	2.8360	0.42766	2.8763	0.38091	2.8360	0.42766	2.8685	0.31179	2.8349	0.47994	-3.9243	-0.040480
2.8760	0.19842	2.8232	0.42724	2.8632	0.38016	2.8232	0.42724	2.8557	0.31304	2.8221	0.47900	-3.9115	-0.040460
2.8629	0.19861	2.8101	0.42730	2.8501	0.38088	2.8101	0.42730	2.8424	0.31294	2.8091	0.48086	-3.8984	-0.040370
2.8501	0.19812	2.7971	0.42798	2.8371	0.38087	2.7971	0.42798	2.8293	0.31211	2.7963	0.48014	-3.8853	-0.039650
2.8368	0.19730	2.7840	0.42861	2.8243	0.38164	2.7840	0.42861	2.8165	0.31246	2.7832	0.48084	-3.8725	-0.039930
2.8237	0.19774	2.7712	0.42771	2.8115	0.38205	2.7712	0.42771	2.8035	0.31242	2.7701	0.48048	-3.8595	-0.039700
2.8109	0.19844	2.7581	0.42755	2.7984	0.38135	2.7581	0.42755	2.7904	0.31223	2.7571	0.48003	-3.8464	-0.040720
2.7979	0.19881	2.7451	0.42796	2.7853	0.38118	2.7451	0.42796	2.7773	0.31290	2.7443	0.48049	-3.8331	-0.041670
2.7848	0.19901	2.7320	0.42847	2.7723	0.38185	2.7320	0.42847	2.7645	0.31342	2.7309	0.48073	-3.8203	-0.040670
2.7717	0.19902	2.7189	0.42822	2.7592	0.38126	2.7189	0.42822	2.7515	0.31333	2.7179	0.47965	-3.8072	-0.040370
2.7589	0.19826	2.7059	0.42836	2.7461	0.38167	2.7059	0.42836	2.7384	0.31360	2.7051	0.48044	-3.7944	-0.041330
2.7459	0.19936	2.6928	0.42821	2.7331	0.38200	2.6928	0.42821	2.7253	0.31341	2.6920	0.48051	-3.7813	-0.041030
2.7328	0.19918	2.6800	0.42842	2.7197	0.38222	2.6800	0.42842	2.7123	0.31327	2.6789	0.48079	-3.7683	-0.041300
2.7195	0.19859	2.6669	0.42781	2.7069	0.38211	2.6669	0.42781	2.6992	0.31419	2.6659	0.48012	-3.7555	-0.041710
2.7067	0.19860	2.6539	0.42874	2.6939	0.38214	2.6539	0.42874	2.6864	0.31355	2.6531	0.48120	-3.7421	-0.041310
2.6936	0.19935	2.6411	0.42924	2.6808	0.38110	2.6411	0.42924	2.6733	0.31400	2.6400	0.48077	-3.7291	-0.041870
2.6805	0.19876	2.6280	0.42830	2.6680	0.38192	2.6280	0.42830	2.6603	0.31333	2.6272	0.48078	-3.7160	-0.041870
2.6677	0.19977	2.6149	0.42806	2.6549	0.38155	2.6149	0.42806	2.6475	0.31454	2.6139	0.48142	-3.7032	-0.041580
2.6547	0.19863	2.6019	0.42884	2.6419	0.38230	2.6019	0.42884	2.6344	0.31422	2.6008	0.48106	-3.6901	-0.041720
2.6416	0.19976	2.5888	0.42869	2.6291	0.38277	2.5888	0.42869	2.6213	0.31341	2.5880	0.48152	-3.6771	-0.041380
2.6288	0.19994	2.5757	0.42921	2.6160	0.38261	2.5757	0.42921	2.6080	0.31421	2.5749	0.48145	-3.6643	-0.042370
2.6157	0.19940	2.5629	0.42945	2.6027	0.38300	2.5629	0.42945	2.5952	0.31487	2.5619	0.48179	-3.6512	-0.043410
2.6024	0.19984	2.5499	0.42985	2.5896	0.38403	2.5499	0.42985	2.5821	0.31468	2.5488	0.48208	-3.6381	-0.042120
2.5893	0.19974	2.5368	0.42921	2.5768	0.38223	2.5368	0.42921	2.5691	0.31477	2.5360	0.48196	-3.6251	-0.041850
2.5765	0.19931	2.5240	0.42985	2.5637	0.38310	2.5240	0.42985	2.5563	0.31435	2.5229	0.48174	-3.6123	-0.042270
2.5635	0.19996	2.5112	0.42973	2.5507	0.38387	2.5112	0.42973	2.5432	0.31445	2.5101	0.48171	-3.5989	-0.042500
2.5504	0.20005	2.4979	0.42931	2.5379	0.38324	2.4979	0.42931	2.5301	0.31493	2.4965	0.48147	-3.5859	-0.042770
2.5376	0.20019	2.4848	0.42965	2.5248	0.38288	2.4848	0.42965	2.5173	0.31512	2.4837	0.48258	-3.5731	-0.042580
2.5245	0.20022	2.4720	0.42969	2.5117	0.38256	2.4720	0.42969	2.5043	0.31442	2.4707	0.48159	-3.5600	-0.042560
2.5115	0.20053	2.4587	0.42951	2.4989	0.38260	2.4587	0.42951	2.4909	0.31412	2.4576	0.48210	-3.5469	-0.042680
2.4987	0.20081	2.4456	0.42901	2.4859	0.38346	2.4456	0.42901	2.4779	0.31542	2.4448	0.48205	-3.5341	-0.043760
2.4853	0.20046	2.4328	0.42989	2.4728	0.38411	2.4328	0.42989	2.4651	0.31503	2.4317	0.48277	-3.5211	-0.042910
2.4723	0.20077	2.4197	0.42937	2.4600	0.38343	2.4197	0.42937	2.4520	0.31552	2.4187	0.48283	-3.5080	-0.043080
2.4592	0.20056	2.4069	0.43089	2.4469	0.38313	2.4069	0.43089	2.4389	0.31476	2.4059	0.48243	-3.4949	-0.043380
2.4464	0.20060	2.3939	0.43061	2.4339	0.38410	2.3939	0.43061	2.4261	0.31492	2.3928	0.48183	-3.4819	-0.044390
2.4333	0.20104	2.3808	0.42996	2.4211	0.38437	2.3808	0.42996	2.4131	0.31530	2.3795	0.48235	-3.4688	-0.044010
2.4203	0.20087	2.3677	0.43016	2.4077	0.38342	2.3677	0.43016	2.4000	0.31614	2.3664	0.48261	-3.4560	-0.044540
2.4072	0.20003	2.3549	0.43084	2.3947	0.38513	2.3549	0.43084	2.3872	0.31565	2.3536	0.48317	-3.4429	-0.044090
2.3944	0.20115	2.3419	0.43044	2.3816	0.38412	2.3419	0.43044	2.3739	0.31576	2.3405	0.48229	-3.4299	-0.043960
2.3813	0.20137	2.3291	0.43162	2.3683	0.38457	2.3291	0.43162	2.3608	0.31675	2.3275	0.48384	-3.4171	-0.044340
2.3683	0.20106	2.3160	0.43094	2.3555	0.38406	2.3160	0.43094	2.3477	0.31615	2.3147	0.48265	-3.4040	-0.044830
2.3552	0.20153	2.3032	0.43191	2.3424	0.38491	2.3032	0.43191	2.3349	0.31644	2.3016	0.48336	-3.3909	-0.044150
2.3421	0.20147	2.2899	0.43128	2.3293	0.38429	2.2899	0.43128	2.3219	0.31658	2.2888	0.48380	-3.3779	-0.044780
2.3293	0.20221	2.2771	0.43105	2.3165	0.38421	2.2771	0.43105	2.3088	0.31629	2.2757	0.48362	-3.3645	-0.044990
2.3163	0.20183	2.2637	0.43083	2.3035	0.38478	2.2637	0.43083	2.2960	0.31658	2.2624	0.48363	-3.3517	-0.045510
2.3032	0.20195	2.2507	0.43135	2.2904	0.38491	2.2507	0.43135	2.2829	0.31740	2.2493	0.48406	-3.3387	-0.044360
2.2901	0.20252	2.2376	0.43168	2.2776	0.38527	2.2376	0.43168	2.2699	0.31624	2.2365	0.48405	-3.3259	-0.045640
2.2773	0.20127	2.2248	0.43169	2.2645	0.38460	2.2248	0.43169	2.2565	0.31626	2.2235	0.48277	-3.3128	-0.045330
2.2643	0.20174	2.2117	0.43170	2.2512	0.38462	2.2117	0.43170	2.2437	0.31698	2.2104	0.48437	-3.2997	-0.044890
2.2509	0.20175	2.1989	0.43162	2.2381	0.38440	2.1989	0.43162	2.2307	0.31655	2.1976	0.48365	-3.2869	-0.045290
2.2379	0.20194	2.1859	0.43169	2.2253	0.38513	2.1859	0.43169	2.2176	0.31665	2.1845	0.48438	-3.2736	-0.046230
2.2251	0.20274	2.1728	0.43202	2.2123	0.38512	2.1728	0.43202	2.2048	0.31615	2.1715	0.48347	-3.2608	-0.046430
2.2120	0.20288	2.1597	0.43211	2.1995	0.38435	2.1597	0.43211	2.1917	0.31716	2.1587	0.48384	-3.2475	-0.046260
2.1992	0.20227	2.1464	0.43274	2.1864	0.38554	2.1464	0.43274	2.1787	0.31664	2.1453	0.48446	-3.2347	-0.046360
2.1861	0.20318	2.1336	0.43138	2.1733	0.38590	2.1336	0.43138	2.1659	0.31763	2.1323	0.48504	-3.2216	-0.046690
2.1731	0.20246	2.1205	0.43255	2.1605	0.38529	2.1205	0.43255	2.1528	0.31743	2.1192	0.48452	-3.2085	-0.047410
2.1600	0.20280	2.1077	0.43255	2.1475	0.38630	2.1077	0.43255	2.1395	0.31712	2.1064	0.48547	-3.1957	-0.046650
2.1472	0.20247	2.0947	0.43143	2.1341	0.38568	2.0947	0.43143	2.1264	0.31827	2.0933	0.48410	-3.1827	-0.048170
2.1339	0.20369	2.0816	0.43227	2.1211	0.38561	2.0816	0.43227	2.1136	0.31783	2.0803	0.48423	-3.1696	-0.048290
2.1208	0.20330	2.0688	0.43178	2.1083	0.38621	2.0688	0.43178	2.1005	0.31739	2.0675	0.48508	-3.1565	-0.047560
2.1080	0.20306	2.0557	0.43254	2.0952	0.38564	2.0557	0.43254	2.0875	0.31803	2.0547	0.48486	-3.1435	-0.048460
2.0949	0.20321	2.0427	0.43245	2.0821	0.38641	2.0427	0.43245	2.0747	0.31748	2.0416	0.48458	-3.1304	-0.048390
2.0819	0.20303	2.0293	0.43286	2.0693	0.38630	2.0293	0.43286	2.0616	0.31782	2.0288	0.48533	-3.1173	-0.049010
2.0691	0.20381	2.0163	0.43269	2.0563	0.38649	2.0163	0.43269	2.0485	0.31762	2.0157	0.48535	-3.1045	-0.049060
2.0560	0.20426	2.0035	0.43286	2.0432	0.38581	2.0035	0.43286	2.0357	0.31861	2.0029	0.48498	-3.0915	-0.049630
2.0429	0.20312	1.9901	0.43328	2.0301	0.38639	1.9901	0.43328	2.0224	0.31831	1.9899	0.48598	-3.0787	-0.049900
2.0301	0.20369	1.9771	0.43213	2.0171	0.38738	1.9771	0.43213	2.0093	0.31860	1.9768	0.48578	-3.0656	-0.050160
2.0168	0.20318	1.9640	0.43362	2.0040	0.38685	1.9640	0.43362	1.9965	0.31869	1.9640	0.48546	-3.0525	-0.049880
2.0037	0.20430	1.9512	0.43294	1.9909	0.38664	1.9512	0.43294	1.9835	0.31798	1.9509	0.48550	-3.0395	-0.049880
1.9907	0.20389	1.9381	0.43344	1.9779	0.38699	1.9381	0.43344	1.9704	0.31820	1.9376	0.48628	-3.0264	-0.050010
1.9779	0.20411	1.9251	0.43362	1.9651	0.38653	1.9251	0.43362	1.9576	0.31822	1.9245	0.48632	-3.0133	-0.050170
1.9648	0.20434	1.9120	0.43346	1.9520	0.38748	1.9120	0.43346	1.9445	0.31895	1.9117	0.48620	-3.0003	-0.050400
1.9517	0.20375	1.8989	0.43335	1.9389	0.38689	1.8989	0.43335	1.9315	0.31844	1.8987	0.48571	-2.9872	-0.049770
1.9387	0.20371	1.8861	0.43355	1.9261	0.38703	1.8861	0.43355	1.9187	0.31931	1.8859	0.48605	-2.9744	-0.050720
1.9259	0.20439	1.8728	0.43362	1.9131	0.38765	1.8728	0.43362	1.9053	0.31911	1.8728	0.48600	-2.9613	-0.050740
1.9128	0.20425	1.8600	0.43368	1.8997	0.38660	1.8600	0.43368	1.8923	0.31969	1.8597	0.48653	-2.9483	-0.050770
1.8995	0.20483	1.8469	0.43364	1.8869	0.38766	1.8469	0.43364	1.8792	0.31853	1.8469	0.48639	-2.9355	-0.051660
1.8867	0.20440	1.8339	0.43363	1.8739	0.38663	1.8339	0.43363	1.8664	0.31922	1.8339	0.48723	-2.9224	-0.050910
1.8736	0.20459	1.8211	0.43324	1.8608	0.38715	1.8211	0.43324	1.8533	0.31889	1.8205	0.48660	-2.9093	-0.050970
1.8605	0.20443	1.8080	0.43402	1.8480	0.38809	1.8080	0.43402	1.8403	0.31959	1.8075	0.48635	-2.8960	-0.051640
1.8477	0.20555	1.7949	0.43383	1.8349	0.38836	1.7949	0.43383	1.8272	0.31953	1.7947	0.48622	-2.8832	-0.051880
1.8347	0.20536	1.7819	0.43453	1.8219	0.38786	1.7819	0.43453	1.8144	0.32033	1.7816	0.48684	-2.8701	-0.051210
1.8216	0.20487	1.7688	0.43338	1.8091	0.38829	1.7688	0.43338	1.8013	0.32033	1.7685	0.48687	-2.8573	-0.052080
1.8088	0.20495	1.7557	0.43485	1.7960	0.38755	1.7557	0.43485	1.7880	0.31861	1.7557	0.48708	-2.8443	-0.052110
1.7957	0.20576	1.7429	0.43418	1.7827	0.38813	1.7429	0.43418	1.7752	0.32004	1.7427	0.48796	-2.8312	-0.051660
1.7824	0.20642	1.7299	0.43461	1.7696	0.38885	1.7299	0.43461	1.7621	0.32065	1.7296	0.48640	-2.8184	-0.052430
1.7696	0.20549	1.7168	0.43454	1.7568	0.38849	1.7168	0.43454	1.7491	0.32026	1.7168	0.48701	-2.8051	-0.052100
1.7565	0.20564	1.7040	0.43504	1.7437	0.38872	1.7040	0.43504	1.7363	0.32055	1.7032	0.48784	-2.7923	-0.051870
1.7435	0.20488	1.6909	0.43449	1.7307	0.38810	1.6909	0.43449	1.7232	0.32087	1.6904	0.48803	-2.7789	-0.052590
1.7304	0.20562	1.6776	0.43465	1.7179	0.38892	1.6776	0.43465	1.7101	0.32067	1.6773	0.48876	-2.7659	-0.052480
1.7176	0.20655	1.6648	0.43495	1.7048	0.38828	1.6648	0.43495	1.6973	0.32050	1.6645	0.48809	-2.7531	-0.052540
1.7045	0.20511	1.6517	0.43487	1.6920	0.38833	1.6517	0.43487	1.6843	0.31955	1.6515	0.48766	-2.7400	-0.053690
1.6917	0.20586	1.6387	0.43491	1.6789	0.38813	1.6387	0.43491	1.6709	0.32084	1.6384	0.48802	-2.7272	-0.053220
1.6787	0.20546	1.6256	0.43528	1.6656	0.38845	1.6256	0.43528	1.6579	0.31995	1.6253	0.48852	-2.7141	-0.052150
1.6653	0.20639	1.6128	0.43592	1.6525	0.38875	1.6128	0.43592	1.6451	0.31982	1.6125	0.48836	-2.7011	-0.053300
1.6523	0.20699	1.5997	0.43547	1.6397	0.38820	1.5997	0.43547	1.6320	0.32090	1.5995	0.48827	-2.6880	-0.052510
1.6395	0.20703	1.5869	0.43586	1.6267	0.38892	1.5869	0.43586	1.6189	0.32044	1.5861	0.48835	-2.6749	-0.053500
1.6264	0.20549	1.5739	0.43613	1.6136	0.38879	1.5739	0.43613	1.6061	0.32049	1.5731	0.48802	-2.6619	-0.053290
1.6133	0.20704	1.5605	0.43526	1.6005	0.38898	1.5605	0.43526	1.5931	0.32047	1.5603	0.48864	-2.6488	-0.054140
1.6005	0.20628	1.5475	0.43614	1.5877	0.38922	1.5475	0.43614	1.5803	0.32036	1.5472	0.48945	-2.6357	-0.052920
1.5875	0.20718	1.5347	0.43677	1.5747	0.38902	1.5347	0.43677	1.5672	0.32097	1.5341	0.48815	-2.6229	-0.054090
1.5747	0.20631	1.5216	0.43663	1.5616	0.38951	1.5216	0.43663	1.5539	0.32092	1.5213	0.48944	-2.6099	-0.053860
1.5616	0.20735	1.5085	0.43637	1.5485	0.38939	1.5085	0.43637	1.5408	0.32152	1.5083	0.48906	-2.5971	-0.053930
1.5483	0.20686	1.4955	0.43626	1.5355	0.39029	1.4955	0.43626	1.5280	0.32169	1.4955	0.48891	-2.5840	-0.053800
1.5352	0.20626	1.4827	0.43718	1.5224	0.39003	1.4827	0.43718	1.5149	0.32143	1.4824	0.48945	-2.5709	-0.053480
1.5224	0.20729	1.4696	0.43657	1.5096	0.39071	1.4696	0.43657	1.5019	0.32235	1.4691	0.48932	-2.5579	-0.055230
1.5093	0.20702	1.4565	0.43717	1.4965	0.39056	1.4565	0.43717	1.4888	0.32197	1.4560	0.48909	-2.5448	-0.053800
1.4965	0.20715	1.4435	0.43686	1.4835	0.39006	1.4435	0.43686	1.4760	0.32163	1.4432	0.48887	-2.5317	-0.053840
1.4835	0.20617	1.4304	0.43705	1.4707	0.38944	1.4304	0.43705	1.4629	0.32196	1.4301	0.48903	-2.5189	-0.054710
1.4707	0.20738	1.4173	0.43647	1.4576	0.38993	1.4173	0.43647	1.4501	0.32182	1.4171	0.48924	-2.5059	-0.054790
1.4576	0.20657	1.4043	0.43766	1.4448	0.38996	1.4043	0.43766	1.4368	0.32145	1.4043	0.49062	-2.4931	-0.054860
1.4448	0.20801	1.3915	0.43676	1.4317	0.39041	1.3915	0.43676	1.4237	0.32218	1.3912	0.49033	-2.4800	-0.054820
1.4317	0.20805	1.3784	0.43735	1.4187	0.39020	1.3784	0.43735	1.4107	0.32186	1.3781	0.49014	-2.4669	-0.055230
1.4187	0.20733	1.3653	0.43670	1.4059	0.39049	1.3653	0.43670	1.3979	0.32275	1.3651	0.49041	-2.4539	-0.055080
1.4053	0.20828	1.3525	0.43717	1.3928	0.39010	1.3525	0.43717	1.3848	0.32261	1.3520	0.49044	-2.4408	-0.054610
1.3925	0.20815	1.3395	0.43745	1.3797	0.39086	1.3395	0.43745	1.3717	0.32262	1.3389	0.48996	-2.4275	-0.055230
1.3795	0.20788	1.3264	0.43794	1.3667	0.39068	1.3264	0.43794	1.3589	0.32275	1.3259	0.49049	-2.4147	-0.055550
1.3667	0.20814	1.3133	0.43779	1.3533	0.39127	1.3133	0.43779	1.3459	0.32256	1.3131	0.49062	-2.4016	-0.055460
1.3536	0.20908	1.3003	0.43772	1.3405	0.39077	1.3003	0.43772	1.3328	0.32191	1.3000	0.49031	-2.3885	-0.055460
1.3405	0.20804	1.2872	0.43765	1.3275	0.39113	1.2872	0.43765	1.3195	0.32261	1.2869	0.49084	-2.3755	-0.055390
1.3277	0.20818	1.2744	0.43845	1.3141	0.39115	1.2744	0.43845	1.3067	0.32284	1.2741	0.49053	-2.3627	-0.055790
1.3147	0.20890	1.2613	0.43847	1.3011	0.39188	1.2613	0.43847	1.2936	0.32288	1.2611	0.49116	-2.3496	-0.055880
1.3016	0.20897	1.2483	0.43834	1.2883	0.39150	1.2483	0.43834	1.2805	0.32329	1.2480	0.49159	-2.3365	-0.056160
1.2883	0.20943	1.2355	0.43926	1.2752	0.39148	1.2355	0.43926	1.2677	0.32308	1.2347	0.49104	-2.3235	-0.056150
1.2752	0.20882	1.2224	0.43784	1.2621	0.39095	1.2224	0.43784	1.2547	0.32353	1.2219	0.49113	-2.3104	-0.055680
1.2624	0.20896	1.2091	0.43895	1.2493	0.39195	1.2091	0.43895	1.2416	0.32379	1.2088	0.49084	-2.2973	-0.056900
1.2493	0.20890	1.1963	0.43844	1.2363	0.39203	1.1963	0.43844	1.2288	0.32296	1.1957	0.49092	-2.2845	-0.056210
1.2365	0.20892	1.1832	0.43801	1.2232	0.39175	1.1832	0.43801	1.2157	0.32414	1.1829	0.49134	-2.2715	-0.056410
1.2235	0.20974	1.1701	0.43861	1.2104	0.39147	1.1701	0.43861	1.2024	0.32321	1.1699	0.49156	-2.2584	-0.055280
1.2104	0.20850	1.1571	0.43800	1.1971	0.39203	1.1571	0.43800	1.1893	0.32302	1.1568	0.49108	-2.2456	-0.057170
1.1976	0.20906	1.1443	0.43855	1.1840	0.39197	1.1443	0.43855	1.1765	0.32319	1.1437	0.49155	-2.2325	-0.055890
1.1845	0.20884	1.1312	0.43933	1.1709	0.39277	1.1312	0.43933	1.1635	0.32350	1.1309	0.49150	-2.2195	-0.056650
1.1712	0.21039	1.1184	0.43870	1.1581	0.39254	1.1184	0.43870	1.1504	0.32371	1.1176	0.49192	-2.2064	-0.057010
1.1581	0.20955	1.1053	0.43956	1.1451	0.39255	1.1053	0.43956	1.1373	0.32443	1.1045	0.49168	-2.1933	-0.056310
1.1451	0.21033	1.0923	0.43911	1.1320	0.39296	1.0923	0.43911	1.1245	0.32480	1.0917	0.49194	-2.1803	-0.057010
1.1323	0.20988	1.0792	0.43900	1.1192	0.39201	1.0792	0.43900	1.1115	0.32428	1.0787	0.49190	-2.1675	-0.057440
1.1192	0.20914	1.0664	0.43924	1.1061	0.39300	1.0664	0.43924	1.0984	0.32413	1.0656	0.49199	-2.1544	-0.056860
1.1061	0.20986	1.0533	0.43988	1.0931	0.39278	1.0533	0.43988	1.0853	0.32438	1.0528	0.49299	-2.1416	-0.057080
1.0933	0.20962	1.0403	0.43985	1.0797	0.39287	1.0403	0.43985	1.0723	0.32448	1.0397	0.49289	-2.1285	-0.056850
1.0803	0.20961	1.0275	0.43995	1.0669	0.39267	1.0275	0.43995	1.0592	0.32445	1.0267	0.49245	-2.1157	-0.058090
1.0672	0.21014	1.0144	0.44006	1.0539	0.39297	1.0144	0.44006	1.0464	0.32473	1.0139	0.49261	-2.1024	-0.058180
1.0539	0.21015	1.0013	0.44054	1.0408	0.39344	1.0013	0.44054	1.0333	0.32477	1.0005	0.49266	-2.0893	-0.057610
1.0411	0.21011	0.98850	0.43931	1.0280	0.39291	0.98850	0.43931	1.0203	0.32490	0.98750	0.49258	-2.0763	-0.057350
1.0280	0.21019	0.97520	0.44058	1.0149	0.39341	0.97520	0.44058	1.0075	0.32460	0.97440	0.49294	-2.0632	-0.058510
1.0149	0.20983	0.96210	0.44019	1.0019	0.39312	0.96210	0.44019	0.99440	0.32417	0.96160	0.49307	-2.0501	-0.057850
1.0021	0.21078	0.94930	0.44023	0.98880	0.39327	0.94930	0.44023	0.98130	0.32444	0.94850	0.49292	-2.0373	-0.058040
0.98910	0.21066	0.93630	0.44013	0.97600	0.39293	0.93630	0.44013	0.96830	0.32533	0.93550	0.49285	-2.0243	-0.058850
0.97600	0.21129	0.92320	0.44032	0.96270	0.39345	0.92320	0.44032	0.95520	0.32572	0.92270	0.49400	-2.0115	-0.057740
0.96320	0.21048	0.91040	0.44076	0.94960	0.39384	0.91040	0.44076	0.94210	0.32502	0.90960	0.49338	-1.9987	-0.058630
0.95010	0.21095	0.89730	0.44092	0.93680	0.39428	0.89730	0.44092	0.92910	0.32565	0.89650	0.49356	-1.9853	-0.059370
0.93680	0.21158	0.88430	0.44044	0.92370	0.39440	0.88430	0.44044	0.91630	0.32641	0.88320	0.49321	-1.9723	-0.058870
0.92400	0.21169	0.87120	0.44065	0.91070	0.39448	0.87120	0.44065	0.90320	0.32551	0.87040	0.49401	-1.9589	-0.058560
0.91090	0.21103	0.85790	0.44051	0.89790	0.39395	0.85790	0.44051	0.89010	0.32598	0.85730	0.49383	-1.9461	-0.058810
0.89790	0.21173	0.84510	0.44096	0.88480	0.39373	0.84510	0.44096	0.87730	0.32562	0.84430	0.49332	-1.9331	-0.059150
0.88510	0.21086	0.83200	0.44076	0.87200	0.39436	0.83200	0.44076	0.86430	0.32623	0.83150	0.49391	-1.9203	-0.058700
0.87200	0.21220	0.81920	0.44092	0.85890	0.39391	0.81920	0.44092	0.85090	0.32558	0.81840	0.49375	-1.9072	-0.059240
0.85890	0.21184	0.80610	0.44136	0.84560	0.39512	0.80610	0.44136	0.83810	0.32576	0.80530	0.49439	-1.8944	-0.058800
0.84610	0.21153	0.79310	0.44135	0.83250	0.39393	0.79310	0.44135	0.82510	0.32626	0.79250	0.49388	-1.8813	-0.059400
0.83310	0.21171	0.78030	0.44197	0.81970	0.39454	0.78030	0.44197	0.81200	0.32615	0.77950	0.49479	-1.8680	-0.059900
0.81970	0.21215	0.76720	0.44163	0.80670	0.39472	0.76720	0.44163	0.79890	0.32610	0.76610	0.49372	-1.8552	-0.059410
0.80670	0.21198	0.75410	0.44155	0.79360	0.39462	0.75410	0.44155	0.78610	0.32676	0.75330	0.49469	-1.8419	-0.059510
0.79360	0.21159	0.74080	0.44197	0.78080	0.39437	0.74080	0.44197	0.77310	0.32613	0.74030	0.49459	-1.8291	-0.059240
0.78080	0.21181	0.72800	0.44141	0.76770	0.39452	0.72800	0.44141	0.76000	0.32680	0.72750	0.49469	-1.8160	-0.060190
0.76770	0.21240	0.71490	0.44139	0.75470	0.39555	0.71490	0.44139	0.74720	0.32595	0.71440	0.49456	-1.8029	-0.059620
0.75470	0.21240	0.70190	0.44210	0.74190	0.39485	0.70190	0.44210	0.73390	0.32649	0.70130	0.49453	-1.7899	-0.060080
0.74190	0.21196	0.68910	0.44258	0.72850	0.39501	0.68910	0.44258	0.72080	0.32718	0.68850	0.49449	-1.7771	-0.059910
0.72880	0.21203	0.67600	0.44266	0.71550	0.39538	0.67600	0.44266	0.70800	0.32695	0.67550	0.49476	-1.7640	-0.060530
0.71570	0.21174	0.66290	0.44076	0.70240	0.39557	0.66290	0.44076	0.69490	0.32721	0.66240	0.49503	-1.7509	-0.060190
0.70270	0.21287	0.64990	0.44202	0.68960	0.39542	0.64990	0.44202	0.68190	0.32746	0.64910	0.49603	-1.7379	-0.059960
0.68960	0.21311	0.63710	0.44154	0.67650	0.39584	0.63710	0.44154	0.66910	0.32693	0.63600	0.49581	-1.7248	-0.061210
0.67650	0.21279	0.62370	0.44218	0.66350	0.39584	0.62370	0.44218	0.65600	0.32640	0.62320	0.49600	-1.7117	-0.060380
0.66370	0.21249	0.61070	0.44232	0.65070	0.39546	0.61070	0.44232	0.64290	0.32693	0.61010	0.49550	-1.6989	-0.060380
0.65070	0.21318	0.59760	0.44229	0.63760	0.39589	0.59760	0.44229	0.63010	0.32822	0.59730	0.49539	-1.6859	-0.060040
0.63760	0.21372	0.58450	0.44259	0.62450	0.39582	0.58450	0.44259	0.61680	0.32839	0.58430	0.49588	-1.6728	-0.061160
0.62450	0.21296	0.57150	0.44282	0.61120	0.39612	0.57150	0.44282	0.60370	0.32691	0.57150	0.49578	-1.6600	-0.061340
0.61170	0.21312	0.55840	0.44308	0.59840	0.39608	0.55840	0.44308	0.59070	0.32770	0.55840	0.49602	-1.6469	-0.060850
0.59870	0.21334	0.54560	0.44277	0.58530	0.39600	0.54560	0.44277	0.57790	0.32798	0.54530	0.49612	-1.6336	-0.061050
0.58530	0.21323	0.53250	0.44234	0.57230	0.39595	0.53250	0.44234	0.56480	0.32772	0.53250	0.49613	-1.6208	-0.060860
0.57250	0.21366	0.51950	0.44318	0.55920	0.39643	0.51950	0.44318	0.55170	0.32822	0.51950	0.49630	-1.6075	-0.061710
0.55950	0.21433	0.50640	0.44254	0.54640	0.39604	0.50640	0.44254	0.53890	0.32771	0.50670	0.49608	-1.5947	-0.061510
0.54640	0.21409	0.49330	0.44380	0.53330	0.39609	0.49330	0.44380	0.52590	0.32852	0.49360	0.49696	-1.5816	-0.061010
0.53360	0.21480	0.48030	0.44405	0.52030	0.39661	0.48030	0.44405	0.51280	0.32736	0.48080	0.49663	-1.5688	-0.061920
0.52050	0.21339	0.46720	0.44264	0.50750	0.39690	0.46720	0.44264	0.49970	0.32855	0.46770	0.49618	-1.5557	-0.061420
0.50750	0.21418	0.45440	0.44400	0.49410	0.39654	0.45440	0.44400	0.48670	0.32822	0.45490	0.49684	-1.5427	-0.061370
0.49470	0.21434	0.44130	0.44362	0.48110	0.39671	0.44130	0.44362	0.47360	0.32874	0.44160	0.49678	-1.5299	-0.061850
0.48160	0.21383	0.42830	0.44274	0.46830	0.39685	0.42830	0.44274	0.46050	0.32791	0.42880	0.49682	-1.5165	-0.061250
0.46830	0.21436	0.41550	0.44401	0.45520	0.39656	0.41550	0.44401	0.44770	0.32801	0.41570	0.49676	-1.5035	-0.061670
0.45520	0.21374	0.40240	0.44427	0.44210	0.39732	0.40240	0.44427	0.43470	0.32900	0.40290	0.49657	-1.4904	-0.061330
0.44240	0.21388	0.38910	0.44367	0.42930	0.39692	0.38910	0.44367	0.42160	0.32874	0.38990	0.49684	-1.4773	-0.062600
0.42930	0.21418	0.37600	0.44390	0.41630	0.39805	0.37600	0.44390	0.40880	0.32908	0.37710	0.49707	-1.4645	-0.061790
0.41630	0.21404	0.36320	0.44390	0.40320	0.39829	0.36320	0.44390	0.39570	0.32915	0.36400	0.49694	-1.4515	-0.062560
0.40350	0.21452	0.35010	0.44440	0.39040	0.39686	0.35010	0.44440	0.38240	0.32864	0.35090	0.49820	-1.4387	-0.062130
0.39040	0.21546	0.33710	0.44459	0.37710	0.39796	0.33710	0.44459	0.36930	0.32939	0.33790	0.49822	-1.4256	-0.062970
0.37730	0.21475	0.32430	0.44509	0.36400	0.39752	0.32430	0.44509	0.35650	0.32862	0.32510	0.49789	-1.4125	-0.062780
0.36450	0.21504	0.31120	0.44450	0.35090	0.39706	0.31120	0.44450	0.34350	0.32893	0.31200	0.49713	-1.3995	-0.063060
0.35120	0.21468	0.29840	0.44486	0.33810	0.39759	0.29840	0.44486	0.33040	0.32944	0.29890	0.49768	-1.3864	-0.061650
0.33810	0.21519	0.28530	0.44452	0.32510	0.39790	0.28530	0.44452	0.31730	0.32971	0.28590	0.49807	-1.3733	-0.063320
0.32510	0.21590	0.27200	0.44453	0.31200	0.39680	0.27200	0.44453	0.30450	0.32885	0.27310	0.49829	-1.3603	-0.062980
0.31230	0.21504	0.25890	0.44363	0.29920	0.39783	0.25890	0.44363	0.29150	0.32992	0.26000	0.49781	-1.3475	-0.063330
0.29920	0.21469	0.24610	0.44473	0.28610	0.39789	0.24610	0.44473	0.27870	0.32994	0.24690	0.49821	-1.3344	-0.063340
0.28610	0.21485	0.23310	0.44459	0.27310	0.39849	0.23310	0.44459	0.26530	0.32969	0.23390	0.49860	-1.3216	-0.064010
0.27310	0.21548	0.22000	0.44547	0.26000	0.39767	0.22000	0.44547	0.25230	0.32979	0.22080	0.49839	-1.3085	-0.063350
0.26030	0.21547	0.20720	0.44576	0.24690	0.39893	0.20720	0.44576	0.23950	0.32922	0.20770	0.49884	-1.2957	-0.063890
0.24720	0.21607	0.19410	0.44469	0.23390	0.39747	0.19410	0.44469	0.22640	0.33000	0.19490	0.49857	-1.2824	-0.063500
0.23410	0.21528	0.18110	0.44504	0.22110	0.39823	0.18110	0.44504	0.21330	0.33008	0.18180	0.49874	-1.2693	-0.064270
0.22110	0.21521	0.16800	0.44582	0.20800	0.39872	0.16800	0.44582	0.20050	0.33052	0.16880	0.49864	-1.2563	-0.063790
0.20800	0.21605	0.15490	0.44460	0.19490	0.39838	0.15490	0.44460	0.18750	0.33026	0.15600	0.49841	-1.2432	-0.064260
0.19490	0.21729	0.14190	0.44559	0.18210	0.39832	0.14190	0.44559	0.17440	0.32976	0.14290	0.49877	-1.2304	-0.064320
0.18210	0.21628	0.12880	0.44620	0.16910	0.39842	0.12880	0.44620	0.16160	0.32988	0.12990	0.49893	-1.2173	-0.064150
0.16910	0.21580	0.11570	0.44570	0.15600	0.39824	0.11570	0.44570	0.14830	0.33017	0.11650	0.49895	-1.2043	-0.064610
0.15600	0.21668	0.10290	0.44532	0.14260	0.39946	0.10290	0.44532	0.13520	0.33190	0.10370	0.49994	-1.1915	-0.063620
0.14320	0.21701	0.089800	0.44612	0.12990	0.39881	0.089800	0.44612	0.12210	0.33115	0.090600	0.49936	-1.1784	-0.064700
0.13010	0.21680	0.077000	0.44621	0.11680	0.39916	0.077000	0.44621	0.10930	0.33080	0.077600	0.49843	-1.1651	-0.063900
0.11700	0.21661	0.064000	0.44607	0.10370	0.39864	0.064000	0.44607	0.096200	0.33077	0.064800	0.49998	-1.1523	-0.064510
0.10400	0.21717	0.051200	0.44663	0.090900	0.39828	0.051200	0.44663	0.083200	0.33120	0.051700	0.49997	-1.1389	-0.064310
0.090900	0.21639	0.037800	0.44639	0.077800	0.39988	0.037800	0.44639	0.070400	0.33112	0.038700	0.49991	-1.1261	-0.064270
0.078100	0.21746	0.024800	0.44723	0.064800	0.39914	0.024800	0.44723	0.057300	0.33053	0.025800	0.50001	-1.1131	-0.063960
0.065000	0.21717	0.011700	0.44686	0.052000	0.39887	0.011700	0.44686	0.044200	0.33140	0.012800	0.49973	-1.1000	-0.064470
0.052000	0.21717	-0.0014000	0.44663	0.038900	0.39937	-0.0014000	0.44663	0.030900	0.33210	-0.00060000	0.49977	-1.0872	-0.064440
0.038900	0.21726	-0.014400	0.44642	0.025600	0.39948	-0.014400	0.44642	0.018100	0.33178	-0.013600	0.50049	-1.0741	-0.064800
0.026100	0.21712	-0.027200	0.44649	0.012500	0.40056	-0.027200	0.44649	0.0050000	0.33147	-0.026400	0.50026	-1.0611	-0.064870
0.013100	0.21686	-0.040300	0.44644	-0.00030000	0.39919	-0.040300	0.44644	-0.0080000	0.33239	-0.039500	0.50101	-1.0480	-0.065160
-0.00030000	0.21693	-0.053100	0.44773	-0.013400	0.39986	-0.053100	0.44773	-0.020800	0.33137	-0.052600	0.50044	-1.0349	-0.065160
-0.013400	0.21699	-0.066200	0.44770	-0.026400	0.40056	-0.066200	0.44770	-0.033900	0.33190	-0.065400	0.50088	-1.0219	-0.065400
-0.026200	0.21780	-0.079500	0.44746	-0.039200	0.40036	-0.079500	0.44746	-0.047000	0.33183	-0.078400	0.50101	-1.0088	-0.065530
-0.039200	0.21767	-0.092300	0.44750	-0.052300	0.39990	-0.092300	0.44750	-0.059800	0.33263	-0.091500	0.50110	-0.99600	-0.065420
-0.052000	0.21774	-0.10540	0.44753	-0.065400	0.40040	-0.10540	0.44753	-0.072800	0.33253	-0.10430	0.50113	-0.98290	-0.065940
-0.065100	0.21820	-0.11840	0.44788	-0.078200	0.39998	-0.11840	0.44788	-0.086200	0.33255	-0.11760	0.50101	-0.96990	-0.065940
-0.078200	0.21735	-0.13150	0.44838	-0.091500	0.39988	-0.13150	0.44838	-0.099200	0.33229	-0.13070	0.50111	-0.95710	-0.065060
-0.091200	0.21766	-0.14430	0.44787	-0.10460	0.40060	-0.14430	0.44787	-0.11200	0.33295	-0.14350	0.50164	-0.94400	-0.065490
-0.10400	0.21763	-0.15740	0.44695	-0.11760	0.40046	-0.15740	0.44695	-0.12510	0.33263	-0.15660	0.50080	-0.93090	-0.066320
-0.11740	0.21815	-0.17040	0.44774	-0.13040	0.40032	-0.17040	0.44774	-0.13820	0.33287	-0.16940	0.50154	-0.91790	-0.065640
-0.13040	0.21901	-0.18320	0.44776	-0.14350	0.40035	-0.18320	0.44776	-0.15100	0.33217	-0.18240	0.50180	-0.90480	-0.066280
-0.14350	0.21852	-0.19660	0.44845	-0.15660	0.40139	-0.19660	0.44845	-0.16400	0.33303	-0.19550	0.50111	-0.89170	-0.067080
-0.15630	0.21779	-0.20960	0.44806	-0.16940	0.40151	-0.20960	0.44806	-0.17710	0.33249	-0.20860	0.50074	-0.87870	-0.065890
-0.16940	0.21850	-0.22270	0.44848	-0.18240	0.40129	-0.22270	0.44848	-0.18990	0.33254	-0.22160	0.50190	-0.86580	-0.066460
-0.18240	0.21905	-0.23550	0.44804	-0.19550	0.40080	-0.23550	0.44804	-0.20320	0.33288	-0.23500	0.50181	-0.85280	-0.066710
-0.19520	0.21809	-0.24860	0.44899	-0.20880	0.40183	-0.24860	0.44899	-0.21630	0.33257	-0.24780	0.50066	-0.83970	-0.067070
-0.20830	0.21905	-0.26160	0.44884	-0.22160	0.40102	-0.26160	0.44884	-0.22940	0.33322	-0.26080	0.50183	-0.82690	-0.067120
-0.22140	0.21840	-0.27440	0.44865	-0.23470	0.40106	-0.27440	0.44865	-0.24220	0.33402	-0.27360	0.50170	-0.81380	-0.067410
-0.23440	0.21995	-0.28750	0.44858	-0.24780	0.40090	-0.28750	0.44858	-0.25520	0.33323	-0.28670	0.50223	-0.80080	-0.066380
-0.24750	0.21827	-0.30060	0.44866	-0.26060	0.40170	-0.30060	0.44866	-0.26830	0.33325	-0.29980	0.50186	-0.78770	-0.067220
-0.26060	0.21972	-0.31360	0.44854	-0.27360	0.40079	-0.31360	0.44854	-0.28110	0.33346	-0.31260	0.50291	-0.77460	-0.067020
-0.27340	0.21892	-0.32670	0.44983	-0.28640	0.40193	-0.32670	0.44983	-0.29420	0.33327	-0.32560	0.50201	-0.76160	-0.067720
-0.28640	0.21940	-0.33980	0.44942	-0.29950	0.40215	-0.33980	0.44942	-0.30720	0.33307	-0.33870	0.50275	-0.74880	-0.066670
-0.29950	0.22010	-0.35280	0.44887	-0.31260	0.40200	-0.35280	0.44887	-0.32030	0.33340	-0.35200	0.50246	-0.73570	-0.067940
-0.31260	0.21882	-0.36560	0.44900	-0.32590	0.40141	-0.36560	0.44900	-0.33340	0.33442	-0.36510	0.50250	-0.72260	-0.067480
-0.32540	0.21953	-0.37870	0.44970	-0.33870	0.40166	-0.37870	0.44970	-0.34640	0.33401	-0.37790	0.50306	-0.70980	-0.067040
-0.33840	0.21955	-0.39180	0.45001	-0.35180	0.40132	-0.39180	0.45001	-0.35920	0.33399	-0.39100	0.50212	-0.69650	-0.067250
-0.35180	0.21971	-0.40460	0.44977	-0.36480	0.39810	-0.40460	0.44977	-0.37230	0.33465	-0.40400	0.50244	-0.68370	-0.067950
-0.36460	0.21999	-0.41740	0.44909	-0.37760	0.37984	-0.41740	0.44909	-0.38540	0.33387	-0.41680	0.50378	-0.67040	-0.068260
-0.37760	0.21999	-0.43070	0.44942	-0.39070	0.35749	-0.43070	0.44942	-0.39840	0.33503	-0.42990	0.50314	-0.65760	-0.068190
-0.39070	0.22038	-0.44380	0.44985	-0.40380	0.35347	-0.44380	0.44985	-0.41120	0.33433	-0.44300	0.50361	-0.64450	-0.068110
-0.40350	0.21968	-0.45680	0.44952	-0.41660	0.35296	-0.45680	0.44952	-0.42430	0.33487	-0.45580	0.50374	-0.63170	-0.067820
-0.41660	0.22020	-0.46990	0.44947	-0.42960	0.35212	-0.46990	0.44947	-0.43760	0.33441	-0.46910	0.50258	-0.61860	-0.067900
-0.42960	0.22041	-0.48270	0.44922	-0.44300	0.35212	-0.48270	0.44922	-0.45040	0.33403	-0.48220	0.50339	-0.60580	-0.068020
-0.44270	0.22038	-0.49580	0.45022	-0.45600	0.35261	-0.49580	0.45022	-0.46350	0.33480	-0.49500	0.50370	-0.59280	-0.068600
-0.45580	0.22081	-0.50880	0.45020	-0.46880	0.35289	-0.50880	0.45020	-0.47660	0.33471	-0.50800	0.50380	-0.57970	-0.068380
-0.46880	0.22075	-0.52160	0.45057	-0.48190	0.35221	-0.52160	0.45057	-0.48960	0.33428	-0.52110	0.50401	-0.56660	-0.069280
-0.48190	0.22048	-0.53470	0.45052	-0.49500	0.35281	-0.53470	0.45052	-0.50240	0.33531	-0.53420	0.50393	-0.55330	-0.068850
-0.49500	0.22042	-0.54800	0.45034	-0.50780	0.35280	-0.54800	0.45034	-0.51550	0.33437	-0.54700	0.50389	-0.54020	-0.069040
-0.50780	0.22121	-0.56080	0.45096	-0.52080	0.35252	-0.56080	0.45096	-0.52830	0.33489	-0.56000	0.50451	-0.52740	-0.068600
-0.52080	0.22114	-0.57390	0.45075	-0.53390	0.35306	-0.57390	0.45075	-0.54140	0.33496	-0.57280	0.50414	-0.51440	-0.069130
-0.53360	0.22072	-0.58700	0.45115	-0.54670	0.35359	-0.58700	0.45115	-0.55470	0.33549	-0.58620	0.50486	-0.50160	-0.069050
-0.54670	0.22139	-0.60000	0.45097	-0.56000	0.35301	-0.60000	0.45097	-0.56780	0.33511	-0.59920	0.50438	-0.48850	-0.069770
-0.55980	0.22172	-0.61280	0.45222	-0.57310	0.35312	-0.61280	0.45222	-0.58060	0.33561	-0.61230	0.50383	-0.47570	-0.068930
-0.57260	0.22178	-0.62590	0.45109	-0.58620	0.35428	-0.62590	0.45109	-0.59360	0.33514	-0.62510	0.50487	-0.46240	-0.069540
-0.58590	0.22161	-0.63900	0.45118	-0.59900	0.35396	-0.63900	0.45118	-0.60670	0.33592	-0.63820	0.50441	-0.44930	-0.069880
-0.59900	0.22087	-0.65180	0.45115	-0.61200	0.35359	-0.65180	0.45115	-0.61950	0.33601	-0.65120	0.50578	-0.43620	-0.069800
-0.61200	0.22222	-0.66510	0.45224	-0.62510	0.35379	-0.66510	0.45224	-0.63260	0.33612	-0.66400	0.50497	-0.42320	-0.069020
-0.62480	0.22172	-0.67820	0.45092	-0.63790	0.35379	-0.67820	0.45092	-0.64560	0.33635	-0.67710	0.50506	-0.41040	-0.069510
-0.63790	0.22166	-0.69120	0.45138	-0.65100	0.35340	-0.69120	0.45138	-0.65840	0.33603	-0.69020	0.50503	-0.39730	-0.070100
-0.65100	0.22174	-0.70400	0.45105	-0.66400	0.35319	-0.70400	0.45105	-0.67180	0.33662	-0.70350	0.50561	-0.38450	-0.070180
-0.66400	0.22224	-0.71710	0.45204	-0.67740	0.35351	-0.71710	0.45204	-0.68480	0.33639	-0.71630	0.50500	-0.37140	-0.069720
-0.67680	0.22190	-0.73020	0.45113	-0.69020	0.35386	-0.73020	0.45113	-0.69760	0.33682	-0.72940	0.50570	-0.35840	-0.069710
-0.68990	0.22241	-0.74300	0.45158	-0.70320	0.35393	-0.74300	0.45158	-0.71070	0.33577	-0.74220	0.50541	-0.34500	-0.070010
-0.70300	0.22211	-0.75600	0.45162	-0.71630	0.35405	-0.75600	0.45162	-0.72380	0.33608	-0.75520	0.50593	-0.33220	-0.069480
-0.71600	0.22248	-0.76910	0.45216	-0.72910	0.35396	-0.76910	0.45216	-0.73680	0.33645	-0.76800	0.50646	-0.31920	-0.070100
-0.72910	0.22252	-0.78220	0.45245	-0.74220	0.35377	-0.78220	0.45245	-0.74960	0.33563	-0.78110	0.50520	-0.30610	-0.069830
-0.74190	0.22276	-0.79520	0.45204	-0.75520	0.35477	-0.79520	0.45204	-0.76270	0.33667	-0.79420	0.50570	-0.29300	-0.070760
-0.75500	0.22220	-0.80830	0.45290	-0.76800	0.35367	-0.80830	0.45290	-0.77580	0.33670	-0.80720	0.50558	-0.28020	-0.070490
-0.76800	0.22241	-0.82140	0.45165	-0.78110	0.35483	-0.82140	0.45165	-0.78880	0.33688	-0.82060	0.50615	-0.26720	-0.070550
-0.78110	0.22360	-0.83420	0.45315	-0.79440	0.35440	-0.83420	0.45315	-0.80190	0.33768	-0.83360	0.50577	-0.25440	-0.071020
-0.79390	0.22323	-0.84720	0.45302	-0.80750	0.35446	-0.84720	0.45302	-0.81500	0.33676	-0.84640	0.50662	-0.24130	-0.070590
-0.80700	0.22237	-0.86030	0.45346	-0.82030	0.35467	-0.86030	0.45346	-0.82800	0.33691	-0.85950	0.50672	-0.22800	-0.070950
-0.82030	0.22237	-0.87310	0.45340	-0.83340	0.35432	-0.87310	0.45340	-0.84080	0.33677	-0.87260	0.50676	-0.21520	-0.071170
-0.83340	0.22279	-0.88620	0.45254	-0.84640	0.35489	-0.88620	0.45254	-0.85390	0.33745	-0.88540	0.50625	-0.20180	-0.071060
-0.84620	0.22271	-0.89950	0.45347	-0.85920	0.35461	-0.89950	0.45347	-0.86700	0.33725	-0.89840	0.50659	-0.18900	-0.071130
-0.85920	0.22338	-0.91230	0.45346	-0.87230	0.35479	-0.91230	0.45346	-0.87980	0.33825	-0.91120	0.50721	-0.17600	-0.071960
-0.87230	0.22397	-0.92540	0.45355	-0.88540	0.35639	-0.92540	0.45355	-0.89280	0.33772	-0.92430	0.50721	-0.16290	-0.071900
-0.88510	0.22291	-0.93840	0.45298	-0.89820	0.35511	-0.93840	0.45298	-0.90620	0.33762	-0.93760	0.50608	-0.15010	-0.071860
-0.89820	0.22328	-0.95150	0.45363	-0.91150	0.35549	-0.95150	0.45363	-0.91900	0.33718	-0.95070	0.50668	-0.13700	-0.071510
-0.91120	0.22356	-0.96430	0.45277	-0.92460	0.35505	-0.96430	0.45277	-0.93200	0.33800	-0.96350	0.50708	-0.12400	-0.072660
-0.92400	0.22408	-0.97740	0.45360	-0.93740	0.35555	-0.97740	0.45360	-0.94510	0.33493	-0.97660	0.50801	-0.11090	-0.071660
-0.93740	0.22333	-0.99020	0.45253	-0.95040	0.35520	-0.99020	0.45253	-0.95790	0.29466	-0.98960	0.50681	-0.097800	-0.071990
-0.95040	0.22425	-1.0032	0.45374	-0.96350	0.35524	-1.0032	0.45374	-0.97100	0.26140	-1.0024	0.50743	-0.084800	-0.071610
-0.96350	0.22384	-1.0166	0.45377	-0.97630	0.35559	-1.0166	0.45377	-0.98400	0.24565	-1.0155	0.50701	-0.071700	-0.072130
-0.97630	0.22362	-1.0296	0.45405	-0.98940	0.35661	-1.0296	0.45405	-0.99680	0.24412	-1.0286	0.50814	-0.058900	-0.072230
-0.98940	0.22344	-1.0427	0.45389	-1.0024	0.35703	-1.0427	0.45389	-1.0099	0.24448	-1.0414	0.50784	-0.045800	-0.072310
-1.0024	0.22418	-1.0555	0.45454	-1.0155	0.35640	-1.0555	0.45454	-1.0232	0.24395	-1.0547	0.50795	-0.033000	-0.072470
-1.0152	0.22406	-1.0686	0.45342	-1.0286	0.35623	-1.0686	0.45342	-1.0363	0.24433	-1.0678	0.50787	-0.020000	-0.072940
-1.0283	0.22522	-1.0816	0.45442	-1.0416	0.35583	-1.0816	0.45442	-1.0491	0.24442	-1.0808	0.50849	-0.0069000	-0.072630
-1.0414	0.22438	-1.0944	0.45339	-1.0547	0.35715	-1.0944	0.45339	-1.0622	0.24514	-1.0936	0.50763	0.0062000	-0.071640
-1.0547	0.22482	-1.1075	0.45482	-1.0675	0.35653	-1.1075	0.45482	-1.0752	0.24455	-1.1067	0.50777	0.019200	-0.072860
-1.0675	0.22494	-1.1206	0.45472	-1.0806	0.35698	-1.1206	0.45472	-1.0880	0.24465	-1.1198	0.50807	0.032300	-0.072820
-1.0806	0.22489	-1.1336	0.45452	-1.0936	0.35618	-1.1336	0.45452	-1.1011	0.24455	-1.1326	0.50785	0.045400	-0.073200
-1.0936	0.22457	-1.1467	0.45463	-1.1064	0.35631	-1.1467	0.45463	-1.1142	0.24427	-1.1456	0.50919	0.058400	-0.072960
-1.1064	0.22552	-1.1598	0.45579	-1.1195	0.35624	-1.1598	0.45579	-1.1270	0.24439	-1.1587	0.50887	0.071200	-0.072450
-1.1195	0.22459	-1.1726	0.45493	-1.1326	0.35618	-1.1726	0.45493	-1.1403	0.24514	-1.1720	0.50904	0.084300	-0.073280
-1.1326	0.22543	-1.1856	0.45562	-1.1459	0.35707	-1.1856	0.45562	-1.1534	0.24440	-1.1848	0.50855	0.097400	-0.073430
-1.1454	0.22522	-1.1987	0.45545	-1.1587	0.35724	-1.1987	0.45545	-1.1664	0.24484	-1.1979	0.50891	0.11020	-0.074330
-1.1584	0.22539	-1.2115	0.45578	-1.1718	0.35702	-1.2115	0.45578	-1.1792	0.24566	-1.2110	0.50887	0.12350	-0.073460
-1.1718	0.22587	-1.2246	0.45630	-1.1848	0.35745	-1.2246	0.45630	-1.1923	0.24577	-1.2238	0.50923	0.13630	-0.073540
-1.1848	0.22561	-1.2376	0.45572	-1.1976	0.35748	-1.2376	0.45572	-1.2051	0.24524	-1.2368	0.50913	0.14960	-0.073870
-1.1976	0.22507	-1.2510	0.45564	-1.2107	0.35735	-1.2510	0.45564	-1.2182	0.24491	-1.2499	0.50935	0.16240	-0.073440
-1.2107	0.22559	-1.2638	0.45558	-1.2238	0.35737	-1.2638	0.45558	-1.2312	0.24536	-1.2627	0.50909	0.17550	-0.073020
-1.2238	0.22552	-1.2768	0.45631	-1.2366	0.35736	-1.2768	0.45631	-1.2443	0.24539	-1.2758	0.50926	0.18830	-0.073540
-1.2366	0.22592	-1.2899	0.45552	-1.2496	0.35754	-1.2899	0.45552	-1.2576	0.24565	-1.2891	0.50931	0.20140	-0.074320
-1.2496	0.22665	-1.3027	0.45565	-1.2624	0.35705	-1.3027	0.45565	-1.2704	0.24564	-1.3022	0.50990	0.21440	-0.072740
-1.2627	0.22544	-1.3158	0.45612	-1.2755	0.35781	-1.3158	0.45612	-1.2835	0.24571	-1.3150	0.50975	0.22750	-0.074190
-1.2755	0.22646	-1.3288	0.45574	-1.2883	0.35807	-1.3288	0.45574	-1.2963	0.24525	-1.3280	0.50878	0.24060	-0.074450
-1.2888	0.22583	-1.3416	0.45624	-1.3014	0.35881	-1.3416	0.45624	-1.3094	0.24643	-1.3411	0.51009	0.25360	-0.074490
-1.3019	0.22643	-1.3547	0.45614	-1.3144	0.35853	-1.3547	0.45614	-1.3224	0.24623	-1.3539	0.50971	0.26670	-0.074290
-1.3150	0.22561	-1.3680	0.45600	-1.3275	0.35732	-1.3680	0.45600	-1.3352	0.24563	-1.3670	0.51011	0.27950	-0.074540
-1.3278	0.22634	-1.3811	0.45623	-1.3408	0.35875	-1.3811	0.45623	-1.3483	0.24616	-1.3800	0.50951	0.29260	-0.074830
-1.3408	0.22579	-1.3939	0.45669	-1.3536	0.35844	-1.3939	0.45669	-1.3611	0.24570	-1.3928	0.51024	0.30560	-0.074720
-1.3539	0.22676	-1.4070	0.45595	-1.3667	0.35855	-1.4070	0.45595	-1.3747	0.24646	-1.4062	0.51004	0.31870	-0.074740
-1.3667	0.22663	-1.4200	0.45690	-1.3795	0.35881	-1.4200	0.45690	-1.3875	0.24685	-1.4192	0.51075	0.33150	-0.074650
-1.3798	0.22651	-1.4328	0.45750	-1.3926	0.35773	-1.4328	0.45750	-1.4006	0.24695	-1.4320	0.51050	0.34460	-0.075250
-1.3928	0.22648	-1.4459	0.45744	-1.4054	0.35851	-1.4459	0.45744	-1.4136	0.24683	-1.4451	0.51039	0.35760	-0.075210
-1.4059	0.22775	-1.4590	0.45795	-1.4184	0.35802	-1.4590	0.45795	-1.4264	0.24667	-1.4582	0.51058	0.37070	-0.074860
-1.4190	0.22687	-1.4718	0.45715	-1.4318	0.35881	-1.4718	0.45715	-1.4395	0.24718	-1.4712	0.51142	0.38380	-0.075450
-1.4318	0.22750	-1.4851	0.45703	-1.4446	0.35905	-1.4851	0.45703	-1.4526	0.24686	-1.4840	0.51078	0.39680	-0.075340
-1.4448	0.22770	-1.4982	0.45787	-1.4579	0.35858	-1.4982	0.45787	-1.4654	0.24713	-1.4971	0.51167	0.40960	-0.074750
-1.4579	0.22698	-1.5112	0.45758	-1.4710	0.35889	-1.5112	0.45758	-1.4784	0.24672	-1.5102	0.51158	0.42270	-0.075770
-1.4707	0.22724	-1.5240	0.45791	-1.4838	0.35959	-1.5240	0.45791	-1.4918	0.24700	-1.5232	0.51165	0.43580	-0.075460
-1.4838	0.22674	-1.5371	0.45838	-1.4968	0.35961	-1.5371	0.45838	-1.5046	0.24772	-1.5363	0.51049	0.44860	-0.075990
-1.4968	0.22737	-1.5502	0.45803	-1.5096	0.35902	-1.5502	0.45803	-1.5176	0.24763	-1.5494	0.51216	0.46160	-0.075880
-1.5096	0.22679	-1.5630	0.45830	-1.5227	0.35934	-1.5630	0.45830	-1.5307	0.24686	-1.5624	0.51105	0.47500	-0.075770
-1.5230	0.22779	-1.5760	0.45814	-1.5355	0.35958	-1.5760	0.45814	-1.5438	0.24740	-1.5752	0.51149	0.48780	-0.075280
-1.5360	0.22745	-1.5891	0.45857	-1.5488	0.35927	-1.5891	0.45857	-1.5566	0.24769	-1.5883	0.51196	0.50080	-0.076440
-1.5491	0.22771	-1.6024	0.45864	-1.5616	0.35946	-1.6024	0.45864	-1.5696	0.24795	-1.6014	0.51194	0.51390	-0.075480
-1.5622	0.22758	-1.6152	0.45859	-1.5750	0.35999	-1.6152	0.45859	-1.5824	0.24740	-1.6142	0.51297	0.52700	-0.075500
-1.5750	0.22788	-1.6283	0.45874	-1.5880	0.35966	-1.6283	0.45874	-1.5955	0.24765	-1.6272	0.51251	0.53980	-0.075730
-1.5880	0.22816	-1.6414	0.45930	-1.6011	0.35968	-1.6414	0.45930	-1.6088	0.24812	-1.6406	0.51109	0.55280	-0.076480
-1.6011	0.22838	-1.6542	0.45851	-1.6142	0.35977	-1.6542	0.45851	-1.6219	0.24872	-1.6536	0.51146	0.56590	-0.076350
-1.6139	0.22784	-1.6672	0.45812	-1.6270	0.35926	-1.6672	0.45812	-1.6350	0.24800	-1.6664	0.51167	0.57870	-0.076410
-1.6270	0.22828	-1.6803	0.45867	-1.6400	0.35967	-1.6803	0.45867	-1.6480	0.24851	-1.6795	0.51256	0.59200	-0.077930
-1.6403	0.22899	-1.6931	0.45897	-1.6528	0.35987	-1.6931	0.45897	-1.6608	0.24878	-1.6923	0.51251	0.60480	-0.076490
-1.6534	0.22914	-1.7062	0.45954	-1.6659	0.36029	-1.7062	0.45954	-1.6739	0.24863	-1.7054	0.51267	0.61820	-0.077300
-1.6662	0.22858	-1.7195	0.45919	-1.6790	0.36058	-1.7195	0.45919	-1.6867	0.24854	-1.7184	0.51273	0.63100	-0.077450
-1.6792	0.22830	-1.7323	0.45860	-1.6923	0.36013	-1.7323	0.45860	-1.6998	0.24916	-1.7312	0.51244	0.64400	-0.077560
-1.6923	0.22862	-1.7454	0.45911	-1.7051	0.36119	-1.7454	0.45911	-1.7128	0.24930	-1.7443	0.51311	0.65710	-0.077350
-1.7051	0.22962	-1.7584	0.45903	-1.7182	0.36050	-1.7584	0.45903	-1.7262	0.24860	-1.7576	0.51256	0.66990	-0.077300
-1.7182	0.22911	-1.7712	0.46035	-1.7315	0.36047	-1.7712	0.46035	-1.7390	0.24928	-1.7707	0.51310	0.68300	-0.077450
-1.7312	0.22915	-1.7843	0.45963	-1.7446	0.36016	-1.7843	0.45963	-1.7520	0.24892	-1.7835	0.51238	0.69580	-0.077360
-1.7440	0.22918	-1.7974	0.46046	-1.7574	0.36081	-1.7974	0.46046	-1.7651	0.24986	-1.7966	0.51272	0.70910	-0.077540
-1.7574	0.22988	-1.8102	0.46054	-1.7704	0.36141	-1.8102	0.46054	-1.7779	0.24949	-1.8096	0.51284	0.72220	-0.077500
-1.7704	0.22983	-1.8232	0.46025	-1.7835	0.36130	-1.8232	0.46025	-1.7910	0.24911	-1.8224	0.51336	0.73520	-0.078230
-1.7832	0.22842	-1.8366	0.46061	-1.7963	0.36134	-1.8366	0.46061	-1.8038	0.24988	-1.8355	0.51368	0.74830	-0.077520
-1.7963	0.22968	-1.8496	0.46029	-1.8094	0.36141	-1.8496	0.46029	-1.8168	0.25021	-1.8486	0.51350	0.76110	-0.076440
-1.8094	0.23007	-1.8624	0.46007	-1.8224	0.36185	-1.8624	0.46007	-1.8299	0.24892	-1.8616	0.51351	0.77420	-0.078170
-1.8222	0.22980	-1.8755	0.46103	-1.8352	0.36119	-1.8755	0.46103	-1.8432	0.25023	-1.8747	0.51386	0.78720	-0.078640
-1.8352	0.23036	-1.8886	0.46053	-1.8486	0.36090	-1.8886	0.46053	-1.8560	0.25014	-1.8878	0.51400	0.80000	-0.077700
-1.8483	0.22971	-1.9014	0.46018	-1.8616	0.36187	-1.9014	0.46018	-1.8691	0.24989	-1.9008	0.51385	0.81310	-0.078870
-1.8614	0.22987	-1.9144	0.46100	-1.8744	0.36240	-1.9144	0.46100	-1.8822	0.25056	-1.9136	0.51440	0.82620	-0.078270
-1.8744	0.23096	-1.9275	0.46107	-1.8875	0.36147	-1.9275	0.46107	-1.8952	0.25007	-1.9267	0.51418	0.83920	-0.078290
-1.8875	0.23043	-1.9403	0.46095	-1.9006	0.36117	-1.9403	0.46095	-1.9080	0.25066	-1.9398	0.51419	0.85230	-0.078430
-1.9006	0.22977	-1.9536	0.46118	-1.9134	0.36214	-1.9536	0.46118	-1.9211	0.25065	-1.9526	0.51520	0.86540	-0.078850
-1.9134	0.22974	-1.9667	0.46097	-1.9264	0.36210	-1.9667	0.46097	-1.9342	0.25090	-1.9656	0.51419	0.87820	-0.078870
-1.9264	0.22985	-1.9798	0.46101	-1.9395	0.36204	-1.9798	0.46101	-1.9470	0.24967	-1.9787	0.51435	0.89120	-0.077840
-1.9395	0.23006	-1.9926	0.46098	-1.9526	0.36211	-1.9926	0.46098	-1.9603	0.25103	-1.9920	0.51384	0.90430	-0.078480
-1.9526	0.23020	-2.0056	0.46148	-1.9659	0.36262	-2.0056	0.46148	-1.9734	0.25135	-2.0048	0.51396	0.91710	-0.078900
-1.9654	0.23101	-2.0187	0.46196	-1.9787	0.36210	-2.0187	0.46196	-1.9864	0.25115	-2.0179	0.51431	0.93020	-0.078850
-1.9784	0.23117	-2.0318	0.46142	-1.9918	0.36241	-2.0318	0.46142	-1.9992	0.24991	-2.0310	0.51495	0.94320	-0.079560
-1.9918	0.23124	-2.0446	0.46234	-2.0046	0.36298	-2.0446	0.46234	-2.0123	0.25075	-2.0438	0.51461	0.95630	-0.079130
-2.0046	0.23054	-2.0576	0.46209	-2.0176	0.36302	-2.0576	0.46209	-2.0251	0.25131	-2.0568	0.51486	0.96940	-0.079950
-2.0176	0.23066	-2.0707	0.46185	-2.0307	0.36323	-2.0707	0.46185	-2.0382	0.25149	-2.0699	0.51605	0.98240	-0.079410
-2.0307	0.23072	-2.0838	0.46144	-2.0435	0.36284	-2.0838	0.46144	-2.0512	0.25030	-2.0827	0.51490	0.99520	-0.079760
-2.0435	0.23062	-2.0968	0.46177	-2.0566	0.36365	-2.0968	0.46177	-2.0640	0.25150	-2.0958	0.51521	1.0083	-0.080070
-2.0566	0.23171	-2.1099	0.46172	-2.0696	0.36347	-2.1099	0.46172	-2.0774	0.25162	-2.1091	0.51545	1.0214	-0.080060
-2.0696	0.23223	-2.1227	0.46234	-2.0824	0.36336	-2.1227	0.46234	-2.0904	0.25202	-2.1222	0.51520	1.0342	-0.080230
-2.0824	0.23143	-2.1358	0.46307	-2.0955	0.36314	-2.1358	0.46307	-2.1035	0.25179	-2.1350	0.51572	1.0472	-0.079880
-2.0955	0.23246	-2.1488	0.46281	-2.1086	0.36352	-2.1488	0.46281	-2.1163	0.25127	-2.1480	0.51630	1.0606	-0.080160
-2.1088	0.23204	-2.1616	0.46277	-2.1216	0.36344	-2.1616	0.46277	-2.1294	0.25191	-2.1608	0.51614	1.0734	-0.080410
-2.1216	0.23119	-2.1747	0.46273	-2.1344	0.36375	-2.1747	0.46273	-2.1424	0.25123	-2.1739	0.51574	1.0867	-0.079740
-2.1347	0.23192	-2.1880	0.46296	-2.1475	0.36340	-2.1880	0.46296	-2.1552	0.25142	-2.1870	0.51614	1.0995	-0.080750
-2.1478	0.23183	-2.2008	0.46238	-2.1608	0.36364	-2.2008	0.46238	-2.1683	0.25226	-2.1998	0.51551	1.1126	-0.081030
-2.1606	0.23176	-2.2139	0.46315	-2.1736	0.36397	-2.2139	0.46315	-2.1814	0.25219	-2.2128	0.51688	1.1254	-0.080940
-2.1736	0.23251	-2.2270	0.46314	-2.1867	0.36384	-2.2270	0.46314	-2.1947	0.25227	-2.2262	0.51621	1.1384	-0.081110
-2.1867	0.22835	-2.2400	0.46304	-2.2000	0.36363	-2.2400	0.46304	-2.2075	0.25138	-2.2392	0.51627	1.1515	-0.080760
-2.1998	0.20809	-2.2528	0.46391	-2.2131	0.36441	-2.2528	0.46391	-2.2206	0.25223	-2.2520	0.51613	1.1643	-0.081620
-2.2126	0.16964	-2.2659	0.46398	-2.2259	0.36370	-2.2659	0.46398	-2.2336	0.25278	-2.2651	0.51692	1.1776	-0.080220
-2.2259	0.12761	-2.2790	0.46371	-2.2390	0.36396	-2.2790	0.46371	-2.2464	0.25269	-2.2779	0.51632	1.1907	-0.081320
-2.2390	0.10835	-2.2918	0.46403	-2.2518	0.36472	-2.2918	0.46403	-2.2595	0.25308	-2.2910	0.51603	1.2038	-0.080870
-2.2520	0.10826	-2.3051	0.46372	-2.2648	0.36395	-2.3051	0.46372	-2.2723	0.25277	-2.3040	0.51617	1.2168	-0.080930
-2.2648	0.10813	-2.3182	0.46402	-2.2779	0.36467	-2.3182	0.46402	-2.2854	0.25313	-2.3171	0.51662	1.2296	-0.081020
-2.2779	0.10725	-2.3310	0.46404	-2.2910	0.36411	-2.3310	0.46404	-2.2984	0.25298	-2.3299	0.51764	1.2427	-0.081270
-2.2910	0.10775	-2.3440	0.46401	-2.3038	0.36476	-2.3440	0.46401	-2.3118	0.25372	-2.3432	0.51703	1.2555	-0.081930
-2.3038	0.10789	-2.3571	0.46401	-2.3166	0.36546	-2.3571	0.46401	-2.3248	0.25385	-2.3563	0.51633	1.2686	-0.079940
-2.3168	0.10793	-2.3699	0.46411	-2.3296	0.36489	-2.3699	0.46411	-2.3376	0.25331	-2.3694	0.51647	1.2816	-0.082270
-2.3296	0.10955	-2.3830	0.46474	-2.3427	0.36585	-2.3830	0.46474	-2.3507	0.25330	-2.3822	0.51727	1.2947	-0.080590
-2.3430	0.10770	-2.3960	0.46480	-2.3555	0.36542	-2.3960	0.46480	-2.3638	0.25414	-2.3952	0.51782	1.3078	-0.081550
-2.3560	0.10844	-2.4091	0.46446	-2.3688	0.36532	-2.4091	0.46446	-2.3766	0.25281	-2.4083	0.51810	1.3208	-0.081150
-2.3691	0.10876	-2.4222	0.46534	-2.3816	0.36598	-2.4222	0.46534	-2.3896	0.25382	-2.4211	0.51846	1.3339	-0.081740
-2.3819	0.10756	-2.4352	0.46501	-2.3950	0.36640	-2.4352	0.46501	-2.4027	0.25362	-2.4342	0.51852	1.3470	-0.081790
-2.3950	0.10905	-2.4483	0.46520	-2.4080	0.36632	-2.4483	0.46520	-2.4155	0.25359	-2.4472	0.51771	1.3598	-0.081930
-2.4080	0.10897	-2.4611	0.46534	-2.4208	0.36626	-2.4611	0.46534	-2.4288	0.25396	-2.4606	0.51869	1.3728	-0.082130
-2.4208	0.10909	-2.4742	0.46480	-2.4339	0.36577	-2.4742	0.46480	-2.4419	0.25347	-2.4734	0.51755	1.3859	-0.082000
-2.4339	0.10921	-2.4872	0.46542	-2.4470	0.36546	-2.4872	0.46542	-2.4550	0.25450	-2.4864	0.51870	1.3987	-0.082700
-2.4470	0.10874	-2.5000	0.46446	-2.4598	0.36620	-2.5000	0.46446	-2.4678	0.25461	-2.4995	0.51866	1.4120	-0.081960
-2.4603	0.10865	-2.5131	0.46537	-2.4728	0.36545	-2.5131	0.46537	-2.4808	0.25364	-2.5123	0.51749	1.4248	-0.082530
-2.4731	0.10883	-2.5262	0.46634	-2.4859	0.36656	-2.5262	0.46634	-2.4939	0.25487	-2.5254	0.51793	1.4382	-0.083260
-2.4862	0.10982	-2.5395	0.46541	-2.4990	0.36668	-2.5395	0.46541	-2.5067	0.25485	-2.5384	0.51854	1.4510	-0.083250
-2.4992	0.10954	-2.5523	0.46554	-2.5123	0.36666	-2.5523	0.46554	-2.5198	0.25460	-2.5512	0.51840	1.4640	-0.082100
-2.5120	0.10943	-2.5654	0.46594	-2.5251	0.36602	-2.5654	0.46594	-2.5328	0.25469	-2.5643	0.51850	1.4771	-0.082960
-2.5251	0.10992	-2.5784	0.46529	-2.5382	0.36653	-2.5784	0.46529	-2.5459	0.25565	-2.5776	0.51831	1.4899	-0.083060
-2.5382	0.10930	-2.5912	0.46578	-2.5510	0.36695	-2.5912	0.46578	-2.5590	0.25550	-2.5907	0.51845	1.5030	-0.083480
-2.5510	0.10981	-2.6043	0.46624	-2.5640	0.36637	-2.6043	0.46624	-2.5720	0.25512	-2.6035	0.51936	1.5160	-0.082590
-2.5640	0.10970	-2.6174	0.46532	-2.5768	0.36653	-2.6174	0.46532	-2.5851	0.25546	-2.6166	0.51936	1.5291	-0.083390
-2.5774	0.11021	-2.6304	0.46557	-2.5899	0.36679	-2.6304	0.46557	-2.5979	0.25464	-2.6296	0.51903	1.5422	-0.083640
-2.5902	0.11002	-2.6432	0.46687	-2.6030	0.36696	-2.6432	0.46687	-2.6110	0.25487	-2.6424	0.51922	1.5552	-0.083200
-2.6032	0.11088	-2.6566	0.46691	-2.6160	0.36790	-2.6566	0.46691	-2.6240	0.25502	-2.6555	0.51971	1.5680	-0.084000
-2.6163	0.11013	-2.6696	0.46585	-2.6294	0.36675	-2.6696	0.46585	-2.6368	0.25551	-2.6686	0.51891	1.5811	-0.083400
-2.6291	0.11028	-2.6824	0.46601	-2.6424	0.36808	-2.6824	0.46601	-2.6499	0.25626	-2.6814	0.51920	1.5942	-0.083380
-2.6422	0.11062	-2.6955	0.46723	-2.6552	0.36720	-2.6955	0.46723	-2.6632	0.25596	-2.6947	0.52012	1.6070	-0.083750
-2.6552	0.11110	-2.7086	0.46704	-2.6686	0.36798	-2.7086	0.46704	-2.6760	0.25583	-2.7078	0.51999	1.6200	-0.083600
-2.6683	0.11037	-2.7214	0.46710	-2.6816	0.36727	-2.7214	0.46710	-2.6891	0.25655	-2.7208	0.51958	1.6331	-0.084370
-2.6811	0.11144	-2.7344	0.46731	-2.6944	0.36800	-2.7344	0.46731	-2.7022	0.25571	-2.7336	0.51972	1.6462	-0.084350
-2.6944	0.11089	-2.7475	0.46732	-2.7075	0.36775	-2.7475	0.46732	-2.7150	0.25625	-2.7467	0.52051	1.6592	-0.084530
-2.7075	0.11189	-2.7603	0.46707	-2.7206	0.36891	-2.7603	0.46707	-2.7280	0.25657	-2.7598	0.52056	1.6723	-0.084270
-2.7206	0.11125	-2.7736	0.46757	-2.7334	0.36856	-2.7736	0.46757	-2.7408	0.25562	-2.7726	0.52095	1.6854	-0.084720
-2.7334	0.11092	-2.7867	0.46844	-2.7464	0.36853	-2.7867	0.46844	-2.7539	0.25705	-2.7856	0.51916	1.6982	-0.084940
-2.7464	0.11126	-2.7998	0.46744	-2.7595	0.36858	-2.7998	0.46744	-2.7670	0.25673	-2.7987	0.52072	1.7112	-0.084860
-2.7595	0.11108	-2.8126	0.46817	-2.7723	0.36872	-2.8126	0.46817	-2.7803	0.25761	-2.8118	0.52039	1.7243	-0.084280
-2.7726	0.11169	-2.8256	0.46762	-2.7854	0.36922	-2.8256	0.46762	-2.7934	0.25668	-2.8248	0.52137	1.7371	-0.084770
-2.7854	0.11168	-2.8387	0.46757	-2.7982	0.36801	-2.8387	0.46757	-2.8118	0.25704	-2.8379	0.52037	1.7502	-0.085310
-2.7984	0.11199	-2.8515	0.46821	-2.8112	0.36936	-2.8515	0.46821	-2.8246	0.25671	-2.8507	0.52065	1.7632	-0.085210
-2.8115	0.11282	-2.8646	0.46848	-2.8240	0.36907	-2.8646	0.46848	-2.8379	0.25659	-2.8638	0.52107	1.7763	-0.085420
-2.8246	0.11257	-2.8776	0.46795	-2.8374	0.36949	-2.8776	0.46795	-2.8507	0.25684	-2.8768	0.52084	1.7894	-0.084410
-2.8376	0.11173	-2.8907	0.46863	-2.8502	0.36892	-2.8907	0.46863	-2.8638	0.25731	-2.8899	0.52132	1.8024	-0.085580
-2.8507	0.11313	-2.9038	0.46897	-2.8635	0.36908	-2.9038	0.46897	-2.8766	0.25820	-2.9027	0.52153	1.8155	-0.084140
-2.8635	0.11242	-2.9168	0.47002	-2.8766	0.36889	-2.9168	0.47002	-2.8896	0.25712	-2.9158	0.52110	1.8283	-0.085230
-2.8766	0.11332	-2.9299	0.46905	-2.8894	0.36876	-2.9299	0.46905	-2.9027	0.25753	-2.9291	0.52166	1.8414	-0.085450
-2.8894	0.11314	-2.9427	0.46892	-2.9022	0.36881	-2.9427	0.46892	-2.9155	0.25764	-2.9419	0.52226	1.8544	-0.085990
-2.9024	0.11211	-2.9558	0.46870	-2.9152	0.36986	-2.9558	0.46870	-2.9286	0.25787	-2.9550	0.52180	1.8672	-0.085370
-2.9155	0.11182	-2.9688	0.46845	-2.9280	0.37000	-2.9688	0.46845	-2.9416	0.25828	-2.9680	0.52201	1.8806	-0.086210
-2.9288	0.11234	-2.9816	0.46945	-2.9411	0.37050	-2.9816	0.46945	-2.9547	0.25780	-2.9808	0.52154	1.8934	-0.086730
-2.9416	0.11256	-2.9947	0.46898	-2.9544	0.37032	-2.9947	0.46898	-2.9678	0.25809	-2.9939	0.52205	1.9067	-0.085760
-2.9547	0.11317	-3.0080	0.46976	-2.9672	0.36900	-3.0080	0.46976	-2.9806	0.25858	-3.0070	0.52208	1.9195	-0.085690
-2.9678	0.11288	-3.0208	0.46938	-2.9806	0.36986	-3.0208	0.46938	-2.9936	0.25795	-3.0198	0.52304	1.9326	-0.085450
-2.9806	0.11338	-3.0339	0.47019	-2.9936	0.37019	-3.0339	0.47019	-3.0067	0.25806	-3.0328	0.52193	1.9456	-0.086060
-2.9936	0.11366	-3.0470	0.46925	-3.0064	0.37020	-3.0470	0.46925	-3.0195	0.25940	-3.0462	0.52283	1.9584	-0.085790
-3.0064	0.11296	-3.0598	0.47025	-3.0195	0.36986	-3.0598	0.47025	-3.0326	0.25895	-3.0592	0.52249	1.9715	-0.086250
-3.0195	0.11328	-3.0728	0.46987	-3.0323	0.36964	-3.0728	0.46987	-3.0454	0.25846	-3.0720	0.52251	1.9846	-0.085680
-3.0326	0.11382	-3.0859	0.47009	-3.0454	0.37043	-3.0859	0.47009	-3.0584	0.25979	-3.0851	0.52302	1.9976	-0.085920
-3.0459	0.11319	-3.0987	0.47153	-3.0582	0.37000	-3.0987	0.47153	-3.0715	0.25910	-3.0982	0.52270	2.0107	-0.086280
-3.0587	0.11384	-3.1118	0.47071	-3.0715	0.37101	-3.1118	0.47071	-3.0843	0.25946	-3.1110	0.52221	2.0238	-0.086580
-3.0718	0.11451	-3.1251	0.47037	-3.0846	0.37063	-3.1251	0.47037	-3.0974	0.25947	-3.1240	0.52257	2.0368	-0.086590
-3.0848	0.11404	-3.1382	0.47049	-3.0979	0.37126	-3.1382	0.47049	-3.1104	0.25959	-3.1371	0.52386	2.0496	-0.087490
-3.0979	0.11417	-3.1510	0.47034	-3.1107	0.37100	-3.1510	0.47034	-3.1235	0.25957	-3.1499	0.52225	2.0627	-0.087610
-3.1107	0.11449	-3.1640	0.47082	-3.1238	0.37125	-3.1640	0.47082	-3.1363	0.25979	-3.1632	0.52401	2.0758	-0.087050
-3.1238	0.11540	-3.1771	0.47010	-3.1368	0.37033	-3.1771	0.47010	-3.1494	0.26008	-3.1763	0.52277	2.0886	-0.087100
-3.1366	0.11526	-3.1899	0.47107	-3.1496	0.37116	-3.1899	0.47107	-3.1624	0.26028	-3.1894	0.52329	2.1016	-0.086810
-3.1496	0.11519	-3.2030	0.47154	-3.1627	0.37120	-3.2030	0.47154	-3.1752	0.26032	-3.2022	0.52303	2.1147	-0.086980
-3.1630	0.11472	-3.2160	0.47094	-3.1755	0.37191	-3.2160	0.47094	-3.1883	0.26014	-3.2152	0.52364	2.1278	-0.086820
-3.1760	0.11531	-3.2288	0.47136	-3.1888	0.37174	-3.2288	0.47136	-3.2014	0.25965	-3.2283	0.52350	2.1408	-0.087640
-3.1888	0.11620	-3.2422	0.47186	-3.2016	0.37213	-3.2422	0.47186	-3.2142	0.26054	-3.2411	0.52335	2.1539	-0.088190
-3.2019	0.11517	-3.2552	0.47171	-3.2150	0.37160	-3.2552	0.47171	-3.2275	0.25972	-3.2542	0.52361	2.1667	-0.087590
-3.2147	0.11519	-3.2683	0.47237	-3.2280	0.37163	-3.2683	0.47237	-3.2406	0.26026	-3.2672	0.52393	2.1798	-0.087100
-3.2278	0.11573	-3.2811	0.47195	-3.2408	0.37230	-3.2811	0.47195	-3.2536	0.26078	-3.2806	0.52404	2.1928	-0.087420
-3.2408	0.11612	-3.2942	0.47120	-3.2542	0.37233	-3.2942	0.47120	-3.2664	0.26072	-3.2934	0.52389	2.2056	-0.088000
-3.2539	0.11587	-3.3072	0.47205	-3.2672	0.37261	-3.3072	0.47205	-3.2795	0.26025	-3.3064	0.52401	2.2187	-0.088330
-3.2667	0.11687	-3.3200	0.47195	-3.2803	0.37179	-3.3200	0.47195	-3.2926	0.26082	-3.3195	0.52430	2.2320	-0.086860
-3.2800	0.11669	-3.3331	0.47279	-3.2931	0.37281	-3.3331	0.47279	-3.3054	0.26116	-3.3323	0.52458	2.2448	-0.088340
-3.2931	0.11763	-3.3462	0.47213	-3.3062	0.37301	-3.3462	0.47213	-3.3184	0.26118	-3.3454	0.52337	2.2579	-0.087610
-3.3062	0.11738	-3.3595	0.47240	-3.3190	0.37230	-3.3595	0.47240	-3.3315	0.26189	-3.3584	0.52416	2.2710	-0.088910
-3.3190	0.11824	-3.3723	0.47300	-3.3320	0.37298	-3.3723	0.47300	-3.3446	0.26154	-3.3712	0.52471	2.2838	-0.088790
-3.3320	0.11859	-3.3854	0.47270	-3.3451	0.37326	-3.3854	0.47270	-3.3576	0.26167	-3.3843	0.52442	2.2968	-0.088400
-3.3451	0.11753	-3.3984	0.47325	-3.3582	0.37371	-3.3984	0.47325	-3.3707	0.26195	-3.3976	0.52440	2.3099	-0.087830
-3.3579	0.11863	-3.4112	0.47210	-3.3715	0.37293	-3.4112	0.47210	-3.3838	0.26203	-3.4107	0.52490	2.3227	-0.088430
-3.3710	0.11879	-3.4243	0.47338	-3.3843	0.37319	-3.4243	0.47338	-3.3966	0.26244	-3.4235	0.52436	2.3358	-0.088640
-3.3840	0.11959	-3.4374	0.47367	-3.3974	0.37319	-3.4374	0.47367	-3.4096	0.26241	-3.4366	0.52470	2.3491	-0.089240
-3.3974	0.11994	-3.4502	0.47332	-3.4104	0.37301	-3.4502	0.47332	-3.4224	0.26272	-3.4496	0.52434	2.3619	-0.089500
-3.4102	0.12000	-3.4632	0.47323	-3.4235	0.37401	-3.4632	0.47323	-3.4355	0.26321	-3.4624	0.52563	2.3752	-0.089130
-3.4232	0.11951	-3.4766	0.47407	-3.4363	0.37361	-3.4766	0.47407	-3.4486	0.26355	-3.4755	0.52529	2.3880	-0.089720
-3.4363	0.12114	-3.4894	0.47376	-3.4494	0.37299	-3.4894	0.47376	-3.4619	0.26318	-3.4886	0.52588	2.4008	-0.088700
-3.4491	0.12177	-3.5024	0.47424	-3.4622	0.37374	-3.5024	0.47424	-3.4747	0.26333	-3.5014	0.52553	2.4139	-0.088770
-3.4622	0.12145	-3.5155	0.47323	-3.4752	0.37465	-3.5155	0.47323	-3.4878	0.26284	-3.5147	0.52621	2.4270	-0.089750
-3.4752	0.12218	-3.5283	0.47406	-3.4886	0.37491	-3.5283	0.47406	-3.5008	0.26444	-3.5278	0.52501	2.4398	-0.088740
-3.4880	0.12212	-3.5414	0.47423	-3.5016	0.37452	-3.5414	0.47423	-3.5139	0.26457	-3.5406	0.52606	2.4528	-0.089780
-3.5011	0.12305	-3.5544	0.47430	-3.5144	0.37520	-3.5544	0.47430	-3.5267	0.26421	-3.5536	0.52525	2.4659	-0.089460
-3.5144	0.12255	-3.5672	0.47452	-3.5275	0.37401	-3.5672	0.47452	-3.5398	0.26376	-3.5667	0.52601	2.4790	-0.089520
-3.5275	0.12295	-3.5803	0.47548	-3.5406	0.37480	-3.5803	0.47548	-3.5528	0.26397	-3.5795	0.52598	2.4923	-0.090080
-3.5403	0.12325	-3.5936	0.47492	-3.5534	0.37396	-3.5936	0.47492	-3.5656	0.26476	-3.5926	0.52695	2.5051	-0.089780
-3.5534	0.12308	-3.6067	0.47444	-3.5664	0.37533	-3.6067	0.47444	-3.5790	0.26497	-3.6056	0.52677	2.5182	-0.089710
-3.5664	0.12383	-3.6195	0.47481	-3.5795	0.37502	-3.6195	0.47481	-3.5920	0.26557	-3.6184	0.52620	2.5310	-0.090010
-3.5792	0.12266	-3.6326	0.47491	-3.5923	0.37573	-3.6326	0.47491	-3.6048	0.26535	-3.6318	0.52585	2.5440	-0.089820
-3.5923	0.12465	-3.6456	0.47482	-3.6056	0.37508	-3.6456	0.47482	-3.6179	0.26543	-3.6448	0.52620	2.5568	-0.090540
-3.6054	0.12412	-3.6584	0.47589	-3.6187	0.37583	-3.6584	0.47589	-3.6310	0.26486	-3.6579	0.52717	2.5699	-0.090610
-3.6182	0.12377	-3.6715	0.47586	-3.6315	0.37494	-3.6715	0.47586	-3.6440	0.26616	-3.6707	0.52681	2.5832	-0.090320
-3.6315	0.12433	-3.6846	0.47566	-3.6446	0.37601	-3.6846	0.47566	-3.6568	0.26671	-3.6838	0.52634	2.5963	-0.090300
-3.6446	0.12396	-3.6974	0.47652	-3.6576	0.37672	-3.6974	0.47652	-3.6699	0.26678	-3.6968	0.52715	2.6094	-0.090850
-3.6576	0.12462	-3.7107	0.47531	-3.6707	0.37514	-3.7107	0.47531	-3.6830	0.26688	-3.7099	0.52647	2.6224	-0.089730
-3.6704	0.12419	-3.7238	0.47604	-3.6835	0.37585	-3.7238	0.47604	-3.6960	0.26646	-3.7227	0.52696	2.6352	-0.090950
-3.6835	0.12391	-3.7368	0.47514	-3.6966	0.37688	-3.7368	0.47514	-3.7091	0.26757	-3.7358	0.52735	2.6483	-0.090480
-3.6966	0.12489	-3.7496	0.47656	-3.7094	0.37609	-3.7496	0.47656	-3.7222	0.26717	-3.7491	0.52699	2.6614	-0.091590
-3.7094	0.12420	-3.7627	0.47584	-3.7230	0.37634	-3.7627	0.47584	-3.7350	0.26776	-3.7619	0.52759	2.6742	-0.090590
-3.7224	0.12509	-3.7758	0.47662	-3.7358	0.37647	-3.7758	0.47662	-3.7480	0.26826	-3.7750	0.52754	2.6872	-0.090970
-3.7355	0.12478	-3.7886	0.47654	-3.7488	0.37689	-3.7886	0.47654	-3.7611	0.26772	-3.7878	0.52734	2.7006	-0.090580
-3.7488	0.12581	-3.8016	0.47589	-3.7619	0.37685	-3.8016	0.47589	-3.7739	0.26825	-3.8008	0.52783	2.7134	-0.091870
-3.7616	0.12584	-3.8147	0.47674	-3.7747	0.37752	-3.8147	0.47674	-3.7870	0.26767	-3.8139	0.52761	2.7264	-0.091300
-3.7747	0.12610	-3.8280	0.47716	-3.7878	0.37739	-3.8280	0.47716	-3.8000	0.26926	-3.8267	0.52726	2.7395	-0.090840
-3.7875	0.12504	-3.8408	0.47605	-3.8008	0.37646	-3.8408	0.47605	-3.8134	0.26919	-3.8398	0.52836	2.7526	-0.091470
-3.8006	0.12617	-3.8539	0.47693	-3.8136	0.37703	-3.8539	0.47693	-3.8262	0.26835	-3.8528	0.52760	2.7654	-0.091810
-3.8136	0.12639	-3.8670	0.47623	-3.8267	0.37719	-3.8670	0.47623	-3.8392	0.26910	-3.8662	0.52772	2.7784	-0.092490
-3.8264	0.12638	-3.8798	0.47691	-3.8400	0.37781	-3.8798	0.47691	-3.8523	0.26959	-3.8790	0.52745	2.7915	-0.091860
-3.8395	0.12614	-3.8928	0.47763	-3.8528	0.37808	-3.8928	0.47763	-3.8651	0.27009	-3.8920	0.52884	2.8043	-0.091450
-3.8526	0.12631	-3.9059	0.47658	-3.8659	0.37803	-3.9059	0.47658	-3.8782	0.26964	-3.9051	0.52852	2.8176	-0.091490
-3.8659	0.12662	-3.9187	0.47623	-3.8790	0.37786	-3.9187	0.47623	-3.8910	0.27051	-3.9179	0.52886	2.8307	-0.092250
-3.8790	0.12636	-3.9318	0.47741	-3.8918	0.37852	-3.9318	0.47741	-3.9040	0.26961	-3.9310	0.52855	2.8438	-0.091840
-3.8918	0.12663	-3.9451	0.47693	-3.9048	0.37860	-3.9451	0.47693	-3.9171	0.27046	-3.9440	0.52829	2.8566	-0.092100
-3.9048	0.12672	-3.9582	0.47819	-3.9179	0.37890	-3.9582	0.47819	-3.9304	0.27005	-3.9571	0.52903	2.8696	-0.091540
-3.9176	0.12747	-3.9710	0.47762	-3.9310	0.37817	-3.9710	0.47762	-3.9432	0.27133	-3.9699	0.52823	2.8827	-0.091990
-3.9307	0.12670	-3.9840	0.47813	-3.9438	0.37834	-3.9840	0.47813	-3.9563	0.27022	-3.9832	0.52889	2.8955	-0.092700
-3.9438	0.12701	-3.9971	0.47814	-3.9571	0.37815	-3.9971	0.47814	-3.9694	0.27071	-3.9963	0.52895	2.9086	-0.092170
-3.9566	0.12721	-4.0099	0.47863	-3.9702	0.37986	-4.0099	0.47863	-3.9824	0.27011	-4.0091	0.52889	2.9216	-0.093370
-3.9696	0.12750	-4.0230	0.47847	-3.9830	0.37945	-4.0230	0.47847	-3.9952	0.27065	-4.0222	0.52944	2.9347	-0.092670
-3.9830	0.12753	-4.0358	0.47878	-3.9960	0.37877	-4.0358	0.47878	-4.0083	0.27147	-4.0352	0.52991	2.9478	-0.092590
-3.9960	0.12749	-4.0488	0.47838	-4.0091	0.37955	-4.0488	0.47838	-4.0214	0.27028	-4.0483	0.52902	2.9608	-0.092570
-4.0091	0.12737	-4.0622	0.47847	-4.0219	0.37988	-4.0622	0.47847	-4.0342	0.27115	-4.0611	0.52952	2.9739	-0.092500
-4.0219	0.12683	-4.0752	0.47929	-4.0350	0.38017	-4.0752	0.47929	-4.0475	0.27190	-4.0742	0.52973	2.9867	-0.092750
-4.0350	0.12781	-4.0883	0.47897	-4.0480	0.37994	-4.0883	0.47897	-4.0606	0.27145	-4.0870	0.53017	2.9998	-0.092610
-4.0480	0.12820	-4.1011	0.47830	-4.0611	0.37984	-4.1011	0.47830	-4.0734	0.27168	-4.1003	0.53042	3.0128	-0.093580
-4.0608	0.12762	-4.1142	0.47973	-4.0742	0.38053	-4.1142	0.47973	-4.0864	0.27162	-4.1134	0.53002	3.0256	-0.094580
-4.0739	0.12869	-4.1272	0.47864	-4.0872	0.38050	-4.1272	0.47864	-4.0995	0.27209	-4.1264	0.52942	3.0387	-0.093880
-4.0870	0.12847	-4.1400	0.47890	-4.1003	0.38033	-4.1400	0.47890	-4.1123	0.27254	-4.1392	0.53018	3.0520	-0.094040
-4.1003	0.12848	-4.1531	0.47931	-4.1131	0.38089	-4.1531	0.47931	-4.1254	0.27180	-4.1523	0.53041	3.0648	-0.093630
-4.1131	0.12871	-4.1662	0.47879	-4.1262	0.38097	-4.1662	0.47879	-4.1384	0.27199	-4.1654	0.53071	3.0779	-0.093950
-4.1262	0.12823	-4.1792	0.47956	-4.1392	0.38007	-4.1792	0.47956	-4.1512	0.27260	-4.1782	0.53010	3.0910	-0.094350
-4.1392	0.12803	-4.1923	0.47949	-4.1523	0.38098	-4.1923	0.47949	-4.1646	0.27265	-4.1912	0.53103	3.1040	-0.093560
-4.1520	0.12811	-4.2054	0.48074	-4.1651	0.38134	-4.2054	0.48074	-4.1776	0.27280	-4.2043	0.53054	3.1168	-0.094240
-4.1651	0.12825	-4.2182	0.48042	-4.1782	0.38153	-4.2182	0.48042	-4.1907	0.27271	-4.2176	0.53108	3.1299	-0.093820
-4.1782	0.12935	-4.2312	0.47935	-4.1915	0.38182	-4.2312	0.47935	-4.2035	0.27307	-4.2304	0.53070	3.1430	-0.094900
-4.1910	0.12889	-4.2443	0.48045	-4.2043	0.38217	-4.2443	0.48045	-4.2166	0.27320	-4.2435	0.53047	3.1558	-0.094140
-4.2040	0.12874	-4.2574	0.48102	-4.2174	0.38117	-4.2574	0.48102	-4.2296	0.27309	-4.2563	0.53073	3.1691	-0.094310
-4.2174	0.12910	-4.2702	0.48025	-4.2304	0.38131	-4.2702	0.48025	-4.2424	0.27370	-4.2694	0.53108	3.1822	-0.094660
-4.2304	0.12950	-4.2832	0.48064	-4.2432	0.38198	-4.2832	0.48064	-4.2555	0.27271	-4.2824	0.53100	3.1952	-0.094270
-4.2432	0.12919	-4.2966	0.48044	-4.2563	0.38211	-4.2966	0.48044	-4.2683	0.27414	-4.2955	0.53118	3.2080	-0.094630
-4.2563	0.12929	-4.3094	0.48053	-4.2691	0.38229	-4.3094	0.48053	-4.2816	0.27314	-4.3083	0.53148	3.2211	-0.094090
-4.2694	0.12967	-4.3224	0.48095	-4.2822	0.38154	-4.3224	0.48095	-4.2947	0.27392	-4.3214	0.53122	3.2342	-0.095010
-4.2822	0.12899	-4.3355	0.48080	-4.2952	0.38295	-4.3355	0.48080	-4.3078	0.27393	-4.3347	0.53188	3.2470	-0.094920
-4.2952	0.12955	-4.3483	0.48017	-4.3080	0.38245	-4.3483	0.48017	-4.3208	0.27379	-4.3478	0.53179	3.2600	-0.094660
-4.3083	0.12986	-4.3614	0.48113	-4.3211	0.38209	-4.3614	0.48113	-4.3336	0.27398	-4.3606	0.53217	3.2731	-0.094920
-4.3211	0.13010	-4.3744	0.48098	-4.3342	0.38255	-4.3744	0.48098	-4.3467	0.27480	-4.3736	0.53185	3.2862	-0.094870
-4.3344	0.12979	-4.3872	0.48196	-4.3472	0.38332	-4.3872	0.48196	-4.3595	0.27442	-4.3867	0.53198	3.2992	-0.094740
-4.3475	0.13148	-4.4003	0.48055	-4.3600	0.38302	-4.4003	0.48055	-4.3726	0.27404	-4.3995	0.53197	3.3123	-0.095250
-4.3603	0.13046	-4.4136	0.48171	-4.3731	0.38399	-4.4136	0.48171	-4.3856	0.27515	-4.4126	0.53293	3.3251	-0.095430
-4.3734	0.12997	-4.4267	0.48171	-4.3864	0.38366	-4.4267	0.48171	-4.3990	0.27469	-4.4256	0.53297	3.3382	-0.095220
-4.3864	0.13048	-4.4395	0.48140	-4.3992	0.38355	-4.4395	0.48140	-4.4118	0.27525	-4.4384	0.53213	3.3512	-0.095650
-4.3992	0.13043	-4.4526	0.48188	-4.4123	0.38323	-4.4526	0.48188	-4.4248	0.27435	-4.4518	0.53234	3.3640	-0.095920
-4.4123	0.13106	-4.4656	0.48154	-4.4256	0.38409	-4.4656	0.48154	-4.4379	0.27497	-4.4648	0.53194	3.3771	-0.095930
-4.4251	0.13034	-4.4784	0.48184	-4.4387	0.38401	-4.4784	0.48184	-4.4507	0.27485	-4.4779	0.53280	3.3902	-0.096230
-4.4382	0.13052	-4.4915	0.48186	-4.4515	0.38408	-4.4915	0.48186	-4.4638	0.27538	-4.4907	0.53212	3.4032	-0.095460
-4.4515	0.13027	-4.5046	0.48270	-4.4646	0.38375	-4.5046	0.48270	-4.4768	0.27485	-4.5038	0.53218	3.4163	-0.095950
-4.4646	0.13137	-4.5174	0.48226	-4.4776	0.38389	-4.5174	0.48226	-4.4896	0.27531	-4.5168	0.53246	3.4294	-0.096380
-4.4774	0.13178	-4.5307	0.48156	-4.4904	0.38453	-4.5307	0.48156	-4.5027	0.27604	-4.5296	0.53244	3.4424	-0.095340
-4.4904	0.13161	-4.5438	0.48295	-4.5035	0.38502	-4.5438	0.48295	-4.5160	0.27513	-4.5427	0.53267	3.4552	-0.096050
-4.5032	0.13122	-4.5568	0.48223	-4.5166	0.38440	-4.5568	0.48223	-4.5288	0.27562	-4.5558	0.53264	3.4683	-0.096610
-4.5163	0.13179	-4.5696	0.48290	-4.5296	0.38430	-4.5696	0.48290	-4.5422	0.27567	-4.5688	0.53325	3.4814	-0.096620
-4.5291	0.13098	-4.5827	0.48223	-4.5427	0.38481	-4.5827	0.48223	-4.5550	0.27504	-4.5819	0.53349	3.4942	-0.096080
-4.5419	0.13193	-4.5958	0.48305	-4.5558	0.38557	-4.5958	0.48305	-4.5680	0.27616	-4.5950	0.53306	3.5072	-0.097220
-4.5552	0.13149	-4.6088	0.48264	-4.5688	0.38485	-4.6088	0.48264	-4.5808	0.27670	-4.6078	0.53296	3.5206	-0.096330
-4.5686	0.13191	-4.6216	0.48350	-4.5816	0.38511	-4.6216	0.48350	-4.5939	0.27637	-4.6208	0.53383	3.5334	-0.097200
-4.5816	0.13191	-4.6347	0.48300	-4.5947	0.38486	-4.6347	0.48300	-4.6067	0.27664	-4.6339	0.53374	3.5464	-0.097420
-4.5944	0.13211	-4.6480	0.48254	-4.6078	0.38601	-4.6480	0.48254	-4.6198	0.27649	-4.6470	0.53325	3.5595	-0.096770
-4.6075	0.13203	-4.6608	0.48319	-4.6206	0.38630	-4.6608	0.48319	-4.6331	0.27678	-4.6598	0.53386	3.5726	-0.097220
-4.6203	0.13183	-4.6739	0.48355	-4.6336	0.38625	-4.6739	0.48355	-4.6462	0.27657	-4.6728	0.53346	3.5854	-0.097440
-4.6334	0.13257	-4.6870	0.48311	-4.6467	0.38595	-4.6870	0.48311	-4.6592	0.27641	-4.6862	0.53422	3.5984	-0.097180
-4.6462	0.13189	-4.6998	0.48311	-4.6600	0.38662	-4.6998	0.48311	-4.6720	0.27705	-4.6992	0.53391	3.6115	-0.097830
-4.6592	0.13348	-4.7128	0.48352	-4.6728	0.38576	-4.7128	0.48352	-4.6851	0.27757	-4.7120	0.53384	3.6243	-0.079300
-4.6726	0.13170	-4.7259	0.48379	-4.6859	0.38557	-4.7259	0.48379	-4.6982	0.27733	-4.7251	0.53393	3.6376	-0.051440
-4.6859	0.13326	-4.7387	0.48371	-4.6990	0.38593	-4.7387	0.48371	-4.7110	0.27653	-4.7379	0.53427	3.6507	-0.026210
-4.6987	0.13264	-4.7518	0.48425	-4.7118	0.38578	-4.7518	0.48425	-4.7240	0.27730	-4.7510	0.53505	3.6638	0.0052500
-4.7118	0.13309	-4.7651	0.48462	-4.7248	0.38596	-4.7651	0.48462	-4.7371	0.27672	-4.7640	0.53466	3.6766	0.031010
-4.7246	0.13298	-4.7779	0.48456	-4.7379	0.38767	-4.7779	0.48456	-4.7504	0.27740	-4.7768	0.53469	3.6896	0.041180
-4.7376	0.13284	-4.7910	0.48473	-4.7510	0.38687	-4.7910	0.48473	-4.7632	0.27778	-4.7899	0.53400	3.7027	0.041980
-4.7504	0.13338	-4.8040	0.48483	-4.7638	0.38685	-4.8040	0.48483	-4.7763	0.27743	-4.8032	0.53455	3.7155	0.041770
-4.7635	0.13334	-4.8168	0.48492	-4.7771	0.38696	-4.8168	0.48492	-4.7894	0.27771	-4.8163	0.53451	3.7286	0.041990
-4.7763	0.13238	-4.8299	0.48523	-4.7899	0.38710	-4.8299	0.48523	-4.8024	0.27817	-4.8291	0.53470	3.7416	0.041060
-4.7896	0.13286	-4.8430	0.48545	-4.8030	0.38765	-4.8430	0.48545	-4.8152	0.27745	-4.8422	0.53507	3.7547	0.041300
-4.8030	0.13385	-4.8558	0.48555	-4.8160	0.38723	-4.8558	0.48555	-4.8283	0.27764	-4.8552	0.53550	3.7678	0.040520
-4.8160	0.13351	-4.8688	0.48493	-4.8291	0.38769	-4.8688	0.48493	-4.8414	0.27673	-4.8680	0.53496	3.7808	0.041040
-4.8291	0.13370	-4.8822	0.48507	-4.8419	0.38725	-4.8822	0.48507	-4.8542	0.27803	-4.8811	0.53537	3.7939	0.040800
-4.8419	0.13356	-4.8952	0.48532	-4.8550	0.38698	-4.8952	0.48532	-4.8675	0.27817	-4.8942	0.53545	3.8067	0.040940
-4.8550	0.13377	-4.9080	0.48530	-4.8680	0.38785	-4.9080	0.48530	-4.8806	0.27776	-4.9070	0.53511	3.8198	0.040820
-4.8678	0.13411	-4.9211	0.48586	-4.8811	0.38783	-4.9211	0.48586	-4.8934	0.27843	-4.9203	0.53575	3.8326	0.040890
-4.8808	0.13401	-4.9342	0.48563	-4.8942	0.38753	-4.9342	0.48563	-4.9064	0.27857	-4.9334	0.53519	3.8456	0.040620
-4.8936	0.13400	-4.9470	0.48625	-4.9072	0.38764	-4.9470	0.48625	-4.9195	0.27836	-4.9464	0.53625	3.8587	0.040840
-4.9067	0.13352	-4.9600	0.48608	-4.9200	0.38742	-4.9600	0.48608	-4.9323	0.27836	-4.9592	0.53524	3.8718	0.040590
-4.9200	0.13462	-4.9728	0.48566	-4.9331	0.38769	-4.9728	0.48566	-4.9454	0.27868	-4.9723	0.53569	3.8848	0.039760
-4.9331	0.13439	-4.9859	0.48628	-4.9462	0.38793	-4.9859	0.48628	-4.9582	0.27926	-4.9854	0.53588	3.8979	0.040360
-4.9462	0.13448	-4.9992	0.48673	-4.9590	0.38870	-4.9992	0.48673	-4.9712	0.27848	-4.9982	0.53581	3.9110	0.040290
-4.9590	0.13434	-5.0000	0.48686	-4.9720	0.38825	-5.0000	0.48686	-4.9846	0.27855	-5.0000	0.53573	3.9238	0.039660
-4.9720	0.13371	-5.0000	0.48664	-4.9851	0.38892	-5.0000	0.48664	-4.9976	0.27971	-5.0000	0.53563	3.9368	0.040370
-4.9848	0.13430	-5.0000	0.48635	-4.9982	0.38841	-5.0000	0.48635	-5.0000	0.27921	-5.0000	0.53629	3.9499	0.039700
-4.9979	0.13459	-5.0000	0.48666	-5.0000	0.38945	-5.0000	0.48666	-5.0000	0.27844	-5.0000	0.53595	3.9627	0.038650
-5.0000	0.13519	-5.0000	0.48641	-5.0000	0.38912	-5.0000	0.48641	-5.0000	0.27921			3.9758	0.039790
-5.0000	0.13538	-4.9925	0.48520	-5.0000	0.38840	-4.9925	0.48520	-5.0000	0.27853			3.9888	0.039600
-5.0000	0.13542	-4.9797	0.48612	-5.0000	0.38804	-4.9797	0.48612	-5.0000	0.27862			4.0019	0.039340
-5.0000	0.13479	-4.9667	0.48602	-5.0000	0.38908	-4.9667	0.48602	-5.0000	0.27913			4.0150	0.039140
-5.0000	0.13498	-4.9536	0.48699	-5.0000	0.38813	-4.9536	0.48699	-4.9952	0.27870			4.0280	0.038640
-5.0000	0.13552	-4.9408	0.48609	-4.9885	0.38874	-4.9408	0.48609	-4.9821	0.27900			4.0408	0.039180
-5.0000	0.13403	-4.9277	0.48597	-4.9755	0.38780	-4.9277	0.48597	-4.9693	0.28003			4.0539	0.039000
-4.9979	0.13393	-4.9147	0.48575	-4.9621	0.38910	-4.9147	0.48575	-4.9563	0.27923			4.0670	0.039510
-4.9848	0.13512	-4.9019	0.48535	-4.9493	0.38792	-4.9019	0.48535	-4.9435	0.27988			4.0800	0.038970
-4.9715	0.13478	-4.8885	0.48545	-4.9360	0.38828	-4.8885	0.48545	-4.9304	0.27871			4.0928	0.038990
-4.9581	0.13436	-4.8755	0.48531	-4.9229	0.38864	-4.8755	0.48531	-4.9173	0.27875			4.1062	0.037850
-4.9453	0.13474	-4.8627	0.48539	-4.9099	0.38819	-4.8627	0.48539	-4.9045	0.27867			4.1192	0.038700
-4.9323	0.13445	-4.8496	0.48509	-4.8968	0.38810	-4.8496	0.48509	-4.8915	0.27875			4.1323	0.037910
-4.9195	0.13495	-4.8365	0.48494	-4.8837	0.38725	-4.8365	0.48494	-4.8784	0.27848			4.1451	0.038450
-4.9064	0.13454	-4.8237	0.48521	-4.8707	0.38791	-4.8237	0.48521	-4.8653	0.27753			4.1582	0.038340
-4.8933	0.13476	-4.8107	0.48588	-4.8576	0.38721	-4.8107	0.48588	-4.8525	0.27791			4.1710	0.038040
-4.8805	0.13431	-4.7979	0.48534	-4.8448	0.38814	-4.7979	0.48534	-4.8395	0.27780			4.1840	0.037300
-4.8675	0.13374	-4.7848	0.48532	-4.8317	0.38776	-4.7848	0.48532	-4.8264	0.27822			4.1971	0.038690
-4.8544	0.13411	-4.7717	0.48476	-4.8187	0.38781	-4.7717	0.48476	-4.8136	0.27780			4.2099	0.038180
-4.8411	0.13318	-4.7587	0.48513	-4.8059	0.38708	-4.7587	0.48513	-4.8005	0.27706			4.2232	0.038750
-4.8280	0.13375	-4.7456	0.48478	-4.7928	0.38728	-4.7456	0.48478	-4.7875	0.27763			4.2363	0.037520
-4.8149	0.13362	-4.7325	0.48445	-4.7795	0.38712	-4.7325	0.48445	-4.7744	0.27806			4.2494	0.036570
-4.8021	0.13378	-4.7195	0.48445	-4.7667	0.38780	-4.7195	0.48445	-4.7613	0.27708			4.2624	0.037350
-4.7891	0.13375	-4.7064	0.48414	-4.7536	0.38690	-4.7064	0.48414	-4.7483	0.27742			4.2752	0.037800
-4.7760	0.13368	-4.6936	0.48302	-4.7405	0.38689	-4.6936	0.48302	-4.7352	0.27701			4.2883	0.036810
-4.7632	0.13266	-4.6805	0.48414	-4.7275	0.38659	-4.6805	0.48414	-4.7224	0.27717			4.3014	0.037420
-4.7501	0.13360	-4.6675	0.48420	-4.7147	0.38647	-4.6675	0.48420	-4.7093	0.27691			4.3142	0.036410
-4.7373	0.13388	-4.6541	0.48336	-4.7016	0.38633	-4.6541	0.48336	-4.6965	0.27688			4.3272	0.036380
-4.7240	0.13253	-4.6413	0.48307	-4.6885	0.38623	-4.6413	0.48307	-4.6835	0.27729			4.3406	0.037490
-4.7109	0.13375	-4.6283	0.48352	-4.6757	0.38703	-4.6283	0.48352	-4.6704	0.27664			4.3534	0.037080
-4.6979	0.13205	-4.6152	0.48361	-4.6624	0.38676	-4.6152	0.48361	-4.6576	0.27671			4.3664	0.037510
-4.6848	0.13309	-4.6024	0.48335	-4.6493	0.38643	-4.6024	0.48335	-4.6443	0.27670			4.3795	0.036200
-4.6720	0.13280	-4.5893	0.48254	-4.6365	0.38549	-4.5893	0.48254	-4.6312	0.27674			4.3923	0.036400
-4.6589	0.13240	-4.5763	0.48336	-4.6235	0.38586	-4.5763	0.48336	-4.6181	0.27518			4.4054	0.036290
-4.6459	0.13251	-4.5635	0.48273	-4.6104	0.38617	-4.5635	0.48273	-4.6051	0.27707			4.4184	0.036470
-4.6331	0.13208	-4.5504	0.48261	-4.5973	0.38644	-4.5504	0.48261	-4.5923	0.27665			4.4312	0.036670
-4.6200	0.13163	-4.5371	0.48198	-4.5845	0.38601	-4.5371	0.48198	-4.5792	0.27635			4.4443	0.035710
-4.6067	0.13194	-4.5240	0.48277	-4.5715	0.38501	-4.5240	0.48277	-4.5664	0.27612			4.4576	0.036130
-4.5939	0.13280	-4.5112	0.48218	-4.5584	0.38550	-4.5112	0.48218	-4.5533	0.27538			4.4704	0.035660
-4.5808	0.13179	-4.4981	0.48275	-4.5453	0.38556	-4.4981	0.48275	-4.5403	0.27669			4.4835	0.035930
-4.5677	0.13231	-4.4851	0.48168	-4.5323	0.38555	-4.4851	0.48168	-4.5269	0.27528			4.4966	0.035990
-4.5549	0.13088	-4.4723	0.48254	-4.5192	0.38550	-4.4723	0.48254	-4.5141	0.27577			4.5096	0.035720
-4.5419	0.13089	-4.4592	0.48207	-4.5064	0.38503	-4.4592	0.48207	-4.5011	0.27551			4.5224	0.034970
-4.5288	0.13123	-4.4461	0.48204	-4.4933	0.38553	-4.4461	0.48204	-4.4880	0.27600			4.5355	0.035100
-4.5160	0.13147	-4.4333	0.48223	-4.4803	0.38425	-4.4333	0.48223	-4.4752	0.27561			4.5486	0.035660
-4.5029	0.13174	-4.4200	0.48207	-4.4672	0.38461	-4.4200	0.48207	-4.4621	0.27534			4.5614	0.035930
-4.4896	0.13198	-4.4069	0.48255	-4.4544	0.38426	-4.4069	0.48255	-4.4491	0.27537			4.5747	0.035180
-4.4765	0.13080	-4.3939	0.48203	-4.4413	0.38428	-4.3939	0.48203	-4.4360	0.27533			4.5878	0.034110
-4.4637	0.13208	-4.3811	0.48203	-4.4280	0.38402	-4.3811	0.48203	-4.4232	0.27609			4.6008	0.035490
-4.4507	0.13179	-4.3680	0.48159	-4.4152	0.38425	-4.3680	0.48159	-4.4099	0.27536			4.6136	0.035010
-4.4376	0.13071	-4.3549	0.48127	-4.4021	0.38445	-4.3549	0.48127	-4.3968	0.27548			4.6267	0.034820
-4.4248	0.13032	-4.3421	0.48106	-4.3891	0.38426	-4.3421	0.48106	-4.3840	0.27457			4.6398	0.034460
-4.4117	0.13053	-4.3291	0.48084	-4.3763	0.38378	-4.3291	0.48084	-4.3709	0.27371			4.6528	0.034950
-4.3987	0.13084	-4.3160	0.48135	-4.3632	0.38400	-4.3160	0.48135	-4.3579	0.27557			4.6656	0.033870
-4.3859	0.13074	-4.3029	0.48045	-4.3501	0.38374	-4.3029	0.48045	-4.3451	0.27460			4.6787	0.034340
-4.3725	0.13045	-4.2899	0.48003	-4.3373	0.38375	-4.2899	0.48003	-4.3320	0.27495			4.6918	0.033670
-4.3595	0.13052	-4.2768	0.48062	-4.3243	0.38226	-4.2768	0.48062	-4.3189	0.27481			4.7048	0.034060
-4.3464	0.12978	-4.2640	0.48110	-4.3109	0.38313	-4.2640	0.48110	-4.3061	0.27403			4.7179	0.033950
-4.3333	0.12956	-4.2509	0.48074	-4.2981	0.38265	-4.2509	0.48074	-4.2928	0.27404			4.7310	0.032800
-4.3205	0.12970	-4.2379	0.48043	-4.2851	0.38317	-4.2379	0.48043	-4.2797	0.27445			4.7438	0.033060
-4.3075	0.12985	-4.2251	0.48039	-4.2720	0.38421	-4.2251	0.48039	-4.2667	0.27390			4.7568	0.033410
-4.2947	0.13005	-4.2120	0.48055	-4.2592	0.38268	-4.2120	0.48055	-4.2539	0.27424			4.7699	0.032190
-4.2816	0.12975	-4.1989	0.47977	-4.2461	0.38173	-4.1989	0.47977	-4.2408	0.27417			4.7827	0.033070
-4.2685	0.13121	-4.1856	0.47986	-4.2331	0.38258	-4.1856	0.47986	-4.2280	0.27329			4.7958	0.033340
-4.2552	0.12941	-4.1728	0.48040	-4.2203	0.38254	-4.1728	0.48040	-4.2149	0.27372			4.8088	0.032380
-4.2421	0.12972	-4.1597	0.48030	-4.2072	0.38305	-4.1597	0.48030	-4.2021	0.27392			4.8219	0.033250
-4.2293	0.12911	-4.1467	0.48010	-4.1939	0.38274	-4.1467	0.48010	-4.1891	0.27349			4.8350	0.032730
-4.2163	0.12991	-4.1336	0.47915	-4.1808	0.38247	-4.1336	0.47915	-4.1763	0.27340			4.8480	0.032550
-4.2035	0.12916	-4.1208	0.47917	-4.1680	0.38266	-4.1208	0.47917	-4.1632	0.27265			4.8611	0.032870
-4.1904	0.13049	-4.1077	0.47944	-4.1549	0.38166	-4.1077	0.47944	-4.1504	0.27317			4.8739	0.032120
-4.1773	0.12950	-4.0949	0.47934	-4.1419	0.38176	-4.0949	0.47934	-4.1373	0.27253			4.8870	0.032810
-4.1645	0.12919	-4.0819	0.47983	-4.1291	0.38217	-4.0819	0.47983	-4.1245	0.27308			4.9000	0.032510
-4.1515	0.12913	-4.0685	0.47911	-4.1160	0.38138	-4.0685	0.47911	-4.1115	0.27308			4.9128	0.032540
-4.1381	0.12913	-4.0555	0.47878	-4.1029	0.38161	-4.0555	0.47878	-4.0984	0.27218			4.9262	0.032470
-4.1253	0.12811	-4.0424	0.47885	-4.0899	0.38197	-4.0424	0.47885	-4.0856	0.27255			4.9392	0.032250
-4.1123	0.12908	-4.0296	0.47894	-4.0768	0.38116	-4.0296	0.47894	-4.0725	0.27300			4.9523	0.032800
-4.0995	0.12861	-4.0165	0.47875	-4.0637	0.38081	-4.0165	0.47875	-4.0597	0.27253			4.9651	0.032110
-4.0864	0.12867	-4.0037	0.47928	-4.0509	0.37973	-4.0037	0.47928	-4.0467	0.27171			4.9782	0.032150
-4.0733	0.12869	-3.9907	0.47867	-4.0379	0.38025	-3.9907	0.47867	-4.0339	0.27200			4.9912	0.032060
-4.0605	0.12816	-3.9776	0.47809	-4.0248	0.38105	-3.9776	0.47809	-4.0208	0.27222			5.0040	0.032170
-4.0475	0.12872	-3.9648	0.47878	-4.0120	0.38048	-3.9648	0.47878	-4.0077	0.27160			5.0171	0.031870
-4.0344	0.12865	-3.9515	0.47856	-3.9989	0.38074	-3.9515	0.47856	-3.9947	0.27131			5.0302	0.032270
-4.0211	0.12774	-3.9384	0.47752	-3.9859	0.37952	-3.9384	0.47752	-3.9816	0.27225			5.0432	0.031430
-4.0083	0.12793	-3.9253	0.47799	-3.9728	0.37988	-3.9253	0.47799	-3.9685	0.27173			5.0563	0.031350
-3.9952	0.12916	-3.9125	0.47780	-3.9600	0.37961	-3.9125	0.47780	-3.9557	0.27141			5.0694	0.031540
-3.9821	0.12732	-3.8995	0.47766	-3.9469	0.38059	-3.8995	0.47766	-3.9427	0.27058			5.0822	0.030790
-3.9693	0.12791	-3.8864	0.47787	-3.9339	0.38048	-3.8864	0.47787	-3.9296	0.27151			5.0952	0.031720
-3.9563	0.12831	-3.8736	0.47788	-3.9208	0.37978	-3.8736	0.47788	-3.9168	0.27099			5.1083	0.031560
-3.9435	0.12720	-3.8605	0.47785	-3.9080	0.38045	-3.8605	0.47785	-3.9037	0.27071			5.1211	0.031290
-3.9304	0.12791	-3.8475	0.47727	-3.8949	0.37935	-3.8475	0.47727	-3.8909	0.27066			5.1342	0.030590
-3.9173	0.12807	-3.8341	0.47738	-3.8816	0.37932	-3.8341	0.47738	-3.8776	0.27063			5.1472	0.031100
-3.9040	0.12694	-3.8213	0.47719	-3.8685	0.37958	-3.8213	0.47719	-3.8645	0.26986			5.1603	0.031410
-3.8909	0.12729	-3.8083	0.47717	-3.8557	0.37935	-3.8083	0.47717	-3.8515	0.26935			5.1734	0.030880
-3.8781	0.12645	-3.7952	0.47713	-3.8424	0.37967	-3.7952	0.47713	-3.8384	0.27007			5.1864	0.031350
-3.8651	0.12714	-3.7824	0.47696	-3.8296	0.37857	-3.7824	0.47696	-3.8256	0.26972			5.1995	0.030740
-3.8523	0.12646	-3.7693	0.47672	-3.8165	0.37857	-3.7693	0.47672	-3.8125	0.26996			5.2123	0.029550
-3.8392	0.12593	-3.7563	0.47637	-3.8035	0.37903	-3.7563	0.47637	-3.7997	0.27022			5.2254	0.030490
-3.8261	0.12611	-3.7435	0.47667	-3.7904	0.37815	-3.7435	0.47667	-3.7867	0.26965			5.2384	0.030210
-3.8133	0.12615	-3.7304	0.47617	-3.7776	0.37879	-3.7304	0.47617	-3.7736	0.26911			5.2512	0.030820
-3.8003	0.12586	-3.7171	0.47733	-3.7645	0.37813	-3.7171	0.47733	-3.7603	0.26924			5.2643	0.030530
-3.7869	0.12601	-3.7040	0.47585	-3.7515	0.37752	-3.7040	0.47585	-3.7475	0.26952			5.2776	0.030390
-3.7739	0.12609	-3.6912	0.47557	-3.7387	0.37821	-3.6912	0.47557	-3.7344	0.26802			5.2904	0.030110
-3.7608	0.12594	-3.6781	0.47532	-3.7253	0.37773	-3.6781	0.47532	-3.7213	0.26785			5.3035	0.030140
-3.7480	0.12557	-3.6653	0.47549	-3.7123	0.37691	-3.6653	0.47549	-3.7083	0.26898			5.3166	0.029320
-3.7349	0.12472	-3.6523	0.47504	-3.6995	0.37795	-3.6523	0.47504	-3.6955	0.26879			5.3296	0.029960
-3.7219	0.12564	-3.6392	0.47662	-3.6864	0.37663	-3.6392	0.47662	-3.6824	0.26824			5.3424	0.029570
-3.7091	0.12496	-3.6264	0.47571	-3.6733	0.37743	-3.6264	0.47571	-3.6693	0.26834			5.3555	0.030260
-3.6960	0.12500	-3.6133	0.47495	-3.6603	0.37716	-3.6133	0.47495	-3.6565	0.26748			5.3683	0.029210
-3.6829	0.12454	-3.6000	0.47564	-3.6475	0.37762	-3.6000	0.47564	-3.6432	0.26812			5.3814	0.030090
-3.6696	0.12529	-3.5869	0.47603	-3.6344	0.37696	-3.5869	0.47603	-3.6301	0.26704			5.3947	0.029650
-3.6568	0.12497	-3.5741	0.47511	-3.6213	0.37676	-3.5741	0.47511	-3.6171	0.26681			5.4078	0.029810
-3.6437	0.12494	-3.5611	0.47491	-3.6083	0.37630	-3.5611	0.47491	-3.6043	0.26613			5.4208	0.029740
-3.6309	0.12459	-3.5480	0.47517	-3.5952	0.37704	-3.5480	0.47517	-3.5912	0.26668			5.4336	0.029180
-3.6179	0.12463	-3.5349	0.47498	-3.5821	0.37608	-3.5349	0.47498	-3.5784	0.26653			5.4467	0.028730
-3.6048	0.12434	-3.5221	0.47376	-3.5691	0.37576	-3.5221	0.47376	-3.5653	0.26636			5.4595	0.029290
-3.5920	0.12393	-3.5091	0.47409	-3.5563	0.37505	-3.5091	0.47409	-3.5523	0.26554			5.4726	0.028550
-3.5789	0.12452	-3.4960	0.47411	-3.5432	0.37604	-3.4960	0.47411	-3.5395	0.26546			5.4856	0.029140
-3.5659	0.12468	-3.4829	0.47405	-3.5301	0.37601	-3.4829	0.47405	-3.5261	0.26466			5.4987	0.028330
-3.5525	0.12325	-3.4699	0.47438	-3.5173	0.37529	-3.4699	0.47438	-3.5131	0.26544			5.5118	0.028260
-3.5395	0.12331	-3.4568	0.47385	-3.5043	0.37532	-3.4568	0.47385	-3.5000	0.26556			5.5248	0.028110
-3.5264	0.12311	-3.4440	0.47389	-3.4909	0.37460	-3.4440	0.47389	-3.4872	0.26486			5.5379	0.028250
-3.5136	0.12342	-3.4309	0.47478	-3.4781	0.37554	-3.4309	0.47478	-3.4741	0.26479			5.5507	0.029080
-3.5005	0.12390	-3.4179	0.47386	-3.4651	0.37511	-3.4179	0.47386	-3.4611	0.26403			5.5638	0.028590
-3.4875	0.12364	-3.4051	0.47389	-3.4520	0.37474	-3.4051	0.47389	-3.4483	0.26492			5.5768	0.027750
-3.4747	0.12236	-3.3920	0.47268	-3.4392	0.37485	-3.3920	0.47268	-3.4352	0.26435			5.5899	0.027190
-3.4616	0.12187	-3.3789	0.47296	-3.4261	0.37527	-3.3789	0.47296	-3.4221	0.26402			5.6027	0.027520
-3.4488	0.12261	-3.3656	0.47274	-3.4131	0.37395	-3.3656	0.47274	-3.4088	0.26409			5.6158	0.027750
-3.4352	0.12231	-3.3528	0.47320	-3.4000	0.37371	-3.3528	0.47320	-3.3960	0.26479			5.6291	0.027630
-3.4224	0.12179	-3.3397	0.47294	-3.3872	0.37447	-3.3397	0.47294	-3.3829	0.26241			5.6419	0.028260
-3.4093	0.12119	-3.3267	0.47230	-3.3739	0.37431	-3.3267	0.47230	-3.3699	0.26386			5.6550	0.028050
-3.3965	0.12178	-3.3139	0.47266	-3.3608	0.37402	-3.3139	0.47266	-3.3568	0.26321			5.6680	0.027360
-3.3835	0.12132	-3.3008	0.47299	-3.3480	0.37356	-3.3008	0.47299	-3.3440	0.26359			5.6808	0.027970
-3.3704	0.12133	-3.2877	0.47193	-3.3349	0.37336	-3.2877	0.47193	-3.3309	0.26249			5.6939	0.026890
-3.3576	0.12076	-3.2749	0.47270	-3.3219	0.37372	-3.2749	0.47270	-3.3181	0.26271			5.7070	0.026860
-3.3445	0.12035	-3.2619	0.47258	-3.3088	0.37308	-3.2619	0.47258	-3.3051	0.26299			5.7198	0.027470
-3.3315	0.12105	-3.2485	0.47248	-3.2960	0.37354	-3.2485	0.47248	-3.2917	0.26238			5.7328	0.027600
-3.3184	0.12013	-3.2355	0.47176	-3.2829	0.37298	-3.2355	0.47176	-3.2789	0.26249			5.7462	0.026800
-3.3053	0.11976	-3.2227	0.47176	-3.2699	0.37294	-3.2227	0.47176	-3.2656	0.26246			5.7590	0.027050
-3.2923	0.11961	-3.2096	0.47133	-3.2568	0.37204	-3.2096	0.47133	-3.2528	0.26227			5.7720	0.026970
-3.2795	0.11976	-3.1965	0.47132	-3.2437	0.37317	-3.1965	0.47132	-3.2397	0.26137			5.7851	0.026850
-3.2664	0.11749	-3.1837	0.47149	-3.2307	0.37297	-3.1837	0.47149	-3.2267	0.26162			5.7982	0.026930
-3.2533	0.11756	-3.1707	0.47109	-3.2179	0.37318	-3.1707	0.47109	-3.2139	0.26140			5.8110	0.026590
-3.2403	0.11695	-3.1576	0.47161	-3.2048	0.37207	-3.1576	0.47161	-3.2008	0.26159			5.8240	0.026560
-3.2275	0.11832	-3.1448	0.47077	-3.1917	0.37277	-3.1448	0.47077	-3.1877	0.26247			5.8371	0.026450
-3.2144	0.11666	-3.1315	0.47170	-3.1787	0.37325	-3.1315	0.47170	-3.1747	0.26132			5.8499	0.025610
-3.2011	0.11663	-3.1184	0.47119	-3.1659	0.37312	-3.1184	0.47119	-3.1616	0.26104			5.8632	0.026630
-3.1880	0.11660	-3.1053	0.47093	-3.1528	0.37194	-3.1053	0.47093	-3.1485	0.26080			5.8763	0.026150
-3.1752	0.11676	-3.0925	0.47087	-3.1397	0.37171	-3.0925	0.47087	-3.1357	0.26135			5.8894	0.026090
-3.1621	0.11580	-3.0795	0.47085	-3.1267	0.37247	-3.0795	0.47085	-3.1227	0.26074			5.9022	0.026030
-3.1491	0.11682	-3.0664	0.47025	-3.1136	0.37173	-3.0664	0.47025	-3.1096	0.26034			5.9152	0.025710
-3.1363	0.11587	-3.0536	0.47055	-3.1005	0.37172	-3.0536	0.47055	-3.0968	0.26056			5.9283	0.025940
-3.1232	0.11616	-3.0405	0.47086	-3.0877	0.37123	-3.0405	0.47086	-3.0837	0.25975			5.9411	0.025450
-3.1101	0.11572	-3.0275	0.47060	-3.0747	0.37232	-3.0275	0.47060	-3.0707	0.25982			5.9542	0.025050
-3.0973	0.11499	-3.0144	0.47064	-3.0616	0.37178	-3.0144	0.47064	-3.0576	0.25993			5.9672	0.024990
-3.0840	0.11516	-3.0013	0.47015	-3.0488	0.37158	-3.0013	0.47015	-3.0445	0.26041			5.9803	0.025060
-3.0709	0.11498	-2.9883	0.46925	-3.0357	0.37093	-2.9883	0.46925	-3.0315	0.26089			5.9934	0.025180
-3.0579	0.11516	-2.9755	0.46949	-3.0224	0.37123	-2.9755	0.46949	-3.0184	0.26006			6.0000	0.024540
-3.0451	0.11440	-2.9624	0.46980	-3.0096	0.37112	-2.9624	0.46980	-3.0053	0.25975			6.0000	0.025830
-3.0320	0.11465	-2.9493	0.46941	-2.9965	0.37089	-2.9493	0.46941	-2.9925	0.25995			6.0000	0.026190
-3.0189	0.11474	-2.9365	0.46951	-2.9835	0.37102	-2.9365	0.46951	-2.9795	0.25902			6.0000	0.025030
-3.0059	0.11411	-2.9235	0.46914	-2.9704	0.37066	-2.9235	0.46914	-2.9664	0.25945			6.0000	0.025090
-2.9925	0.11401	-2.9104	0.46989	-2.9576	0.37038	-2.9104	0.46989	-2.9536	0.25958			6.0000	0.025880
-2.9795	0.11391	-2.8971	0.46869	-2.9445	0.37024	-2.8971	0.46869	-2.9403	0.25845			5.9907	0.025480
-2.9667	0.11470	-2.8843	0.46896	-2.9317	0.37069	-2.8843	0.46896	-2.9275	0.25898			5.9773	0.025900
-2.9536	0.11387	-2.8712	0.46907	-2.9187	0.37000	-2.8712	0.46907	-2.9144	0.25909			5.9645	0.025250
-2.9405	0.11370	-2.8581	0.46916	-2.9053	0.36980	-2.8581	0.46916	-2.9013	0.25909			5.9515	0.025350
-2.9277	0.11367	-2.8451	0.46854	-2.8923	0.37015	-2.8451	0.46854	-2.8883	0.25866			5.9384	0.025520
-2.9147	0.11377	-2.8323	0.46908	-2.8795	0.37066	-2.8323	0.46908	-2.8755	0.25839			5.9256	0.025360
-2.9016	0.11376	-2.8192	0.46862	-2.8664	0.36985	-2.8192	0.46862	-2.8624	0.25886			5.9125	0.025990
-2.8885	0.11352	-2.8061	0.46877	-2.8533	0.36963	-2.8061	0.46877	-2.8496	0.25813			5.8995	0.025060
-2.8755	0.11282	-2.7933	0.46818	-2.8405	0.36953	-2.7933	0.46818	-2.8365	0.25874			5.8864	0.026420
-2.8624	0.11243	-2.7800	0.46749	-2.8275	0.36967	-2.7800	0.46749	-2.8232	0.25837			5.8736	0.025930
-2.8493	0.11287	-2.7669	0.46843	-2.8147	0.36905	-2.7669	0.46843	-2.8101	0.25799			5.8603	0.026520
-2.8365	0.11312	-2.7539	0.46755	-2.8016	0.36854	-2.7539	0.46755	-2.7971	0.25789			5.8475	0.026340
-2.8235	0.11213	-2.7411	0.46795	-2.7888	0.36902	-2.7411	0.46795	-2.7843	0.25781			5.8344	0.026200
-2.8104	0.11274	-2.7280	0.46786	-2.7757	0.36941	-2.7280	0.46786	-2.7712	0.25756			5.8213	0.025830
-2.7976	0.11243	-2.7149	0.46726	-2.7629	0.36909	-2.7149	0.46726	-2.7581	0.25780			5.8085	0.026580
-2.7845	0.11264	-2.7021	0.46762	-2.7499	0.36881	-2.7021	0.46762	-2.7453	0.25770			5.7955	0.027370
-2.7715	0.11273	-2.6891	0.46706	-2.7365	0.36931	-2.6891	0.46706	-2.7323	0.25724			5.7824	0.026910
-2.7581	0.11178	-2.6763	0.46681	-2.7237	0.36854	-2.6763	0.46681	-2.7195	0.25714			5.7696	0.025950
-2.7453	0.11254	-2.6629	0.46732	-2.7104	0.36878	-2.6629	0.46732	-2.7061	0.25757			5.7565	0.027590
-2.7323	0.11226	-2.6499	0.46641	-2.6973	0.36869	-2.6499	0.46641	-2.6931	0.25818			5.7432	0.027080
-2.7192	0.11169	-2.6368	0.46672	-2.6845	0.36817	-2.6368	0.46672	-2.6800	0.25726			5.7301	0.027270
-2.7064	0.11167	-2.6240	0.46687	-2.6717	0.36840	-2.6240	0.46687	-2.6672	0.25726			5.7173	0.027110
-2.6933	0.11218	-2.6109	0.46659	-2.6587	0.36875	-2.6109	0.46659	-2.6541	0.25713			5.7043	0.026510
-2.6803	0.11212	-2.5979	0.46630	-2.6459	0.36936	-2.5979	0.46630	-2.6413	0.25753			5.6912	0.026860
-2.6675	0.11170	-2.5851	0.46706	-2.6328	0.36852	-2.5851	0.46706	-2.6283	0.25656			5.6784	0.027720
-2.6544	0.11103	-2.5720	0.46624	-2.6195	0.36763	-2.5720	0.46624	-2.6152	0.25654			5.6653	0.026920
-2.6411	0.11189	-2.5589	0.46683	-2.6067	0.36815	-2.5589	0.46683	-2.6021	0.25622			5.6523	0.027740
-2.6283	0.11081	-2.5456	0.46598	-2.5933	0.36741	-2.5456	0.46598	-2.5891	0.25611			5.6395	0.028310
-2.6152	0.11082	-2.5328	0.46629	-2.5803	0.36795	-2.5328	0.46629	-2.5760	0.25566			5.6261	0.027630
-2.6021	0.11133	-2.5197	0.46603	-2.5675	0.36730	-2.5197	0.46603	-2.5629	0.25644			5.6131	0.028040
-2.5893	0.11071	-2.5067	0.46621	-2.5544	0.36703	-2.5067	0.46621	-2.5499	0.25548			5.6000	0.028000
-2.5763	0.11028	-2.4939	0.46569	-2.5416	0.36747	-2.4939	0.46569	-2.5371	0.25590			5.5869	0.028390
-2.5632	0.11070	-2.4808	0.46594	-2.5285	0.36682	-2.4808	0.46594	-2.5240	0.25648			5.5741	0.028090
-2.5504	0.11096	-2.4677	0.46573	-2.5157	0.36737	-2.4677	0.46573	-2.5112	0.25547			5.5611	0.028540
-2.5373	0.11106	-2.4549	0.46501	-2.5024	0.36726	-2.4549	0.46501	-2.4981	0.25650			5.5480	0.027730
-2.5240	0.11107	-2.4419	0.46491	-2.4893	0.36601	-2.4419	0.46491	-2.4853	0.25566			5.5352	0.027760
-2.5109	0.11086	-2.4285	0.46468	-2.4760	0.36716	-2.4285	0.46468	-2.4725	0.25582			5.5221	0.027600
-2.4981	0.11077	-2.4155	0.46529	-2.4632	0.36692	-2.4155	0.46529	-2.4595	0.25560			5.5088	0.028410
-2.4851	0.11066	-2.4027	0.46473	-2.4501	0.36679	-2.4027	0.46473	-2.4464	0.25643			5.4960	0.028480
-2.4720	0.11025	-2.3896	0.46490	-2.4368	0.36661	-2.3896	0.46490	-2.4336	0.25464			5.4829	0.028250
-2.4592	0.10964	-2.3765	0.46444	-2.4237	0.36569	-2.3765	0.46444	-2.4205	0.25460			5.4699	0.028510
-2.4461	0.10947	-2.3637	0.46493	-2.4109	0.36619	-2.3637	0.46493	-2.4077	0.25436			5.4571	0.028150
-2.4333	0.11012	-2.3507	0.46426	-2.3979	0.36615	-2.3507	0.46426	-2.3947	0.25418			5.4440	0.028990
-2.4203	0.10936	-2.3376	0.46385	-2.3848	0.36637	-2.3376	0.46385	-2.3816	0.25473			5.4309	0.028910
-2.4069	0.10916	-2.3248	0.46379	-2.3720	0.36584	-2.3248	0.46379	-2.3688	0.25429			5.4181	0.029080
-2.3939	0.10949	-2.3115	0.46406	-2.3589	0.36621	-2.3115	0.46406	-2.3557	0.25418			5.4051	0.028940
-2.3811	0.10943	-2.2984	0.46445	-2.3459	0.36572	-2.2984	0.46445	-2.3429	0.25433			5.3917	0.029390
-2.3680	0.10913	-2.2853	0.46399	-2.3328	0.36574	-2.2853	0.46399	-2.3299	0.25472			5.3789	0.029480
-2.3549	0.10884	-2.2725	0.46368	-2.3197	0.36611	-2.2725	0.46368	-2.3171	0.25445			5.3659	0.029520
-2.3421	0.10935	-2.2595	0.46390	-2.3067	0.36604	-2.2595	0.46390	-2.3040	0.25358			5.3528	0.029500
-2.3291	0.10867	-2.2464	0.46377	-2.2936	0.36533	-2.2464	0.46377	-2.2907	0.25481			5.3400	0.029970
-2.3163	0.10908	-2.2336	0.46340	-2.2808	0.36529	-2.2336	0.46340	-2.2779	0.25416			5.3269	0.029800
-2.3032	0.10847	-2.2205	0.46254	-2.2677	0.36472	-2.2205	0.46254	-2.2648	0.25304			5.3139	0.029840
-2.2901	0.10824	-2.2075	0.46351	-2.2547	0.36507	-2.2075	0.46351	-2.2517	0.25281			5.3011	0.029750
-2.2773	0.10882	-2.1941	0.46288	-2.2419	0.36442	-2.1941	0.46288	-2.2387	0.25350			5.2880	0.030150
-2.2640	0.10783	-2.1813	0.46295	-2.2288	0.36517	-2.1813	0.46295	-2.2259	0.25431			5.2747	0.030340
-2.2509	0.10876	-2.1683	0.46312	-2.2157	0.36514	-2.1683	0.46312	-2.2128	0.25335			5.2616	0.030500
-2.2379	0.10819	-2.1555	0.46329	-2.2024	0.36403	-2.1555	0.46329	-2.2000	0.25374			5.2488	0.030220
-2.2251	0.10812	-2.1424	0.46294	-2.1896	0.36435	-2.1424	0.46294	-2.1869	0.25354			5.2357	0.030870
-2.2120	0.10815	-2.1293	0.46266	-2.1765	0.36446	-2.1293	0.46266	-2.1736	0.25292			5.2227	0.029910
-2.1989	0.10863	-2.1163	0.46304	-2.1635	0.36350	-2.1163	0.46304	-2.1608	0.25306			5.2099	0.030030
-2.1859	0.10821	-2.1035	0.46194	-2.1507	0.36523	-2.1035	0.46194	-2.1475	0.25261			5.1968	0.030560
-2.1725	0.10761	-2.0904	0.46258	-2.1376	0.36464	-2.0904	0.46258	-2.1347	0.25276			5.1837	0.030130
-2.1595	0.10813	-2.0773	0.46275	-2.1245	0.36386	-2.0773	0.46275	-2.1216	0.25214			5.1709	0.030800
-2.1467	0.10716	-2.0643	0.46219	-2.1117	0.36353	-2.0643	0.46219	-2.1088	0.25360			5.1576	0.031830
-2.1336	0.10798	-2.0512	0.46250	-2.0987	0.36336	-2.0512	0.46250	-2.0957	0.25341			5.1445	0.030960
-2.1205	0.10761	-2.0381	0.46118	-2.0853	0.36432	-2.0381	0.46118	-2.0827	0.25284			5.1315	0.031110
-2.1077	0.10763	-2.0253	0.46232	-2.0723	0.36437	-2.0253	0.46232	-2.0699	0.25256			5.1187	0.031540
-2.0947	0.10766	-2.0123	0.46212	-2.0595	0.36433	-2.0123	0.46212	-2.0565	0.25262			5.1056	0.031220
-2.0819	0.10751	-1.9992	0.46152	-2.0464	0.36352	-1.9992	0.46152	-2.0435	0.25237			5.0925	0.031470
-2.0688	0.10714	-1.9864	0.46174	-2.0333	0.36325	-1.9864	0.46174	-2.0304	0.25218			5.0797	0.031660
-2.0555	0.10747	-1.9733	0.46121	-2.0205	0.36332	-1.9733	0.46121	-2.0173	0.25142			5.0667	0.032040
-2.0424	0.10603	-1.9600	0.46175	-2.0075	0.36360	-1.9600	0.46175	-2.0045	0.25163			5.0536	0.032830
-2.0296	0.10720	-1.9469	0.46092	-1.9944	0.36348	-1.9469	0.46092	-1.9915	0.25184			5.0403	0.032230
-2.0165	0.10640	-1.9341	0.46097	-1.9816	0.36235	-1.9341	0.46097	-1.9787	0.25212			5.0275	0.031490
-2.0035	0.10694	-1.9211	0.46142	-1.9683	0.36321	-1.9211	0.46142	-1.9656	0.25262			5.0144	0.031350
-1.9907	0.10674	-1.9080	0.46123	-1.9552	0.36287	-1.9080	0.46123	-1.9528	0.25096			5.0013	0.032050
-1.9776	0.10677	-1.8952	0.46036	-1.9424	0.36227	-1.8952	0.46036	-1.9395	0.25237			4.9885	0.031820
-1.9648	0.10681	-1.8821	0.46083	-1.9293	0.36300	-1.8821	0.46083	-1.9264	0.25045			4.9755	0.032710
-1.9517	0.10613	-1.8691	0.46079	-1.9165	0.36293	-1.8691	0.46079	-1.9133	0.25110			4.9624	0.032410
-1.9384	0.10608	-1.8563	0.46061	-1.9035	0.36262	-1.8563	0.46061	-1.9003	0.25064			4.9496	0.031570
-1.9253	0.10564	-1.8429	0.46092	-1.8904	0.36236	-1.8429	0.46092	-1.8875	0.25060			4.9365	0.032020
-1.9123	0.10559	-1.8299	0.46023	-1.8773	0.36292	-1.8299	0.46023	-1.8744	0.25127			4.9232	0.031970
-1.8995	0.10609	-1.8168	0.45983	-1.8643	0.36264	-1.8168	0.45983	-1.8616	0.25100			4.9101	0.032770
-1.8864	0.10575	-1.8040	0.45951	-1.8512	0.36268	-1.8040	0.45951	-1.8485	0.25097			4.8973	0.032790
-1.8733	0.10617	-1.7909	0.45993	-1.8381	0.36193	-1.7909	0.45993	-1.8355	0.25018			4.8843	0.033110
-1.8603	0.10502	-1.7779	0.46108	-1.8251	0.36183	-1.7779	0.46108	-1.8221	0.25113			4.8712	0.033780
-1.8475	0.10532	-1.7651	0.46001	-1.8120	0.36172	-1.7651	0.46001	-1.8093	0.25024			4.8584	0.033570
-1.8344	0.10614	-1.7520	0.45946	-1.7992	0.36176	-1.7520	0.45946	-1.7963	0.25132			4.8453	0.033950
-1.8211	0.10522	-1.7389	0.45973	-1.7861	0.36189	-1.7389	0.45973	-1.7832	0.25054			4.8323	0.033820
-1.8080	0.10554	-1.7259	0.46039	-1.7733	0.36182	-1.7259	0.46039	-1.7701	0.24963			4.8195	0.033140
-1.7952	0.10455	-1.7128	0.45916	-1.7603	0.36162	-1.7128	0.45916	-1.7573	0.24981			4.8061	0.033260
-1.7821	0.10487	-1.6997	0.45943	-1.7472	0.36184	-1.6997	0.45943	-1.7445	0.25013			4.7931	0.033730
-1.7691	0.10536	-1.6867	0.45846	-1.7339	0.36071	-1.6867	0.45846	-1.7315	0.24959			4.7803	0.033830
-1.7563	0.10520	-1.6739	0.45846	-1.7211	0.36127	-1.6739	0.45846	-1.7184	0.24938			4.7672	0.033750
-1.7432	0.10542	-1.6608	0.45925	-1.7080	0.36041	-1.6608	0.45925	-1.7051	0.24891			4.7541	0.033940
-1.7301	0.10530	-1.6480	0.45936	-1.6949	0.36065	-1.6480	0.45936	-1.6923	0.24916			4.7411	0.034200
-1.7173	0.10475	-1.6349	0.45904	-1.6821	0.36134	-1.6349	0.45904	-1.6789	0.24800			4.7283	0.034220
-1.7040	0.10493	-1.6221	0.45857	-1.6691	0.36165	-1.6221	0.45857	-1.6661	0.24926			4.7152	0.034090
-1.6909	0.10425	-1.6085	0.45872	-1.6560	0.36090	-1.6085	0.45872	-1.6531	0.24945			4.7024	0.033610
-1.6781	0.10438	-1.5955	0.45896	-1.6432	0.36047	-1.5955	0.45896	-1.6400	0.24846			4.6891	0.034220
-1.6651	0.10447	-1.5827	0.45835	-1.6301	0.36035	-1.5827	0.45835	-1.6272	0.24877			4.6760	0.033920
-1.6520	0.10392	-1.5696	0.45789	-1.6168	0.36123	-1.5696	0.45789	-1.6141	0.24907			4.6629	0.034270
-1.6392	0.10417	-1.5565	0.45870	-1.6037	0.36015	-1.5565	0.45870	-1.6011	0.24905			4.6501	0.034670
-1.6261	0.10385	-1.5437	0.45819	-1.5909	0.36031	-1.5437	0.45819	-1.5880	0.24856			4.6371	0.034790
-1.6131	0.10381	-1.5307	0.45866	-1.5779	0.36012	-1.5307	0.45866	-1.5749	0.24951			4.6240	0.034040
-1.6003	0.10356	-1.5176	0.45747	-1.5648	0.36008	-1.5176	0.45747	-1.5619	0.24919			4.6112	0.034750
-1.5869	0.10363	-1.5048	0.45782	-1.5520	0.35963	-1.5048	0.45782	-1.5488	0.24815			4.5981	0.035310
-1.5739	0.10313	-1.4915	0.45749	-1.5389	0.36014	-1.4915	0.45749	-1.5360	0.24831			4.5851	0.034210
-1.5608	0.10395	-1.4784	0.45641	-1.5259	0.35978	-1.4784	0.45641	-1.5229	0.24871			4.5717	0.034860
-1.5480	0.10335	-1.4656	0.45766	-1.5128	0.36007	-1.4656	0.45766	-1.5099	0.24857			4.5589	0.035640
-1.5349	0.10319	-1.4525	0.45701	-1.4997	0.35974	-1.4525	0.45701	-1.4971	0.24799			4.5459	0.034990
-1.5219	0.10272	-1.4395	0.45729	-1.4867	0.36027	-1.4395	0.45729	-1.4840	0.24790			4.5328	0.035630
-1.5091	0.10353	-1.4267	0.45699	-1.4736	0.35970	-1.4267	0.45699	-1.4707	0.24772			4.5200	0.035550
-1.4960	0.10260	-1.4136	0.45768	-1.4608	0.35927	-1.4136	0.45768	-1.4579	0.24823			4.5069	0.035970
-1.4829	0.10262	-1.4005	0.45667	-1.4477	0.35999	-1.4005	0.45667	-1.4448	0.24777			4.4939	0.035630
-1.4696	0.10291	-1.3877	0.45741	-1.4349	0.35957	-1.3877	0.45741	-1.4317	0.24761			4.4811	0.035460
-1.4568	0.10254	-1.3744	0.45690	-1.4219	0.35946	-1.3744	0.45690	-1.4187	0.24792			4.4680	0.035530
-1.4437	0.10234	-1.3613	0.45733	-1.4088	0.35963	-1.3613	0.45733	-1.4056	0.24736			4.4547	0.036110
-1.4307	0.10211	-1.3483	0.45643	-1.3960	0.35886	-1.3483	0.45643	-1.3928	0.24723			4.4416	0.037410
-1.4179	0.10227	-1.3355	0.45691	-1.3829	0.35906	-1.3355	0.45691	-1.3797	0.24793			4.4288	0.036110
-1.4048	0.10260	-1.3224	0.45578	-1.3701	0.35865	-1.3224	0.45578	-1.3667	0.24703			4.4157	0.036030
-1.3917	0.10220	-1.3096	0.45569	-1.3571	0.35908	-1.3096	0.45569	-1.3536	0.24750			4.4027	0.036660
-1.3789	0.10299	-1.2965	0.45636	-1.3443	0.35825	-1.2965	0.45636	-1.3408	0.24674			4.3899	0.035870
-1.3659	0.10203	-1.2835	0.45624	-1.3309	0.35908	-1.2835	0.45624	-1.3275	0.24697			4.3768	0.036840
-1.3525	0.10242	-1.2707	0.45563	-1.3181	0.35841	-1.2707	0.45563	-1.3147	0.24647			4.3637	0.037630
-1.3395	0.10144	-1.2573	0.45575	-1.3048	0.35792	-1.2573	0.45575	-1.3016	0.24674			4.3509	0.036980
-1.3267	0.10195	-1.2443	0.45567	-1.2917	0.35812	-1.2443	0.45567	-1.2888	0.24734			4.3376	0.036360
-1.3136	0.10177	-1.2312	0.45603	-1.2787	0.35785	-1.2312	0.45603	-1.2757	0.24686			4.3245	0.036080
-1.3008	0.10166	-1.2184	0.45545	-1.2659	0.35814	-1.2184	0.45545	-1.2627	0.24661			4.3115	0.037110
-1.2877	0.10187	-1.2053	0.45565	-1.2528	0.35737	-1.2053	0.45565	-1.2499	0.24657			4.2987	0.037330
-1.2747	0.10144	-1.1923	0.45560	-1.2400	0.35782	-1.1923	0.45560	-1.2365	0.24638			4.2856	0.037470
-1.2619	0.10064	-1.1795	0.45563	-1.2269	0.35774	-1.1795	0.45563	-1.2235	0.24657			4.2725	0.037700
-1.2488	0.10222	-1.1664	0.45575	-1.2139	0.35768	-1.1664	0.45575	-1.2104	0.24564			4.2597	0.037770
-1.2355	0.10190	-1.1533	0.45597	-1.2008	0.35772	-1.1533	0.45597	-1.1973	0.24665			4.2467	0.037830
-1.2224	0.10163	-1.1400	0.45569	-1.1875	0.35765	-1.1400	0.45569	-1.1845	0.24613			4.2336	0.037360
-1.2096	0.10030	-1.1269	0.45528	-1.1747	0.35762	-1.1269	0.45528	-1.1717	0.24606			4.2203	0.037210
-1.1965	0.10004	-1.1141	0.45550	-1.1616	0.35728	-1.1141	0.45550	-1.1587	0.24638			4.2075	0.038460
-1.1835	0.10090	-1.1011	0.45518	-1.1488	0.35749	-1.1011	0.45518	-1.1459	0.24542			4.1944	0.037840
-1.1707	0.099970	-1.0880	0.45516	-1.1360	0.35650	-1.0880	0.45516	-1.1328	0.24595			4.1813	0.037930
-1.1576	0.10022	-1.0752	0.45564	-1.1229	0.35753	-1.0752	0.45564	-1.1200	0.24584			4.1685	0.038620
-1.1448	0.10027	-1.0621	0.45419	-1.1099	0.35675	-1.0621	0.45419	-1.1069	0.24618			4.1555	0.038190
-1.1317	0.099940	-1.0491	0.45423	-1.0968	0.35706	-1.0491	0.45423	-1.0936	0.24464			4.1427	0.037720
-1.1184	0.10009	-1.0363	0.45383	-1.0837	0.35657	-1.0363	0.45383	-1.0808	0.24540			4.1296	0.038650
-1.1053	0.10048	-1.0229	0.45401	-1.0704	0.35691	-1.0229	0.45401	-1.0677	0.24559			4.1165	0.039380
-1.0925	0.099740	-1.0099	0.45415	-1.0573	0.35684	-1.0099	0.45415	-1.0549	0.24470			4.1032	0.039560
-1.0795	0.10004	-0.99680	0.45410	-1.0445	0.35602	-0.99680	0.45410	-1.0419	0.24563			4.0901	0.038680
-1.0667	0.099920	-0.98400	0.45379	-1.0317	0.35658	-0.98400	0.45379	-1.0288	0.24564			4.0773	0.039150
-1.0536	0.10027	-0.97090	0.45417	-1.0187	0.35742	-0.97090	0.45417	-1.0160	0.24478			4.0643	0.039090
-1.0408	0.099390	-0.95790	0.45379	-1.0056	0.35649	-0.95790	0.45379	-1.0029	0.24501			4.0512	0.039180
-1.0277	0.10047	-0.94510	0.45405	-0.99280	0.35590	-0.94510	0.45405	-0.98990	0.24544			4.0384	0.039140
-1.0149	0.099090	-0.93200	0.45419	-0.97950	0.35703	-0.93200	0.45419	-0.97710	0.24334			4.0253	0.040010
-1.0019	0.099100	-0.91890	0.45290	-0.96670	0.35567	-0.91890	0.45290	-0.96400	0.24516			4.0123	0.038950
-0.98880	0.099510	-0.90590	0.45400	-0.95330	0.35577	-0.90590	0.45400	-0.95090	0.24353			3.9995	0.039010
-0.97550	0.099530	-0.89280	0.45331	-0.94030	0.35587	-0.89280	0.45331	-0.93810	0.24423			3.9861	0.039120
-0.96270	0.10022	-0.87970	0.45386	-0.92750	0.35647	-0.87970	0.45386	-0.92510	0.24457			3.9731	0.039080
-0.94960	0.098750	-0.86670	0.45334	-0.91410	0.35597	-0.86670	0.45334	-0.91200	0.24303			3.9603	0.039590
-0.93680	0.099230	-0.85390	0.45376	-0.90110	0.35558	-0.85390	0.45376	-0.89920	0.24299			3.9472	0.039450
-0.92370	0.097960	-0.84080	0.45230	-0.88800	0.35564	-0.84080	0.45230	-0.88610	0.24364			3.9341	0.039780
-0.91070	0.098730	-0.82800	0.45271	-0.87490	0.35559	-0.82800	0.45271	-0.87330	0.24395			3.9213	0.039850
-0.89790	0.098350	-0.81490	0.45270	-0.86210	0.35506	-0.81490	0.45270	-0.86030	0.24355			3.9083	0.039940
-0.88480	0.098210	-0.80190	0.45228	-0.84910	0.35527	-0.80190	0.45228	-0.84720	0.24355			3.8952	0.040370
-0.87170	0.098620	-0.78880	0.45247	-0.83600	0.35445	-0.78880	0.45247	-0.83440	0.24317			3.8824	0.040100
-0.85840	0.098730	-0.77570	0.45222	-0.82320	0.35578	-0.77570	0.45222	-0.82130	0.24363			3.8691	0.039580
-0.84530	0.098780	-0.76270	0.45246	-0.81010	0.35460	-0.76270	0.45246	-0.80830	0.24282			3.8560	0.039900
-0.83250	0.098530	-0.74990	0.45185	-0.79680	0.35438	-0.74990	0.45185	-0.79520	0.24334			3.8429	0.040880
-0.81950	0.097550	-0.73680	0.45198	-0.78400	0.35423	-0.73680	0.45198	-0.78210	0.24266			3.8301	0.040940
-0.80670	0.098970	-0.72370	0.45249	-0.77090	0.35499	-0.72370	0.45249	-0.76910	0.24268			3.8171	0.040630
-0.79360	0.098200	-0.71070	0.45222	-0.75790	0.35436	-0.71070	0.45222	-0.75630	0.24238			3.8040	0.039790
-0.78050	0.098010	-0.69790	0.45195	-0.74510	0.35499	-0.69790	0.45195	-0.74320	0.24284			3.7912	0.041690
-0.76770	0.097470	-0.68480	0.45226	-0.73200	0.35460	-0.68480	0.45226	-0.73010	0.24165			3.7781	0.041090
-0.75470	0.098470	-0.67150	0.45138	-0.71890	0.35440	-0.67150	0.45138	-0.71730	0.24248			3.7651	0.040640
-0.74130	0.097810	-0.65870	0.45157	-0.70590	0.35372	-0.65870	0.45157	-0.70400	0.24283			3.7517	0.039830
-0.72830	0.097350	-0.64560	0.45087	-0.69310	0.35362	-0.64560	0.45087	-0.69120	0.24203			3.7389	0.040970
-0.71520	0.097270	-0.63250	0.45130	-0.67970	0.35361	-0.63250	0.45130	-0.67810	0.24219			3.7259	0.041300
-0.70240	0.097550	-0.61970	0.45175	-0.66670	0.35389	-0.61970	0.45175	-0.66510	0.24238			3.7128	0.042140
-0.68930	0.097060	-0.60670	0.45086	-0.65390	0.35390	-0.60670	0.45086	-0.65200	0.24194			3.7000	0.041110
-0.67630	0.096730	-0.59360	0.45068	-0.64080	0.35476	-0.59360	0.45068	-0.63920	0.24215			3.6869	0.041870
-0.66350	0.097790	-0.58080	0.45127	-0.62770	0.35399	-0.58080	0.45127	-0.62610	0.24085			3.6739	0.042470
-0.65040	0.097160	-0.56770	0.45079	-0.61490	0.35324	-0.56770	0.45079	-0.61330	0.24176			3.6611	0.041830
-0.63730	0.096870	-0.55440	0.45121	-0.60190	0.35381	-0.55440	0.45121	-0.60030	0.24180			3.6480	0.042290
-0.62400	0.096850	-0.54160	0.45035	-0.58880	0.35348	-0.54160	0.45035	-0.58690	0.24157			3.6347	0.042560
-0.61120	0.097050	-0.52850	0.44993	-0.57600	0.35304	-0.52850	0.44993	-0.57390	0.24180			3.6216	0.042560
-0.59810	0.095920	-0.51550	0.44990	-0.56270	0.35357	-0.51550	0.44990	-0.56080	0.24209			3.6088	0.042600
-0.58510	0.096300	-0.50240	0.45059	-0.54960	0.35272	-0.50240	0.45059	-0.54800	0.24154			3.5957	0.042050
-0.57230	0.096670	-0.48960	0.45046	-0.53650	0.35328	-0.48960	0.45046	-0.53490	0.24158			3.5827	0.042780
-0.55920	0.096150	-0.47650	0.45052	-0.52370	0.35275	-0.47650	0.45052	-0.52190	0.24209			3.5699	0.042670
-0.54610	0.097180	-0.46350	0.44977	-0.51070	0.35259	-0.46350	0.44977	-0.50910	0.24078			3.5568	0.042770
-0.53330	0.096450	-0.45070	0.45022	-0.49760	0.35357	-0.45070	0.45022	-0.49600	0.24094			3.5440	0.042830
-0.52030	0.095750	-0.43730	0.44999	-0.48450	0.35301	-0.43730	0.44999	-0.48290	0.24074			3.5309	0.042600
-0.50690	0.096320	-0.42430	0.44915	-0.47170	0.35397	-0.42430	0.44915	-0.46990	0.24159			3.5176	0.042720
-0.49390	0.095420	-0.41150	0.44955	-0.45870	0.35256	-0.41150	0.44955	-0.45680	0.24135			3.5045	0.043120
-0.48110	0.095770	-0.39840	0.44975	-0.44530	0.35257	-0.39840	0.44975	-0.44370	0.24025			3.4917	0.043560
-0.46800	0.094890	-0.38530	0.44935	-0.43250	0.35179	-0.38530	0.44935	-0.43070	0.23997			3.4787	0.043130
-0.45490	0.095490	-0.37230	0.45002	-0.41950	0.35251	-0.37230	0.45002	-0.41790	0.24081			3.4656	0.043170
-0.44210	0.096320	-0.35950	0.44965	-0.40640	0.35166	-0.35950	0.44965	-0.40480	0.24049			3.4525	0.043590
-0.42910	0.094930	-0.34640	0.44982	-0.39360	0.35205	-0.34640	0.44982	-0.39170	0.24005			3.4397	0.043850
-0.41600	0.095640	-0.33330	0.44957	-0.38050	0.35200	-0.33330	0.44957	-0.37890	0.23972			3.4267	0.044430
-0.40320	0.095270	-0.32000	0.44935	-0.36750	0.35176	-0.32000	0.44935	-0.36590	0.23944			3.4139	0.044470
-0.38990	0.094440	-0.30720	0.44876	-0.35440	0.35186	-0.30720	0.44876	-0.35250	0.23966			3.4005	0.044200
-0.37680	0.094640	-0.29410	0.44868	-0.34160	0.35217	-0.29410	0.44868	-0.33970	0.24046			3.3875	0.044480
-0.36400	0.094340	-0.28110	0.44941	-0.32830	0.35140	-0.28110	0.44941	-0.32640	0.24007			3.3744	0.044750
-0.35090	0.095110	-0.26830	0.44880	-0.31520	0.35236	-0.26830	0.44880	-0.31360	0.24035			3.3616	0.044050
-0.33790	0.093860	-0.25520	0.44802	-0.30240	0.35152	-0.25520	0.44802	-0.30050	0.23928			3.3485	0.044780
-0.32510	0.094690	-0.24210	0.44832	-0.28930	0.35187	-0.24210	0.44832	-0.28770	0.23945			3.3355	0.044600
-0.31200	0.094220	-0.22930	0.44845	-0.27630	0.35078	-0.22930	0.44845	-0.27470	0.24007			3.3224	0.045710
-0.29890	0.094470	-0.21630	0.44878	-0.26350	0.35055	-0.21630	0.44878	-0.26160	0.24010			3.3096	0.045130
-0.28590	0.094350	-0.20290	0.44870	-0.25040	0.35237	-0.20290	0.44870	-0.24850	0.23918			3.2965	0.044890
-0.27280	0.094860	-0.19010	0.44868	-0.23730	0.35110	-0.19010	0.44868	-0.23550	0.23900			3.2832	0.045320
-0.25970	0.093550	-0.17710	0.44868	-0.22430	0.35188	-0.17710	0.44868	-0.22270	0.23923			3.2704	0.046040
-0.24670	0.094980	-0.16400	0.44849	-0.21120	0.35077	-0.16400	0.44849	-0.20960	0.23947			3.2573	0.045660
-0.23390	0.094470	-0.15120	0.44766	-0.19810	0.35184	-0.15120	0.44766	-0.19650	0.23900			3.2443	0.045420
-0.22080	0.093540	-0.13810	0.44874	-0.18530	0.35126	-0.13810	0.44874	-0.18350	0.23870			3.2315	0.046180
-0.20770	0.093600	-0.12510	0.44786	-0.17230	0.35145	-0.12510	0.44786	-0.17070	0.23930			3.2184	0.046780
-0.19490	0.094210	-0.11200	0.44773	-0.15950	0.35054	-0.11200	0.44773	-0.15760	0.23841			3.2053	0.046360
-0.18190	0.093070	-0.099200	0.44756	-0.14640	0.35108	-0.099200	0.44756	-0.14450	0.23893			3.1925	0.046220
-0.16880	0.094780	-0.085900	0.44736	-0.13330	0.35115	-0.085900	0.44736	-0.13150	0.23891			3.1795	0.046380
-0.15550	0.093540	-0.072800	0.44729	-0.12030	0.35098	-0.072800	0.44729	-0.11840	0.23867			3.1661	0.047050
-0.14270	0.093290	-0.060000	0.44765	-0.10720	0.35014	-0.060000	0.44765	-0.10530	0.23847			3.1531	0.046910
-0.12960	0.092950	-0.046900	0.44697	-0.094100	0.35108	-0.046900	0.44697	-0.092300	0.23851			3.1403	0.046470
-0.11680	0.093370	-0.033900	0.44723	-0.081100	0.35088	-0.033900	0.44723	-0.079200	0.23908			3.1272	0.046800
-0.10370	0.093140	-0.020800	0.44788	-0.068000	0.35025	-0.020800	0.44788	-0.066400	0.23811			3.1141	0.046830
-0.090700	0.093500	-0.0080000	0.44670	-0.055200	0.34957	-0.0080000	0.44670	-0.053300	0.23769			3.1013	0.047070
-0.077600	0.092930	0.0051000	0.44720	-0.042100	0.35028	0.0051000	0.44720	-0.040300	0.23800			3.0883	0.047510
-0.064800	0.092960	0.018100	0.44770	-0.029100	0.35089	0.018100	0.44770	-0.027200	0.23807			3.0752	0.048330
-0.051700	0.093350	0.031500	0.44662	-0.016000	0.34930	0.031500	0.44662	-0.014400	0.23841			3.0624	0.046850
-0.038400	0.093000	0.044300	0.44668	-0.0032000	0.34940	0.044300	0.44668	-0.0013000	0.23754			3.0491	0.046980
-0.025300	0.092900	0.057400	0.44611	0.0099000	0.35011	0.057400	0.44611	0.011700	0.23752			3.0360	0.046950
-0.012500	0.093110	0.070400	0.44621	0.023200	0.35013	0.070400	0.44621	0.024800	0.23782			3.0229	0.048180
0.00050000	0.092400	0.083200	0.44664	0.036000	0.34990	0.083200	0.44664	0.037900	0.23774			3.0101	0.048530
0.013300	0.092130	0.096300	0.44646	0.049100	0.34939	0.096300	0.44646	0.050900	0.23771			2.9971	0.047810
0.026400	0.091800	0.10930	0.44612	0.062100	0.34954	0.10930	0.44612	0.063700	0.23729			2.9840	0.048260
0.039500	0.091740	0.12210	0.44574	0.074900	0.34883	0.12210	0.44574	0.076800	0.23714			2.9712	0.048200
0.052300	0.092180	0.13520	0.44571	0.088000	0.34958	0.13520	0.44571	0.089900	0.23737			2.9581	0.048360
0.065300	0.091520	0.14860	0.44566	0.10110	0.34929	0.14860	0.44566	0.10270	0.23702			2.9451	0.048420
0.078700	0.091770	0.16160	0.44607	0.11390	0.34822	0.16160	0.44607	0.11600	0.23770			2.9320	0.048400
0.091800	0.091920	0.17440	0.44546	0.12690	0.34894	0.17440	0.44546	0.12880	0.23713			2.9189	0.047590
0.10480	0.091850	0.18750	0.44652	0.14030	0.34855	0.18750	0.44652	0.14190	0.23685			2.9059	0.048940
0.11760	0.091650	0.20050	0.44587	0.15310	0.34833	0.20050	0.44587	0.15500	0.23707			2.8928	0.048780
0.13070	0.091360	0.21340	0.44574	0.16610	0.34818	0.21340	0.44574	0.16800	0.23622			2.8800	0.048550
0.14370	0.091930	0.22640	0.44564	0.17920	0.34837	0.22640	0.44564	0.18080	0.23617			2.8669	0.048990
0.15660	0.091240	0.23920	0.44409	0.19200	0.34893	0.23920	0.44409	0.19390	0.23634			2.8539	0.048690
0.16960	0.091530	0.25230	0.44494	0.20510	0.34795	0.25230	0.44494	0.20700	0.23575			2.8411	0.049120
0.18270	0.091320	0.26560	0.44555	0.21820	0.34818	0.26560	0.44555	0.21980	0.23662			2.8280	0.049020
0.19600	0.090930	0.27870	0.44481	0.23120	0.34799	0.27870	0.44481	0.23310	0.23635			2.8147	0.048920
0.20910	0.090880	0.29180	0.44492	0.24430	0.34793	0.29180	0.44492	0.24590	0.23556			2.8019	0.049840
0.22220	0.090730	0.30460	0.44484	0.25740	0.34767	0.30460	0.44484	0.25920	0.23586			2.7888	0.049470
0.23490	0.090790	0.31760	0.44518	0.27040	0.34778	0.31760	0.44518	0.27200	0.23604			2.7757	0.049590
0.24800	0.090710	0.33070	0.44471	0.28320	0.34766	0.33070	0.44471	0.28510	0.23547			2.7629	0.049150
0.26080	0.091210	0.34350	0.44433	0.29630	0.34748	0.34350	0.44433	0.29820	0.23560			2.7499	0.049810
0.27390	0.090730	0.35660	0.44433	0.30940	0.34694	0.35660	0.44433	0.31100	0.23584			2.7368	0.050110
0.28720	0.090000	0.36960	0.44377	0.32220	0.34711	0.36960	0.44377	0.32400	0.23534			2.7237	0.050890
0.30030	0.090460	0.38270	0.44443	0.33520	0.34713	0.38270	0.44443	0.33680	0.23562			2.7109	0.049400
0.31310	0.089820	0.39580	0.44403	0.34830	0.34799	0.39580	0.44403	0.35020	0.23585			2.6976	0.049910
0.32620	0.089850	0.40880	0.44410	0.36140	0.35665	0.40880	0.44410	0.36320	0.23506			2.6845	0.049790
0.33920	0.089860	0.42160	0.44430	0.37440	0.38739	0.42160	0.44430	0.37630	0.23424			2.6717	0.050720
0.35230	0.090130	0.43470	0.44338	0.38750	0.39678	0.43470	0.44338	0.38910	0.23497			2.6587	0.050840
0.36510	0.089670	0.44780	0.44378	0.40060	0.39584	0.44780	0.44378	0.40220	0.23486			2.6456	0.049710
0.37820	0.089080	0.46060	0.44319	0.41340	0.39614	0.46060	0.44319	0.41520	0.23575			2.6325	0.050720
0.39100	0.089560	0.47360	0.44358	0.42640	0.39630	0.47360	0.44358	0.42800	0.23438			2.6197	0.050630
0.40400	0.089420	0.48670	0.44309	0.43950	0.39603	0.48670	0.44309	0.44110	0.23404			2.6067	0.051000
0.41680	0.089200	0.49980	0.44289	0.45260	0.39615	0.49980	0.44289	0.45420	0.23466			2.5939	0.050580
0.43020	0.089550	0.51280	0.44328	0.46560	0.39728	0.51280	0.44328	0.46720	0.23423			2.5805	0.050400
0.44320	0.089500	0.52590	0.44370	0.47840	0.39679	0.52590	0.44370	0.48030	0.23386			2.5675	0.050790
0.45600	0.089650	0.53870	0.44333	0.49180	0.39672	0.53870	0.44333	0.49360	0.23368			2.5544	0.051190
0.46910	0.090070	0.55180	0.44272	0.50460	0.39671	0.55180	0.44272	0.50640	0.23395			2.5416	0.051410
0.48190	0.088780	0.56480	0.44291	0.51760	0.39662	0.56480	0.44291	0.51950	0.23396			2.5285	0.051640
0.49500	0.089670	0.57790	0.44295	0.53070	0.39664	0.57790	0.44295	0.53230	0.23376			2.5155	0.051030
0.50780	0.088940	0.59100	0.44191	0.54380	0.39605	0.59100	0.44191	0.54540	0.23489			2.5027	0.051840
0.52080	0.089260	0.60380	0.44253	0.55660	0.39610	0.60380	0.44253	0.55820	0.23414			2.4896	0.051490
0.53390	0.088230	0.61710	0.44328	0.56960	0.39631	0.61710	0.44328	0.57120	0.23293			2.4765	0.051510
0.54720	0.088490	0.63020	0.44217	0.58270	0.39650	0.63020	0.44217	0.58460	0.23324			2.4632	0.051700
0.56030	0.088630	0.64300	0.44203	0.59550	0.39570	0.64300	0.44203	0.59740	0.23384			2.4504	0.052040
0.57310	0.088520	0.65600	0.44268	0.60880	0.39585	0.65600	0.44268	0.61070	0.23353			2.4373	0.052160
0.58620	0.088580	0.66910	0.44197	0.62190	0.39589	0.66910	0.44197	0.62350	0.23349			2.4243	0.052120
0.59900	0.088560	0.68190	0.44238	0.63470	0.39583	0.68190	0.44238	0.63660	0.23288			2.4115	0.052090
0.61200	0.088650	0.69500	0.44204	0.64780	0.39596	0.69500	0.44204	0.64940	0.23304			2.3984	0.052440
0.62480	0.088060	0.70800	0.44275	0.66080	0.39541	0.70800	0.44275	0.66240	0.23314			2.3853	0.051800
0.63790	0.087200	0.72080	0.44207	0.67360	0.39552	0.72080	0.44207	0.67550	0.23266			2.3725	0.052400
0.65120	0.088270	0.73420	0.44236	0.68670	0.39543	0.73420	0.44236	0.68830	0.23307			2.3595	0.052820
0.66430	0.088440	0.74720	0.44064	0.69980	0.39566	0.74720	0.44064	0.70160	0.23290			2.3461	0.052880
0.67740	0.086980	0.76000	0.44151	0.71280	0.39640	0.76000	0.44151	0.71470	0.23277			2.3331	0.053430
0.69020	0.088290	0.77310	0.44199	0.72590	0.39483	0.77310	0.44199	0.72780	0.23200			2.3203	0.052790
0.70320	0.086870	0.78620	0.44142	0.73900	0.39568	0.78620	0.44142	0.74080	0.23273			2.3072	0.052960
0.71630	0.087610	0.79900	0.44049	0.75200	0.39562	0.79900	0.44049	0.75360	0.23254			2.2944	0.053650
0.72910	0.087340	0.81200	0.44125	0.76480	0.39464	0.81200	0.44125	0.76670	0.23255			2.2813	0.053540
0.74220	0.087150	0.82510	0.44147	0.77790	0.39476	0.82510	0.44147	0.77950	0.23142			2.2683	0.053280
0.75500	0.086470	0.83790	0.44087	0.79100	0.39473	0.83790	0.44087	0.79260	0.23281			2.2555	0.053020
0.76830	0.087060	0.85120	0.44099	0.80400	0.39461	0.85120	0.44099	0.80560	0.23206			2.2424	0.053460
0.78160	0.086730	0.86430	0.44038	0.81710	0.39491	0.86430	0.44038	0.81870	0.23165			2.2291	0.054310
0.79440	0.085820	0.87710	0.44055	0.82990	0.39458	0.87710	0.44055	0.83180	0.23107			2.2160	0.053600
0.80750	0.086990	0.89020	0.44078	0.84320	0.39411	0.89020	0.44078	0.84480	0.23129			2.2032	0.053730
0.82030	0.087100	0.90320	0.44053	0.85600	0.39403	0.90320	0.44053	0.85790	0.23098			2.1901	0.053800
0.83340	0.086860	0.91600	0.44073	0.86910	0.39512	0.91600	0.44073	0.87070	0.23180			2.1773	0.054020
0.84640	0.086550	0.92910	0.43982	0.88220	0.39407	0.92910	0.43982	0.88380	0.23090			2.1643	0.053700
0.85920	0.086210	0.94190	0.44031	0.89500	0.39455	0.94190	0.44031	0.89660	0.23073			2.1512	0.053620
0.87230	0.086220	0.95500	0.44059	0.90800	0.39358	0.95500	0.44059	0.90960	0.23169			2.1384	0.054140
0.88540	0.086370	0.96800	0.44026	0.92110	0.39426	0.96800	0.44026	0.92240	0.23137			2.1253	0.054210
0.89870	0.086260	0.98110	0.44001	0.93420	0.39483	0.98110	0.44001	0.93580	0.23177			2.1125	0.053760
0.91180	0.085750	0.99390	0.44003	0.94700	0.39360	0.99390	0.44003	0.94880	0.23494			2.0995	0.054330
0.92460	0.086170	1.0072	0.44019	0.96030	0.39505	1.0072	0.44019	0.96190	0.26159			2.0864	0.054370
0.93760	0.085720	1.0203	0.43933	0.97310	0.39318	1.0203	0.43933	0.97500	0.29263			2.0733	0.054330
0.95040	0.085940	1.0334	0.43983	0.98620	0.39332	1.0334	0.43983	0.98800	0.32120			2.0603	0.054350
0.96350	0.086120	1.0462	0.43956	0.99920	0.39294	1.0462	0.43956	1.0008	0.32472			2.0475	0.054990
0.97660	0.085490	1.0590	0.43986	1.0123	0.39471	1.0590	0.43986	1.0139	0.32444			2.0344	0.054350
0.98940	0.085820	1.0720	0.43938	1.0251	0.39367	1.0720	0.43938	1.0270	0.32548			2.0216	0.055270
1.0024	0.085390	1.0854	0.43893	1.0382	0.39408	1.0854	0.43893	1.0400	0.32513			2.0085	0.055100
1.0158	0.084600	1.0982	0.43927	1.0512	0.39323	1.0982	0.43927	1.0531	0.32322			1.9955	0.055490
1.0288	0.085700	1.1112	0.43918	1.0643	0.39378	1.1112	0.43918	1.0659	0.32431			1.9827	0.055450
1.0419	0.085490	1.1246	0.43911	1.0774	0.39305	1.1246	0.43911	1.0790	0.32437			1.9693	0.055350
1.0547	0.084850	1.1374	0.43928	1.0904	0.39351	1.1374	0.43928	1.0920	0.32448			1.9563	0.055290
1.0675	0.085300	1.1504	0.43849	1.1032	0.39218	1.1504	0.43849	1.1051	0.32394			1.9432	0.055860
1.0806	0.085170	1.1632	0.43858	1.1163	0.39284	1.1632	0.43858	1.1184	0.32373			1.9301	0.055690
1.0934	0.085080	1.1763	0.43843	1.1294	0.39290	1.1763	0.43843	1.1312	0.32401			1.9173	0.055460
1.1064	0.084260	1.1891	0.43869	1.1424	0.39237	1.1891	0.43869	1.1443	0.32445			1.9043	0.055430
1.1198	0.084920	1.2024	0.43798	1.1555	0.39271	1.2024	0.43798	1.1574	0.32448			1.8912	0.055110
1.1331	0.084210	1.2155	0.43867	1.1686	0.39191	1.2155	0.43867	1.1704	0.32375			1.8784	0.055890
1.1459	0.084870	1.2283	0.43859	1.1814	0.39305	1.2283	0.43859	1.1832	0.32337			1.8653	0.056060
1.1590	0.084400	1.2416	0.43865	1.1944	0.39269	1.2416	0.43865	1.1963	0.32381			1.8520	0.055510
1.1718	0.085000	1.2547	0.43814	1.2075	0.39212	1.2547	0.43814	1.2094	0.32335			1.8389	0.055810
1.1848	0.084910	1.2675	0.43793	1.2206	0.39219	1.2675	0.43793	1.2222	0.32278			1.8261	0.055570
1.1979	0.084530	1.2806	0.43776	1.2334	0.39225	1.2806	0.43776	1.2352	0.32367			1.8131	0.056050
1.2107	0.084000	1.2934	0.43796	1.2464	0.39075	1.2934	0.43796	1.2483	0.32304			1.8000	0.056840
1.2238	0.084280	1.3064	0.43718	1.2595	0.39151	1.3064	0.43718	1.2614	0.32239			1.7872	0.057020
1.2368	0.083930	1.3198	0.43755	1.2726	0.39089	1.3198	0.43755	1.2742	0.32313			1.7741	0.056680
1.2502	0.083840	1.3326	0.43710	1.2856	0.39194	1.3326	0.43710	1.2872	0.32314			1.7613	0.056740
1.2632	0.083750	1.3456	0.43759	1.2984	0.39142	1.3456	0.43759	1.3003	0.32272			1.7483	0.056800
1.2760	0.083910	1.3587	0.43774	1.3118	0.39106	1.3587	0.43774	1.3134	0.32345			1.7349	0.056680
1.2891	0.083890	1.3718	0.43665	1.3246	0.39112	1.3718	0.43665	1.3264	0.32254			1.7219	0.057210
1.3019	0.083500	1.3846	0.43719	1.3376	0.39152	1.3846	0.43719	1.3395	0.32205			1.7088	0.057340
1.3150	0.083080	1.3976	0.43773	1.3507	0.39066	1.3976	0.43773	1.3526	0.32232			1.6960	0.057660
1.3280	0.083300	1.4104	0.43649	1.3638	0.39056	1.4104	0.43649	1.3656	0.32238			1.6829	0.056770
1.3408	0.083500	1.4235	0.43607	1.3766	0.39168	1.4235	0.43607	1.3787	0.32165			1.6699	0.057170
1.3539	0.082740	1.4368	0.43629	1.3896	0.39093	1.4368	0.43629	1.3918	0.32213			1.6571	0.057190
1.3672	0.082250	1.4496	0.43636	1.4027	0.38930	1.4496	0.43636	1.4046	0.32077			1.6440	0.057520
1.3803	0.082570	1.4627	0.43695	1.4158	0.39048	1.4627	0.43695	1.4176	0.32191			1.6309	0.057670
1.3934	0.082910	1.4760	0.43568	1.4288	0.39000	1.4760	0.43568	1.4307	0.32163			1.6179	0.057330
1.4062	0.082600	1.4888	0.43590	1.4416	0.39037	1.4888	0.43590	1.4435	0.32228			1.6048	0.058000
1.4192	0.082330	1.5019	0.43536	1.4547	0.39011	1.5019	0.43536	1.4566	0.32100			1.5917	0.057740
1.4320	0.082420	1.5150	0.43608	1.4678	0.39011	1.5150	0.43608	1.4696	0.32113			1.5787	0.058180
1.4451	0.083110	1.5278	0.43641	1.4808	0.38925	1.5278	0.43641	1.4824	0.32154			1.5659	0.058180
1.4582	0.082340	1.5408	0.43614	1.4936	0.39054	1.5408	0.43614	1.4955	0.32204			1.5528	0.058720
1.4712	0.082370	1.5539	0.43525	1.5067	0.38976	1.5539	0.43525	1.5086	0.32131			1.5397	0.057870
1.4843	0.082450	1.5670	0.43514	1.5198	0.38944	1.5670	0.43514	1.5216	0.32112			1.5269	0.058450
1.4974	0.081870	1.5800	0.43542	1.5328	0.38946	1.5800	0.43542	1.5347	0.32131			1.5139	0.058760
1.5104	0.081920	1.5931	0.43591	1.5459	0.38843	1.5931	0.43591	1.5478	0.32111			1.5005	0.057990
1.5232	0.081610	1.6059	0.43564	1.5590	0.38986	1.6059	0.43564	1.5608	0.32076			1.4877	0.058830
1.5363	0.082100	1.6190	0.43499	1.5718	0.38906	1.6190	0.43499	1.5736	0.32188			1.4747	0.058860
1.5494	0.080960	1.6320	0.43537	1.5848	0.38998	1.6320	0.43537	1.5867	0.32079			1.4616	0.058780
1.5622	0.081530	1.6448	0.43495	1.5979	0.39003	1.6448	0.43495	1.5998	0.32065			1.4485	0.058020
1.5752	0.082030	1.6579	0.43521	1.6107	0.38891	1.6579	0.43521	1.6126	0.32172			1.4357	0.059330
1.5883	0.080550	1.6712	0.43552	1.6240	0.38914	1.6712	0.43552	1.6256	0.31991			1.4227	0.059090
1.6016	0.081850	1.6840	0.43486	1.6368	0.38905	1.6840	0.43486	1.6387	0.32062			1.4096	0.059130
1.6144	0.081480	1.6971	0.43432	1.6499	0.38884	1.6971	0.43432	1.6518	0.32009			1.3965	0.059620
1.6275	0.080940	1.7102	0.43419	1.6630	0.38877	1.7102	0.43419	1.6648	0.32019			1.3835	0.059000
1.6406	0.080910	1.7232	0.43454	1.6760	0.38843	1.7232	0.43454	1.6779	0.32019			1.3704	0.058860
1.6534	0.080620	1.7360	0.43492	1.6891	0.38937	1.7360	0.43492	1.6910	0.31960			1.3576	0.059480
1.6664	0.079860	1.7491	0.43473	1.7022	0.38834	1.7491	0.43473	1.7043	0.31985			1.3445	0.059140
1.6795	0.080720	1.7619	0.43437	1.7150	0.38925	1.7619	0.43437	1.7171	0.31995			1.3315	0.060300
1.6923	0.080760	1.7750	0.43371	1.7280	0.38864	1.7750	0.43371	1.7302	0.31927			1.3187	0.059790
1.7054	0.080690	1.7883	0.43384	1.7411	0.38836	1.7883	0.43384	1.7432	0.31985			1.3056	0.060360
1.7187	0.080530	1.8014	0.43387	1.7542	0.38900	1.8014	0.43387	1.7560	0.31990			1.2925	0.059480
1.7318	0.079610	1.8142	0.43407	1.7670	0.38881	1.8142	0.43407	1.7691	0.31926			1.2795	0.059850
1.7448	0.080390	1.8272	0.43336	1.7803	0.38875	1.8272	0.43336	1.7822	0.31872			1.2664	0.059500
1.7576	0.079940	1.8403	0.43314	1.7931	0.38828	1.8403	0.43314	1.7950	0.31967			1.2533	0.060130
1.7707	0.080440	1.8534	0.43369	1.8062	0.38863	1.8534	0.43369	1.8080	0.31991			1.2403	0.059280
1.7838	0.080220	1.8662	0.43383	1.8192	0.38807	1.8662	0.43383	1.8211	0.31902			1.2275	0.060740
1.7968	0.080000	1.8792	0.43400	1.8320	0.38761	1.8792	0.43400	1.8342	0.31848			1.2144	0.059750
1.8102	0.080040	1.8923	0.43414	1.8451	0.38780	1.8923	0.43414	1.8470	0.31996			1.2013	0.060990
1.8230	0.080420	1.9056	0.43379	1.8582	0.38798	1.9056	0.43379	1.8600	0.31915			1.1885	0.060670
1.8360	0.078970	1.9184	0.43377	1.8712	0.38757	1.9184	0.43377	1.8731	0.31841			1.1754	0.060940
1.8491	0.079450	1.9315	0.43313	1.8840	0.38849	1.9315	0.43313	1.8859	0.31842			1.1624	0.061310
1.8622	0.079730	1.9446	0.43332	1.8974	0.38805	1.9446	0.43332	1.8992	0.31789			1.1490	0.060730
1.8750	0.078610	1.9574	0.43368	1.9104	0.38763	1.9574	0.43368	1.9120	0.31835			1.1362	0.061100
1.8880	0.078700	1.9704	0.43248	1.9232	0.38761	1.9704	0.43248	1.9251	0.31792			1.1232	0.061130
1.9011	0.079660	1.9835	0.43234	1.9363	0.38736	1.9835	0.43234	1.9382	0.31903			1.1101	0.061270
1.9139	0.079490	1.9963	0.43341	1.9494	0.38726	1.9963	0.43341	1.9510	0.31782			1.0973	0.061370
1.9272	0.079300	2.0094	0.43312	1.9624	0.38701	2.0094	0.43312	1.9640	0.31817			1.0842	0.061720
1.9403	0.079260	2.0227	0.43257	1.9752	0.38704	2.0227	0.43257	1.9768	0.31775			1.0712	0.060880
1.9534	0.078960	2.0355	0.43247	1.9883	0.38741	2.0355	0.43247	1.9902	0.31734			1.0584	0.061580
1.9662	0.078540	2.0486	0.43272	2.0014	0.38715	2.0486	0.43272	2.0030	0.31723			1.0453	0.061800
1.9792	0.078520	2.0616	0.43315	2.0144	0.38701	2.0616	0.43315	2.0163	0.31810			1.0320	0.061890
1.9923	0.078680	2.0744	0.43193	2.0275	0.38698	2.0744	0.43193	2.0294	0.31778			1.0189	0.061280
2.0051	0.078770	2.0875	0.43146	2.0403	0.38707	2.0875	0.43146	2.0422	0.31729			1.0061	0.061750
2.0182	0.078270	2.1006	0.43263	2.0534	0.38697	2.1006	0.43263	2.0552	0.31783			0.99300	0.062460
2.0310	0.078420	2.1134	0.43245	2.0664	0.38705	2.1134	0.43245	2.0683	0.31758			0.98020	0.062290
2.0446	0.078920	2.1264	0.43206	2.0795	0.38685	2.1264	0.43206	2.0811	0.31742			0.96720	0.062550
2.0574	0.078420	2.1395	0.43234	2.0926	0.38611	2.1395	0.43234	2.0942	0.31827			0.95410	0.062720
2.0704	0.078150	2.1526	0.43269	2.1056	0.38623	2.1526	0.43269	2.1072	0.31760			0.94100	0.062580
2.0832	0.078710	2.1656	0.43172	2.1184	0.38638	2.1656	0.43172	2.1203	0.31702			0.92820	0.061580
2.0963	0.078510	2.1787	0.43098	2.1315	0.38552	2.1787	0.43098	2.1334	0.31752			0.91490	0.062330
2.1094	0.077730	2.1918	0.43085	2.1446	0.38614	2.1918	0.43085	2.1464	0.31656			0.90180	0.063000
2.1222	0.077130	2.2046	0.43125	2.1576	0.38565	2.2046	0.43125	2.1592	0.31718			0.88880	0.062160
2.1352	0.077640	2.2176	0.43164	2.1704	0.38601	2.2176	0.43164	2.1723	0.31732			0.87600	0.063300
2.1483	0.077250	2.2307	0.43174	2.1835	0.38555	2.2307	0.43174	2.1854	0.31705			0.86290	0.063110
2.1616	0.077120	2.2435	0.43144	2.1966	0.38548	2.2435	0.43144	2.1982	0.31646			0.84980	0.063390
2.1744	0.078270	2.2568	0.43134	2.2096	0.38557	2.2568	0.43134	2.2112	0.31663			0.83700	0.063000
2.1875	0.097910	2.2699	0.43129	2.2227	0.38458	2.2699	0.43129	2.2243	0.31686			0.82400	0.063630
2.2003	0.13107	2.2827	0.43134	2.2358	0.38508	2.2827	0.43134	2.2374	0.31541			0.81120	0.062850
2.2134	0.15973	2.2958	0.43067	2.2488	0.38548	2.2958	0.43067	2.2507	0.31650			0.79780	0.063580
2.2262	0.18651	2.3088	0.43097	2.2616	0.38461	2.3088	0.43097	2.2635	0.31563			0.78480	0.063710
2.2392	0.20098	2.3219	0.43029	2.2747	0.38502	2.3219	0.43029	2.2766	0.31598			0.77170	0.062910
2.2523	0.20157	2.3347	0.43057	2.2878	0.38444	2.3347	0.43057	2.2894	0.31600			0.75890	0.063800
2.2654	0.20166	2.3475	0.43052	2.3006	0.38468	2.3475	0.43052	2.3024	0.31646			0.74580	0.063590
2.2787	0.20167	2.3606	0.43084	2.3136	0.38387	2.3606	0.43084	2.3155	0.31671			0.73280	0.064360
2.2918	0.20121	2.3736	0.43049	2.3267	0.38496	2.3736	0.43049	2.3283	0.31580			0.72000	0.064680
2.3046	0.20121	2.3867	0.43057	2.3398	0.38497	2.3867	0.43057	2.3416	0.31608			0.70690	0.064700
2.3176	0.20195	2.3995	0.42951	2.3528	0.38453	2.3995	0.42951	2.3544	0.31560			0.69380	0.064300
2.3307	0.20107	2.4126	0.43100	2.3659	0.38391	2.4126	0.43100	2.3678	0.31528			0.68050	0.064020
2.3435	0.20074	2.4254	0.42949	2.3790	0.38411	2.4254	0.42949	2.3806	0.31568			0.66770	0.064520
2.3566	0.20144	2.4384	0.42989	2.3918	0.38460	2.4384	0.42989	2.3936	0.31547			0.65460	0.064370
2.3696	0.20057	2.4512	0.42960	2.4048	0.38416	2.4512	0.42960	2.4067	0.31552			0.64160	0.064740
2.3824	0.20164	2.4646	0.43083	2.4179	0.38322	2.4646	0.43083	2.4198	0.31483			0.62880	0.064280
2.3958	0.20038	2.4776	0.42943	2.4310	0.38448	2.4776	0.42943	2.4326	0.31423			0.61570	0.064650
2.4088	0.20092	2.4904	0.42904	2.4440	0.38446	2.4904	0.42904	2.4456	0.31499			0.60290	0.065250
2.4219	0.20067	2.5035	0.43001	2.4568	0.38431	2.5035	0.43001	2.4587	0.31486			0.58980	0.064790
2.4347	0.20070	2.5163	0.42904	2.4699	0.38388	2.5163	0.42904	2.4718	0.31458			0.57680	0.064470
2.4478	0.20030	2.5294	0.42893	2.4830	0.38411	2.5294	0.42893	2.4848	0.31472			0.56370	0.064620
2.4608	0.20030	2.5424	0.42879	2.4960	0.38328	2.5424	0.42879	2.4979	0.31561			0.55060	0.065470
2.4736	0.20113	2.5552	0.42932	2.5091	0.38271	2.5552	0.42932	2.5107	0.31424			0.53760	0.064920
2.4867	0.19959	2.5683	0.42944	2.5219	0.38306	2.5683	0.42944	2.5238	0.31408			0.52450	0.064590
2.4998	0.20032	2.5811	0.42868	2.5350	0.38214	2.5811	0.42868	2.5368	0.31400			0.51170	0.064620
2.5131	0.20032	2.5942	0.42795	2.5480	0.38261	2.5942	0.42795	2.5499	0.31377			0.49860	0.065240
2.5259	0.19960	2.6070	0.42825	2.5611	0.38256	2.6070	0.42825	2.5627	0.31409			0.48560	0.064980
2.5390	0.19981	2.6200	0.42837	2.5739	0.38343	2.6200	0.42837	2.5758	0.31394			0.47280	0.065620
2.5518	0.20105	2.6331	0.42901	2.5870	0.38272	2.6331	0.42901	2.5888	0.31374			0.45970	0.066580
2.5648	0.19902	2.6459	0.42829	2.6003	0.38207	2.6459	0.42829	2.6019	0.31324			0.44640	0.065500
2.5779	0.19887	2.6587	0.42863	2.6131	0.38219	2.6587	0.42863	2.6150	0.31294			0.43330	0.066290
2.5910	0.19953	2.6720	0.42808	2.6262	0.38218	2.6720	0.42808	2.6280	0.31332			0.42050	0.065440
2.6038	0.19886	2.6851	0.42826	2.6392	0.38205	2.6851	0.42826	2.6408	0.31298			0.40740	0.066120
2.6168	0.19845	2.6979	0.42835	2.6520	0.38190	2.6979	0.42835	2.6539	0.31285			0.39440	0.066120
2.6302	0.19913	2.7112	0.42806	2.6651	0.38233	2.7112	0.42806	2.6670	0.31308			0.38160	0.066590
2.6432	0.19851	2.7240	0.42744	2.6782	0.38146	2.7240	0.42744	2.6800	0.31320			0.36850	0.066220
2.6560	0.19803	2.7371	0.42788	2.6912	0.38211	2.7371	0.42788	2.6928	0.31324			0.35540	0.066250
2.6691	0.19823	2.7499	0.42757	2.7043	0.38154	2.7499	0.42757	2.7059	0.31315			0.34260	0.066370
2.6822	0.19786	2.7630	0.42777	2.7174	0.38183	2.7630	0.42777	2.7192	0.31270			0.32930	0.066480
2.6950	0.19862	2.7760	0.42781	2.7302	0.38095	2.7760	0.42781	2.7320	0.31334			0.31620	0.066810
2.7080	0.19874	2.7894	0.42705	2.7432	0.38206	2.7894	0.42705	2.7451	0.31210			0.30320	0.065770
2.7211	0.19808	2.8022	0.42725	2.7563	0.38125	2.8022	0.42725	2.7579	0.31209			0.29040	0.067640
2.7339	0.19782	2.8152	0.42744	2.7691	0.38103	2.8152	0.42744	2.7710	0.31216			0.27730	0.066350
2.7472	0.19766	2.8283	0.42761	2.7822	0.38186	2.8283	0.42761	2.7840	0.31266			0.26420	0.067310
2.7603	0.19763	2.8414	0.42633	2.7952	0.38054	2.8414	0.42633	2.7971	0.31277			0.25120	0.067000
2.7734	0.19805	2.8542	0.42747	2.8083	0.38013	2.8542	0.42747	2.8102	0.31127			0.23840	0.067130
2.7862	0.19771	2.8672	0.42704	2.8214	0.38111	2.8672	0.42704	2.8230	0.31193			0.22530	0.066780
2.7992	0.19768	2.8800	0.42650	2.8344	0.38099	2.8800	0.42650	2.8363	0.31219			0.21200	0.067320
2.8123	0.19703	2.8931	0.42693	2.8475	0.38188	2.8931	0.42693	2.8491	0.31194			0.19920	0.067610
2.8251	0.19738	2.9064	0.42667	2.8603	0.38088	2.9064	0.42667	2.8622	0.31085			0.18610	0.067180
2.8382	0.19703	2.9192	0.42716	2.8734	0.38063	2.9192	0.42716	2.8752	0.31254			0.17300	0.067290
2.8512	0.19796	2.9323	0.42669	2.8864	0.38071	2.9323	0.42669	2.8883	0.31220			0.16000	0.066920
2.8646	0.19697	2.9454	0.42731	2.8995	0.37990	2.9454	0.42731	2.9011	0.31149			0.14720	0.067560
2.8774	0.19752	2.9584	0.42674	2.9126	0.37987	2.9584	0.42674	2.9142	0.31153			0.13410	0.067540
2.8904	0.19771	2.9715	0.42637	2.9256	0.37997	2.9715	0.42637	2.9272	0.31110			0.12130	0.067260
2.9035	0.19705	2.9843	0.42565	2.9384	0.38069	2.9843	0.42565	2.9403	0.31092			0.10820	0.068140
2.9163	0.19663	2.9974	0.42624	2.9515	0.38059	2.9974	0.42624	2.9534	0.31105			0.094900	0.068420
2.9294	0.19710	3.0104	0.42667	2.9646	0.38083	3.0104	0.42667	2.9664	0.31102			0.081800	0.068380
2.9424	0.19637	3.0235	0.42551	2.9776	0.38039	3.0235	0.42551	2.9792	0.31113			0.068800	0.068290
2.9552	0.19647	3.0366	0.42563	2.9904	0.38031	3.0366	0.42563	2.9923	0.31047			0.056000	0.068460
2.9683	0.19667	3.0496	0.42582	3.0035	0.37974	3.0496	0.42582	3.0054	0.30963			0.042900	0.068740
2.9816	0.19642	3.0627	0.42580	3.0166	0.38011	3.0627	0.42580	3.0182	0.31024			0.029800	0.067990
2.9944	0.19636	3.0755	0.42597	3.0296	0.37999	3.0755	0.42597	3.0312	0.31075			0.016800	0.067740
3.0075	0.19689	3.0886	0.42596	3.0427	0.37987	3.0886	0.42596	3.0443	0.31048			0.0040000	0.069400
3.0206	0.19630	3.1016	0.42499	3.0555	0.37933	3.1016	0.42499	3.0574	0.30993			-0.0091000	0.068970
3.0334	0.19601	3.1144	0.42571	3.0688	0.37889	3.1144	0.42571	3.0704	0.30996			-0.022200	0.069520
3.0464	0.19607	3.1275	0.42570	3.0816	0.37924	3.1275	0.42570	3.0835	0.31008			-0.035200	0.068060
3.0595	0.19578	3.1408	0.42504	3.0947	0.37866	3.1408	0.42504	3.0966	0.30983			-0.048300	0.069420
3.0723	0.19580	3.1536	0.42562	3.1078	0.37846	3.1536	0.42562	3.1094	0.30904			-0.061100	0.069430
3.0854	0.19525	3.1667	0.42496	3.1206	0.37896	3.1667	0.42496	3.1224	0.30923			-0.074200	0.069680
3.0987	0.19590	3.1798	0.42495	3.1336	0.37830	3.1798	0.42495	3.1355	0.30900			-0.087200	0.069300
3.1118	0.19520	3.1926	0.42515	3.1467	0.37749	3.1926	0.42515	3.1483	0.30916			-0.10000	0.069980
3.1246	0.19531	3.2056	0.42488	3.1598	0.37879	3.2056	0.42488	3.1616	0.30930			-0.11310	0.069580
3.1376	0.19530	3.2187	0.42439	3.1726	0.37793	3.2187	0.42439	3.1744	0.30822			-0.12620	0.069780
3.1507	0.19516	3.2315	0.42444	3.1859	0.37749	3.2315	0.42444	3.1878	0.30832			-0.13950	0.070110
3.1635	0.19572	3.2446	0.42410	3.1987	0.37837	3.2446	0.42410	3.2006	0.30818			-0.15230	0.069590
3.1766	0.19520	3.2579	0.42476	3.2118	0.37804	3.2579	0.42476	3.2136	0.30784			-0.16540	0.069780
3.1896	0.19496	3.2710	0.42469	3.2248	0.37798	3.2710	0.42469	3.2267	0.30741			-0.17840	0.069720
3.2024	0.19541	3.2840	0.42472	3.2376	0.37813	3.2840	0.42472	3.2395	0.30780			-0.19120	0.069130
3.2158	0.19416	3.2968	0.42441	3.2507	0.37783	3.2968	0.42441	3.2526	0.30736			-0.20430	0.069980
3.2288	0.19438	3.3099	0.42422	3.2638	0.37727	3.3099	0.42422	3.2654	0.30759			-0.21740	0.070710
3.2419	0.19470	3.3230	0.42488	3.2768	0.37732	3.3230	0.42488	3.2787	0.30699			-0.23020	0.070800
3.2547	0.19464	3.3358	0.42434	3.2899	0.37750	3.3358	0.42434	3.2915	0.30695			-0.24320	0.071040
3.2678	0.19494	3.3488	0.42421	3.3030	0.37776	3.3488	0.42421	3.3048	0.30761			-0.25660	0.070150
3.2808	0.19466	3.3619	0.42353	3.3160	0.37748	3.3619	0.42353	3.3179	0.30717			-0.26940	0.069640
3.2936	0.19418	3.3752	0.42438	3.3288	0.37760	3.3752	0.42438	3.3307	0.30656			-0.28240	0.070230
3.3067	0.19465	3.3880	0.42420	3.3419	0.37677	3.3880	0.42420	3.3438	0.30701			-0.29550	0.070820
3.3198	0.19470	3.4011	0.42370	3.3547	0.37687	3.4011	0.42370	3.3566	0.30730			-0.30830	0.070810
3.3331	0.19501	3.4142	0.42341	3.3678	0.37762	3.4142	0.42341	3.3696	0.30683			-0.32140	0.070130
3.3459	0.19356	3.4270	0.42386	3.3811	0.37608	3.4270	0.42386	3.3824	0.30672			-0.33440	0.070330
3.3590	0.19493	3.4400	0.42300	3.3942	0.37707	3.4400	0.42300	3.3958	0.30697			-0.34750	0.071640
3.3720	0.19436	3.4531	0.42337	3.4070	0.37673	3.4531	0.42337	3.4088	0.30662			-0.36030	0.070280
3.3848	0.19432	3.4659	0.42330	3.4200	0.37716	3.4659	0.42330	3.4219	0.30613			-0.37360	0.071050
3.3979	0.19587	3.4790	0.42412	3.4331	0.37604	3.4790	0.42412	3.4350	0.30571			-0.38670	0.071200
3.4110	0.19567	3.4923	0.42308	3.4462	0.37735	3.4923	0.42308	3.4478	0.30671			-0.39980	0.071690
3.4238	0.19502	3.5051	0.42276	3.4590	0.37677	3.5051	0.42276	3.4608	0.30709			-0.41260	0.071740
3.4368	0.19556	3.5182	0.42346	3.4720	0.37671	3.5182	0.42346	3.4736	0.30620			-0.42560	0.071600
3.4502	0.19704	3.5312	0.42343	3.4851	0.37654	3.5312	0.42343	3.4867	0.30572			-0.43870	0.071790
3.4632	0.19590	3.5440	0.42369	3.4982	0.37685	3.5440	0.42369	3.4998	0.30648			-0.45180	0.071680
3.4760	0.19539	3.5571	0.42289	3.5112	0.37653	3.5571	0.42289	3.5128	0.30640			-0.46460	0.072980
3.4891	0.19551	3.5702	0.42327	3.5240	0.37718	3.5702	0.42327	3.5259	0.30633			-0.47760	0.071960
3.5022	0.19572	3.5830	0.42269	3.5374	0.37681	3.5830	0.42269	3.5392	0.30677			-0.49070	0.072280
3.5150	0.19539	3.5960	0.42214	3.5502	0.37609	3.5960	0.42214	3.5520	0.30672			-0.50380	0.072580
3.5280	0.19478	3.6094	0.42250	3.5632	0.37638	3.6094	0.42250	3.5651	0.30609			-0.51680	0.072070
3.5411	0.19538	3.6224	0.42211	3.5763	0.37523	3.6224	0.42211	3.5779	0.30666			-0.52960	0.073160
3.5539	0.19479	3.6352	0.42188	3.5891	0.37560	3.6352	0.42188	3.5910	0.30704			-0.54270	0.072130
3.5672	0.19489	3.6483	0.42181	3.6022	0.37570	3.6483	0.42181	3.6040	0.30721			-0.55580	0.072680
3.5803	0.19545	3.6614	0.42189	3.6152	0.37464	3.6614	0.42189	3.6168	0.30582			-0.56880	0.072700
3.5931	0.19504	3.6742	0.42209	3.6283	0.37582	3.6742	0.42209	3.6302	0.30689			-0.58160	0.073080
3.6062	0.19426	3.6872	0.42115	3.6411	0.37514	3.6872	0.42115	3.6430	0.30763			-0.59470	0.073540
3.6192	0.19377	3.7003	0.42209	3.6544	0.37418	3.7003	0.42209	3.6563	0.30725			-0.60800	0.073120
3.6323	0.19347	3.7131	0.42107	3.6675	0.37393	3.7131	0.42107	3.6691	0.30742			-0.62080	0.073520
3.6451	0.19423	3.7264	0.42143	3.6803	0.37432	3.7264	0.42143	3.6822	0.30728			-0.63390	0.072580
3.6582	0.19377	3.7395	0.42139	3.6934	0.37436	3.7395	0.42139	3.6952	0.30722			-0.64700	0.073430
3.6712	0.19476	3.7523	0.42165	3.7064	0.37417	3.7523	0.42165	3.7080	0.30804			-0.66000	0.073270
3.6843	0.19373	3.7654	0.42138	3.7192	0.37434	3.7654	0.42138	3.7211	0.30828			-0.67280	0.073380
3.6974	0.19335	3.7784	0.42144	3.7326	0.37456	3.7784	0.42144	3.7342	0.30714			-0.68590	0.073750
3.7104	0.19324	3.7912	0.42077	3.7454	0.37440	3.7912	0.42077	3.7472	0.30753			-0.69900	0.073150
3.7232	0.19376	3.8043	0.42114	3.7584	0.37415	3.8043	0.42114	3.7600	0.30773			-0.71180	0.074600
3.7363	0.19317	3.8171	0.42063	3.7715	0.37449	3.8171	0.42063	3.7734	0.30818			-0.72510	0.073330
3.7494	0.19377	3.8302	0.42046	3.7846	0.37407	3.8302	0.42046	3.7864	0.30722			-0.73820	0.073050
3.7622	0.19242	3.8435	0.42180	3.7976	0.37366	3.8435	0.42180	3.7992	0.30792			-0.75100	0.074320
3.7752	0.19251	3.8566	0.42008	3.8107	0.37400	3.8566	0.42008	3.8123	0.30799			-0.76400	0.073590
3.7883	0.19327	3.8694	0.42098	3.8235	0.37368	3.8694	0.42098	3.8254	0.30736			-0.77710	0.073800
3.8016	0.19314	3.8824	0.42021	3.8366	0.37370	3.8824	0.42021	3.8382	0.30758			-0.78990	0.074230
3.8144	0.19273	3.8955	0.42085	3.8496	0.37410	3.8955	0.42085	3.8512	0.30713			-0.80300	0.075080
3.8275	0.19275	3.9086	0.42080	3.8627	0.37385	3.9086	0.42080	3.8643	0.30755			-0.81600	0.074210
3.8403	0.19301	3.9214	0.42123	3.8755	0.37365	3.9214	0.42123	3.8774	0.30784			-0.82880	0.074430
3.8534	0.19241	3.9344	0.42135	3.8886	0.37418	3.9344	0.42135	3.8904	0.30746			-0.84220	0.074580
3.8664	0.19301	3.9475	0.42054	3.9016	0.37272	3.9475	0.42054	3.9035	0.30698			-0.85520	0.074660
3.8795	0.19250	3.9608	0.42026	3.9147	0.37417	3.9608	0.42026	3.9166	0.30749			-0.86800	0.075620
3.8923	0.19141	3.9736	0.42050	3.9275	0.37426	3.9736	0.42050	3.9294	0.30704			-0.88110	0.074530
3.9054	0.19167	3.9867	0.42018	3.9406	0.37377	3.9867	0.42018	3.9424	0.30705			-0.89390	0.074580
3.9187	0.19178	3.9998	0.42039	3.9536	0.37350	3.9998	0.42039	3.9555	0.30665			-0.90700	0.074280
3.9318	0.19162	4.0126	0.42055	3.9667	0.37376	4.0126	0.42055	3.9686	0.30744			-0.92000	0.075230
3.9446	0.19162	4.0256	0.41988	3.9798	0.37353	4.0256	0.41988	3.9814	0.30693			-0.93310	0.074900
3.9576	0.19159	4.0384	0.41950	3.9928	0.37279	4.0384	0.41950	3.9944	0.30724			-0.94590	0.075470
3.9707	0.19199	4.0515	0.41999	4.0059	0.37372	4.0515	0.41999	4.0078	0.30752			-0.95920	0.075320
3.9835	0.19118	4.0643	0.41894	4.0187	0.37421	4.0643	0.41894	4.0206	0.30711			-0.97230	0.075920
3.9966	0.19109	4.0776	0.41924	4.0318	0.37330	4.0776	0.41924	4.0336	0.30722			-0.98540	0.075650
4.0096	0.19199	4.0907	0.41978	4.0448	0.37377	4.0907	0.41978	4.0467	0.30684			-0.99820	0.075390
4.0227	0.19111	4.1038	0.41917	4.0576	0.37275	4.1038	0.41917	4.0595	0.30668			-1.0112	0.074940
4.0358	0.19024	4.1168	0.41971	4.0707	0.37352	4.1168	0.41971	4.0726	0.30648			-1.0240	0.075860
4.0488	0.19166	4.1299	0.41923	4.0838	0.37333	4.1299	0.41923	4.0856	0.30610			-1.0371	0.076700
4.0619	0.19114	4.1427	0.41953	4.0968	0.37346	4.1427	0.41953	4.0987	0.30636			-1.0502	0.075270
4.0747	0.19147	4.1558	0.41913	4.1099	0.37372	4.1558	0.41913	4.1115	0.30568			-1.0630	0.075530
4.0878	0.19118	4.1686	0.41950	4.1230	0.37362	4.1686	0.41950	4.1248	0.30649			-1.0766	0.076410
4.1008	0.19080	4.1816	0.41888	4.1360	0.37305	4.1816	0.41888	4.1379	0.30666			-1.0894	0.076210
4.1136	0.19067	4.1950	0.41855	4.1488	0.37414	4.1950	0.41855	4.1507	0.30637			-1.1024	0.076520
4.1267	0.19054	4.2080	0.41867	4.1619	0.37334	4.2080	0.41867	4.1638	0.30624			-1.1155	0.077260
4.1398	0.19035	4.2211	0.41866	4.1750	0.37385	4.2211	0.41866	4.1768	0.30597			-1.1283	0.076200
4.1528	0.19111	4.2339	0.41829	4.1878	0.37321	4.2339	0.41829	4.1896	0.30575			-1.1414	0.076400
4.1659	0.19029	4.2470	0.41845	4.2008	0.37358	4.2470	0.41845	4.2027	0.30581			-1.1544	0.076740
4.1790	0.19046	4.2600	0.41766	4.2139	0.37383	4.2600	0.41766	4.2158	0.30540			-1.1672	0.076800
4.1918	0.19005	4.2728	0.41853	4.2270	0.37364	4.2728	0.41853	4.2288	0.30522			-1.1803	0.076000
4.2048	0.19027	4.2859	0.41800	4.2400	0.37390	4.2859	0.41800	4.2419	0.30530			-1.1936	0.076190
4.2179	0.18980	4.2990	0.41804	4.2531	0.37349	4.2990	0.41804	4.2550	0.30539			-1.2067	0.076510
4.2307	0.19002	4.3120	0.41751	4.2662	0.37447	4.3120	0.41751	4.2680	0.30486			-1.2198	0.077900
4.2438	0.19006	4.3251	0.41773	4.2790	0.37359	4.3251	0.41773	4.2808	0.30499			-1.2326	0.077700
4.2568	0.18977	4.3382	0.41792	4.2920	0.37409	4.3382	0.41792	4.2939	0.30574			-1.2456	0.077250
4.2702	0.18946	4.3512	0.41836	4.3051	0.37382	4.3512	0.41836	4.3070	0.30477			-1.2587	0.077860
4.2830	0.18984	4.3640	0.41804	4.3182	0.37431	4.3640	0.41804	4.3198	0.30491			-1.2715	0.077900
4.2960	0.18942	4.3771	0.41759	4.3312	0.37352	4.3771	0.41759	4.3328	0.30478			-1.2846	0.077130
4.3091	0.18952	4.3902	0.41818	4.3443	0.37345	4.3902	0.41818	4.3459	0.30440			-1.2976	0.077080
4.3219	0.18976	4.4032	0.41755	4.3574	0.37344	4.4032	0.41755	4.3590	0.30458			-1.3107	0.077560
4.3350	0.18979	4.4160	0.41807	4.3702	0.37365	4.4160	0.41807	4.3720	0.30418			-1.3238	0.077770
4.3480	0.18988	4.4294	0.41788	4.3832	0.37363	4.4294	0.41788	4.3851	0.30496			-1.3368	0.078130
4.3608	0.18970	4.4424	0.41830	4.3963	0.37340	4.4424	0.41830	4.3979	0.30468			-1.3496	0.078140
4.3739	0.18899	4.4552	0.41747	4.4091	0.37364	4.4552	0.41747	4.4110	0.30415			-1.3627	0.078630
4.3872	0.18865	4.4683	0.41795	4.4222	0.37373	4.4683	0.41795	4.4240	0.30463			-1.3758	0.077960
4.4003	0.18909	4.4814	0.41780	4.4352	0.37388	4.4814	0.41780	4.4371	0.30322			-1.3888	0.078760
4.4131	0.18890	4.4942	0.41678	4.4483	0.37318	4.4942	0.41678	4.4499	0.30344			-1.4016	0.078840
4.4262	0.18917	4.5072	0.41683	4.4614	0.37336	4.5072	0.41683	4.4630	0.30314			-1.4147	0.078510
4.4392	0.18961	4.5203	0.41657	4.4744	0.37442	4.5203	0.41657	4.4763	0.30364			-1.4280	0.079320
4.4520	0.18906	4.5331	0.41674	4.4872	0.37309	4.5331	0.41674	4.4891	0.30347			-1.4408	0.078000
4.4651	0.18929	4.5464	0.41648	4.5003	0.37369	4.5464	0.41648	4.5022	0.30401			-1.4539	0.078680
4.4782	0.18885	4.5595	0.41605	4.5134	0.37352	4.5595	0.41605	4.5150	0.30320			-1.4670	0.079080
4.4910	0.18835	4.5731	0.41545	4.5262	0.37273	4.5731	0.41545	4.5280	0.30357			-1.4798	0.078740
4.5043	0.18820	4.5859	0.41559	4.5392	0.37327	4.5859	0.41559	4.5411	0.30304			-1.4928	0.079060
4.5174	0.18814	4.5990	0.41652	4.5523	0.37317	4.5990	0.41652	4.5542	0.30378			-1.5059	0.078800
4.5304	0.18777	4.6118	0.41648	4.5654	0.37290	4.6118	0.41648	4.5672	0.30183			-1.5187	0.079490
4.5432	0.18861	4.6248	0.41557	4.5784	0.37330	4.6248	0.41557	4.5800	0.30311			-1.5318	0.079330
4.5563	0.18793	4.6379	0.41602	4.5915	0.37316	4.6379	0.41602	4.5934	0.30267			-1.5451	0.078960
4.5694	0.18816	4.6507	0.41513	4.6046	0.37269	4.6507	0.41513	4.6064	0.30254			-1.5582	0.078910
4.5822	0.18825	4.6638	0.41561	4.6174	0.37257	4.6638	0.41561	4.6192	0.30249			-1.5710	0.079910
4.5952	0.18721	4.6768	0.41622	4.6304	0.37204	4.6768	0.41622	4.6323	0.30249			-1.5840	0.080070
4.6083	0.18751	4.6902	0.41580	4.6432	0.37250	4.6902	0.41580	4.6454	0.30175			-1.5971	0.080270
4.6216	0.18748	4.7032	0.41522	4.6563	0.37217	4.7032	0.41522	4.6582	0.30258			-1.6099	0.080060
4.6344	0.18676	4.7163	0.41454	4.6696	0.37214	4.7163	0.41454	4.6712	0.30223			-1.6230	0.079780
4.6475	0.18747	4.7291	0.41440	4.6824	0.37201	4.7291	0.41440	4.6843	0.30227			-1.6360	0.079380
4.6606	0.18715	4.7422	0.41550	4.6955	0.37165	4.7422	0.41550	4.6974	0.30240			-1.6488	0.079850
4.6734	0.18752	4.7552	0.41508	4.7086	0.37187	4.7552	0.41508	4.7104	0.30272			-1.6622	0.079630
4.6864	0.18686	4.7680	0.41461	4.7216	0.37267	4.7680	0.41461	4.7235	0.30157			-1.6752	0.080270
4.6995	0.18701	4.7811	0.41514	4.7344	0.37121	4.7811	0.41514	4.7366	0.30165			-1.6883	0.080340
4.7123	0.18642	4.7942	0.41494	4.7475	0.37216	4.7942	0.41494	4.7494	0.30158			-1.7011	0.080410
4.7254	0.18662	4.8072	0.41502	4.7606	0.37156	4.8072	0.41502	4.7624	0.30201			-1.7142	0.079490
4.7387	0.18682	4.8203	0.41434	4.7734	0.37210	4.8203	0.41434	4.7755	0.30174			-1.7272	0.080080
4.7518	0.18669	4.8334	0.41437	4.7867	0.37136	4.8334	0.41437	4.7883	0.30120			-1.7400	0.080960
4.7646	0.18605	4.8462	0.41482	4.7998	0.37130	4.8462	0.41482	4.8014	0.30112			-1.7531	0.080590
4.7776	0.18608	4.8592	0.41502	4.8126	0.37174	4.8592	0.41502	4.8144	0.30118			-1.7662	0.080220
4.7907	0.18591	4.8723	0.41475	4.8259	0.37145	4.8723	0.41475	4.8275	0.30100			-1.7792	0.081010
4.8035	0.18714	4.8851	0.41411	4.8387	0.37169	4.8851	0.41411	4.8406	0.30148			-1.7923	0.081380
4.8166	0.18592	4.8982	0.41419	4.8518	0.37117	4.8982	0.41419	4.8536	0.30059			-1.8054	0.080840
4.8296	0.18606	4.9110	0.41443	4.8646	0.37097	4.9110	0.41443	4.8664	0.30038			-1.8184	0.080770
4.8424	0.18612	4.9243	0.41403	4.8776	0.37089	4.9243	0.41403	4.8795	0.29997			-1.8312	0.080910
4.8558	0.18603	4.9374	0.41316	4.8904	0.37067	4.9374	0.41316	4.8926	0.30102			-1.8443	0.081120
4.8688	0.18517	4.9504	0.41327	4.9038	0.37104	4.9504	0.41327	4.9056	0.30032			-1.8574	0.081040
4.8816	0.18525	4.9635	0.41307	4.9168	0.37083	4.9635	0.41307	4.9187	0.30033			-1.8702	0.081810
4.8947	0.18631	4.9763	0.41345	4.9296	0.37003	4.9763	0.41345	4.9315	0.29963			-1.8832	0.081020
4.9078	0.18505	4.9894	0.41326	4.9430	0.37076	4.9894	0.41326	4.9448	0.29966			-1.8966	0.080630
4.9208	0.18600	5.0000	0.41431	4.9558	0.37054	5.0000	0.41431	4.9576	0.30035			-1.9094	0.081810
4.9339	0.18443	5.0000	0.41320	4.9688	0.36992	5.0000	0.41320	4.9707	0.30042			-1.9224	0.082110
4.9467	0.18587	5.0000	0.41398	4.9819	0.36996	5.0000	0.41398	4.9838	0.29919			-1.9355	0.082510
4.9598	0.18522	5.0000	0.41283	4.9947	0.37018	5.0000	0.41283	4.9966	0.29956			-1.9486	0.082150
4.9728	0.18522	5.0000	0.41256	5.0000	0.36959	5.0000	0.41256	5.0000	0.29965			-1.9614	0.081910
4.9859	0.18529	5.0000	0.41240	5.0000	0.37058	5.0000	0.41240	5.0000	0.29925			-1.9744	0.081840
4.9990	0.18490	5.0000	0.41212	5.0000	0.36975	5.0000	0.41212	5.0000	0.29978			-1.9875	0.082200
5.0000	0.18420	5.0000	0.41374	5.0000	0.36990	5.0000	0.41374	5.0000	0.29942			-2.0003	0.082490
5.0000	0.18450											-2.0136	0.082430
5.0000	0.18520											-2.0267	0.082290
5.0000	0.18475											-2.0395	0.082110
5.0000	0.18524											-2.0526	0.083080
5.0000	0.18481											-2.0656	0.082260
5.0000	0.18485											-2.0787	0.083430
5.0000	0.18423											-2.0915	0.082910
5.0000	0.18449											-2.1046	0.083230
5.0000	0.18455											-2.1174	0.083390
5.0000	0.18454											-2.1307	0.082570
5.0000	0.18606											-2.1438	0.083460
5.0000	0.18538											-2.1568	0.083480
5.0000	0.18476											-2.1696	0.083770
5.0000	0.18469											-2.1827	0.083250
5.0000	0.18399											-2.1958	0.083630
5.0000	0.18429											-2.2086	0.084320
5.0000	0.18397											-2.2216	0.084390
5.0000	0.18406											-2.2347	0.084500
5.0000	0.18408											-2.2480	0.084490
5.0000	0.18311											-2.2608	0.084870
5.0000	0.18299											-2.2739	0.084070
5.0000	0.18247											-2.2870	0.084660
5.0000	0.18152											-2.2998	0.084220
5.0000	0.18024											-2.3128	0.084080
												-2.3256	0.084710
												-2.3387	0.085090
												-2.3518	0.083980
												-2.3651	0.084640
												-2.3779	0.085370
												-2.3910	0.084900
												-2.4040	0.085360
												-2.4168	0.085030
												-2.4299	0.085130
												-2.4430	0.085860
												-2.4560	0.085230
												-2.4688	0.085650
												-2.4822	0.085390
												-2.4952	0.085740
												-2.5083	0.085730
												-2.5211	0.086300
												-2.5342	0.085240
												-2.5470	0.085560
												-2.5600	0.085760
												-2.5731	0.085400
												-2.5859	0.085420
												-2.5992	0.086690
												-2.6123	0.086190
												-2.6254	0.086580
												-2.6382	0.086710
												-2.6512	0.087190
												-2.6643	0.086420
												-2.6771	0.086660
												-2.6902	0.087750
												-2.7032	0.086710
												-2.7163	0.086500
												-2.7294	0.087700
												-2.7424	0.087350
												-2.7552	0.087740
												-2.7683	0.087640
												-2.7814	0.087080
												-2.7944	0.087500
												-2.8075	0.087610
												-2.8206	0.087050
												-2.8336	0.087690
												-2.8467	0.088260
												-2.8595	0.087710
												-2.8726	0.087840
												-2.8856	0.087350
												-2.8984	0.087960
												-2.9115	0.088150
												-2.9246	0.087930
												-2.9374	0.088540
												-2.9507	0.088820
												-2.9638	0.088910
												-2.9768	0.088970
												-2.9896	0.088860
												-3.0027	0.089440
												-3.0158	0.088370
												-3.0286	0.089140
												-3.0416	0.088190
												-3.0547	0.089400
												-3.0678	0.089820
												-3.0808	0.090180
												-3.0939	0.089030
												-3.1070	0.090030
												-3.1198	0.090030
												-3.1328	0.090590
												-3.1459	0.089740
												-3.1587	0.089900
												-3.1718	0.089680
												-3.1848	0.091290
												-3.1979	0.090470
												-3.2110	0.090310
												-3.2240	0.091000
												-3.2368	0.090350
												-3.2499	0.090090
												-3.2630	0.090470
												-3.2758	0.091280
												-3.2888	0.091410
												-3.3022	0.091590
												-3.3152	0.091020
												-3.3283	0.091550
												-3.3411	0.091140
												-3.3542	0.091570
												-3.3672	0.091560
												-3.3800	0.091570
												-3.3931	0.091280
												-3.4062	0.090990
												-3.4192	0.092010
												-3.4323	0.091380
												-3.4454	0.091660
												-3.4582	0.091860
												-3.4712	0.092350
												-3.4843	0.091920
												-3.4971	0.092200
												-3.5102	0.093390
												-3.5232	0.092490
												-3.5366	0.091900
												-3.5494	0.092180
												-3.5624	0.091920
												-3.5755	0.093800
												-3.5883	0.092700
												-3.6014	0.093610
												-3.6144	0.092630
												-3.6272	0.088730
												-3.6403	0.058530
												-3.6536	0.032000
												-3.6667	0.00081000
												-3.6795	-0.028860
												-3.6926	-0.040720
												-3.7056	-0.042620
												-3.7184	-0.041850
												-3.7315	-0.041900
												-3.7443	-0.041940
												-3.7574	-0.041580
												-3.7707	-0.040910
												-3.7835	-0.040990
												-3.7966	-0.040590
												-3.8096	-0.040560
												-3.8224	-0.040780
												-3.8355	-0.041000
												-3.8483	-0.040560
												-3.8614	-0.040880
												-3.8742	-0.039780
												-3.8875	-0.039680
												-3.9003	-0.039740
												-3.9136	-0.041080
												-3.9267	-0.039570
												-3.9395	-0.040450
												-3.9526	-0.039500
												-3.9654	-0.039380
												-3.9784	-0.039540
												-3.9912	-0.039640
												-4.0046	-0.039330
												-4.0176	-0.039120
												-4.0310	-0.039240
												-4.0438	-0.039540
												-4.0568	-0.039290
												-4.0696	-0.039340
												-4.0827	-0.039220
												-4.0955	-0.039260
												-4.1086	-0.038890
												-4.1219	-0.038420
												-4.1347	-0.038120
												-4.1480	-0.038770
												-4.1608	-0.038660
												-4.1739	-0.038130
												-4.1870	-0.038730
												-4.2000	-0.037710
												-4.2128	-0.038480
												-4.2259	-0.037540
												-4.2390	-0.037810
												-4.2520	-0.037490
												-4.2651	-0.037220
												-4.2782	-0.037740
												-4.2910	-0.037260
												-4.3040	-0.036980
												-4.3168	-0.037340
												-4.3299	-0.037350
												-4.3430	-0.036480
												-4.3560	-0.037060
												-4.3691	-0.036840
												-4.3822	-0.036820
												-4.3952	-0.036250
												-4.4083	-0.036150
												-4.4211	-0.036360
												-4.4342	-0.036360
												-4.4472	-0.035650
												-4.4600	-0.035800
												-4.4734	-0.036260
												-4.4864	-0.035530
												-4.4995	-0.035590
												-4.5123	-0.035920
												-4.5254	-0.035660
												-4.5384	-0.035650
												-4.5512	-0.035070
												-4.5643	-0.035560
												-4.5774	-0.034630
												-4.5907	-0.035690
												-4.6035	-0.035170
												-4.6166	-0.035040
												-4.6296	-0.035410
												-4.6424	-0.035490
												-4.6555	-0.034790
												-4.6686	-0.034170
												-4.6814	-0.034260
												-4.6944	-0.035230
												-4.7078	-0.034450
												-4.7208	-0.034380
												-4.7336	-0.034490
												-4.7467	-0.034170
												-4.7595	-0.033840
												-4.7726	-0.033440
												-4.7856	-0.034770
												-4.7987	-0.033630
												-4.8115	-0.033610
												-4.8248	-0.033020
												-4.8379	-0.033600
												-4.8510	-0.034180
												-4.8638	-0.033540
												-4.8768	-0.032780
												-4.8899	-0.033330
												-4.9027	-0.032780
												-4.9158	-0.032090
												-4.9286	-0.032650
												-4.9419	-0.032510
												-4.9550	-0.032710
												-4.9680	-0.032010
												-4.9811	-0.031640
												-4.9939	-0.032770
												-5.0070	-0.033130
												-5.0200	-0.032480
												-5.0328	-0.032300
												-5.0459	-0.032500
												-5.0592	-0.031950
												-5.0723	-0.032070
												-5.0851	-0.032200
												-5.0982	-0.031480
												-5.1112	-0.031810
												-5.1240	-0.031430
												-5.1371	-0.031380
												-5.1499	-0.030970
												-5.1630	-0.031450
												-5.1763	-0.031740
												-5.1894	-0.031320
												-5.2024	-0.030370
												-5.2152	-0.030580
												-5.2283	-0.030660
												-5.2414	-0.030310
												-5.2542	-0.030760
												-5.2672	-0.031120
												-5.2800	-0.030610
												-5.2934	-0.030320
												-5.3064	-0.030620
												-5.3195	-0.029700
												-5.3323	-0.029550
												-5.3454	-0.030050
												-5.3582	-0.030450
												-5.3712	-0.029280
												-5.3840	-0.029700
												-5.3971	-0.028800
												-5.4102	-0.028900
												-5.4232	-0.029340
												-5.4366	-0.028580
												-5.4494	-0.029120
												-5.4624	-0.029460
												-5.4755	-0.029080
												-5.4883	-0.028730
												-5.5014	-0.028580
												-5.5144	-0.028580
												-5.5278	-0.028380
												-5.5406	-0.028650
												-5.5536	-0.027920
												-5.5667	-0.028150
												-5.5795	-0.029010
												-5.5926	-0.027940
												-5.6054	-0.027830
												-5.6184	-0.028230
												-5.6312	-0.027140
												-5.6446	-0.027110
												-5.6576	-0.027700
												-5.6707	-0.028200
												-5.6838	-0.028420
												-5.6968	-0.027510
												-5.7096	-0.027700
												-5.7227	-0.027600
												-5.7358	-0.026680
												-5.7486	-0.027200
												-5.7619	-0.026900
												-5.7750	-0.027590
												-5.7880	-0.026610
												-5.8008	-0.027230
												-5.8139	-0.026170
												-5.8267	-0.026620
												-5.8398	-0.026430
												-5.8528	-0.026310
												-5.8656	-0.025610
												-5.8790	-0.025560
												-5.8920	-0.026630
												-5.9051	-0.025390
												-5.9182	-0.026010
												-5.9310	-0.026090
												-5.9440	-0.025960
												-5.9571	-0.026140
												-5.9699	-0.025860
												-5.9830	-0.025290
												-5.9960	-0.026150
												-6.0000	-0.025020
												-6.0000	-0.025490
												-6.0000	-0.025010
												-6.0000	-0.025590
