# Supplementary material for: Tunable chiral and nematic states in the triple-Q antiferromagnet Co1/3TaS2
Source: Nat Commun. 2026 Jan 31;17:2212. doi: 10.1038/s41467-026-68843-0 (PMC12963503; doi:10.1038/s41467-026-68843-0)
Supplement: Supplementary file 3 — Source Data [file 41467_2026_68843_MOESM3_ESM.zip › Fig2b.txt]

B(T)	MLD	B(T)	MLD	B(T)	MLD	B(T)	MLD	B(T)	MLD	B(T)	MLD	B(T)	MLD	B(T)	MLD
-6.5000	0.0015100	-6.5000	0.091840	-6.5000	0.18719	-6.5000	0.27189	-6.5000	0.35206	-6.5000	0.43948	-6.5000	0.52520	0.0000	0.60463
-6.5000	0.0019000	-6.5000	0.092410	-6.5000	0.18658	-6.5000	0.27201	-6.5000	0.35264	-6.5000	0.43957	-6.5000	0.52616	0.0000	0.60480
-6.5000	0.0020900	-6.5000	0.092060	-6.5000	0.18698	-6.5000	0.27185	-6.5000	0.35272	-6.5000	0.43956	-6.5000	0.52662	0.0000	0.60455
-6.5000	0.0012200	-6.5000	0.092220	-6.5000	0.18653	-6.5000	0.27153	-6.5000	0.35363	-6.5000	0.43862	-6.5000	0.52651	0.0000	0.60330
-6.5000	0.0018200	-6.5000	0.092390	-6.5000	0.18554	-6.5000	0.27140	-6.5000	0.35380	-6.5000	0.43946	-6.5000	0.52657	0.0000	0.60369
-6.5000	0.0016800	-6.5000	0.092450	-6.5000	0.18663	-6.5000	0.27207	-6.5000	0.35287	-6.5000	0.43960	-6.5000	0.52596	0.0040000	0.60444
-6.5000	0.0015500	-6.4904	0.092260	-6.5000	0.18745	-6.5000	0.27155	-6.5000	0.35204	-6.5000	0.43950	-6.5000	0.52664	0.017100	0.60548
-6.5000	0.0017000	-6.4771	0.092110	-6.4915	0.18753	-6.5000	0.27140	-6.5000	0.35284	-6.5000	0.43940	-6.5000	0.52624	0.030400	0.60478
-6.5000	0.0021500	-6.4640	0.092150	-6.4781	0.18719	-6.5000	0.27179	-6.5000	0.35198	-6.5000	0.43830	-6.5000	0.52648	0.043700	0.60458
-6.5000	0.0017000	-6.4507	0.092660	-6.4651	0.18722	-6.5000	0.27109	-6.5000	0.35265	-6.5000	0.43937	-6.5000	0.52587	0.057300	0.60516
-6.5000	0.0011200	-6.4376	0.092440	-6.4517	0.18715	-6.5000	0.27061	-6.4955	0.35215	-6.5000	0.43971	-6.5000	0.52615	0.070400	0.60533
-6.5000	0.0017900	-6.4243	0.091820	-6.4384	0.18731	-6.5000	0.27150	-6.4824	0.35186	-6.5000	0.43998	-6.5000	0.52659	0.083700	0.60490
-6.5000	0.0014200	-6.4112	0.091730	-6.4248	0.18734	-6.5000	0.27159	-6.4688	0.35206	-6.5000	0.43967	-6.5000	0.52671	0.097100	0.60496
-6.5000	0.0010400	-6.3979	0.092450	-6.4117	0.18797	-6.5000	0.27174	-6.4555	0.35171	-6.5000	0.44026	-6.5000	0.52577	0.11040	0.60479
-6.4872	0.0013300	-6.3848	0.092990	-6.3981	0.18794	-6.4941	0.27139	-6.4424	0.35062	-6.4907	0.43958	-6.5000	0.52559	0.12370	0.60460
-6.4739	0.0015000	-6.3715	0.093100	-6.3848	0.18753	-6.4811	0.27116	-6.4291	0.35096	-6.4776	0.43838	-6.5000	0.52580	0.13710	0.60420
-6.4603	0.0017000	-6.3581	0.092260	-6.3717	0.18782	-6.4675	0.27061	-6.4155	0.35253	-6.4643	0.43865	-6.5000	0.52575	0.15010	0.60423
-6.4472	0.0019200	-6.3451	0.091820	-6.3584	0.18859	-6.4541	0.27070	-6.4021	0.35291	-6.4509	0.43994	-6.5000	0.52558	0.16370	0.60529
-6.4339	0.00050000	-6.3317	0.092550	-6.3448	0.18859	-6.4411	0.27070	-6.3891	0.35203	-6.4373	0.43951	-6.5000	0.52506	0.17710	0.60534
-6.4205	0.0017700	-6.3184	0.093210	-6.3317	0.18833	-6.4277	0.27122	-6.3757	0.35234	-6.4243	0.43932	-6.5000	0.52602	0.19010	0.60526
-6.4069	0.0020900	-6.3051	0.093100	-6.3184	0.18858	-6.4141	0.27046	-6.3621	0.35339	-6.4109	0.43881	-6.5000	0.52705	0.20320	0.60546
-6.3939	0.0017900	-6.2917	0.092690	-6.3053	0.18764	-6.4011	0.27044	-6.3488	0.35277	-6.3976	0.43953	-6.5000	0.52647	0.21680	0.60551
-6.3808	0.0021600	-6.2784	0.092760	-6.2920	0.18737	-6.3877	0.27096	-6.3357	0.35303	-6.3843	0.43975	-6.5000	0.52553	0.23010	0.60472
-6.3675	0.0019400	-6.2653	0.092370	-6.2789	0.18801	-6.3747	0.27126	-6.3224	0.35355	-6.3709	0.43985	-6.5000	0.52564	0.24320	0.60388
-6.3539	0.0017700	-6.2517	0.092250	-6.2653	0.18732	-6.3616	0.27120	-6.3088	0.35320	-6.3579	0.43997	-6.5000	0.52564	0.25650	0.60439
-6.3405	0.0022000	-6.2387	0.092080	-6.2520	0.18690	-6.3480	0.27124	-6.2957	0.35256	-6.3445	0.43932	-6.5000	0.52578	0.27010	0.60495
-6.3275	0.0014800	-6.2251	0.092120	-6.2389	0.18726	-6.3347	0.27172	-6.2824	0.35296	-6.3309	0.44001	-6.5000	0.52506	0.28350	0.60537
-6.3141	0.0013100	-6.2120	0.092600	-6.2256	0.18805	-6.3213	0.27155	-6.2691	0.35290	-6.3179	0.44063	-6.5000	0.52495	0.29680	0.60497
-6.3005	0.0014100	-6.1984	0.092990	-6.2120	0.18809	-6.3083	0.27096	-6.2557	0.35372	-6.3045	0.44008	-6.5000	0.52528	0.31010	0.60513
-6.2875	0.0019700	-6.1853	0.093160	-6.1989	0.18778	-6.2947	0.27089	-6.2424	0.35398	-6.2912	0.43949	-6.5000	0.52615	0.32350	0.60484
-6.2741	0.0020200	-6.1720	0.092410	-6.1859	0.18827	-6.2813	0.27124	-6.2293	0.35377	-6.2776	0.43957	-6.5000	0.52640	0.33680	0.60502
-6.2611	0.0014200	-6.1587	0.091670	-6.1725	0.18863	-6.2683	0.27131	-6.2160	0.35333	-6.2645	0.43934	-6.4891	0.52545	0.34990	0.60480
-6.2475	0.0012900	-6.1453	0.091410	-6.1589	0.18830	-6.2549	0.27091	-6.2024	0.35294	-6.2512	0.43979	-6.4757	0.52594	0.36320	0.60410
-6.2341	0.0022000	-6.1320	0.092710	-6.1459	0.18739	-6.2413	0.27054	-6.1893	0.35289	-6.2379	0.43972	-6.4624	0.52580	0.37680	0.60482
-6.2211	0.0024200	-6.1187	0.093280	-6.1325	0.18768	-6.2283	0.27074	-6.1760	0.35350	-6.2245	0.44099	-6.4491	0.52600	0.38990	0.60440
-6.2077	0.0014800	-6.1056	0.093180	-6.1195	0.18816	-6.2149	0.27143	-6.1627	0.35407	-6.2112	0.44064	-6.4357	0.52510	0.40320	0.60413
-6.1941	0.0025400	-6.0920	0.092410	-6.1059	0.18767	-6.2019	0.27200	-6.1493	0.35438	-6.1981	0.44036	-6.4224	0.52532	0.41630	0.60408
-6.1811	0.0031200	-6.0789	0.092190	-6.0928	0.18863	-6.1883	0.27219	-6.1360	0.35406	-6.1848	0.44008	-6.4093	0.52647	0.42990	0.60504
-6.1677	0.0026500	-6.0653	0.092830	-6.0795	0.18846	-6.1749	0.27163	-6.1227	0.35445	-6.1712	0.43968	-6.3957	0.52633	0.44320	0.60523
-6.1544	0.0024900	-6.0523	0.093340	-6.0664	0.18751	-6.1619	0.27143	-6.1096	0.35450	-6.1579	0.44035	-6.3824	0.52604	0.45630	0.60530
-6.1408	0.0023600	-6.0387	0.092170	-6.0531	0.18781	-6.1485	0.27104	-6.0960	0.35388	-6.1448	0.44040	-6.3693	0.52670	0.46960	0.60594
-6.1277	0.0019000	-6.0256	0.092450	-6.0397	0.18773	-6.1349	0.27202	-6.0827	0.35386	-6.1315	0.44049	-6.3560	0.52633	0.48320	0.60507
-6.1144	0.0015000	-6.0123	0.093320	-6.0264	0.18784	-6.1216	0.27190	-6.0696	0.35306	-6.1179	0.44107	-6.3424	0.52592	0.49650	0.60452
-6.1013	0.0022200	-5.9989	0.093210	-6.0133	0.18801	-6.1085	0.27238	-6.0563	0.35328	-6.1048	0.44068	-6.3291	0.52445	0.50960	0.60559
-6.0877	0.0024600	-5.9856	0.093290	-6.0000	0.18822	-6.0952	0.27202	-6.0427	0.35405	-6.0915	0.44090	-6.3160	0.52480	0.52290	0.60548
-6.0744	0.0014600	-5.9723	0.093100	-5.9869	0.18777	-6.0816	0.27152	-6.0293	0.35427	-6.0781	0.44129	-6.3027	0.52566	0.53650	0.60515
-6.0613	0.0011800	-5.9589	0.093600	-5.9739	0.18762	-6.0685	0.27244	-6.0163	0.35441	-6.0645	0.44017	-6.2891	0.52645	0.54990	0.60510
-6.0480	0.0017400	-5.9459	0.092930	-5.9605	0.18773	-6.0552	0.27279	-6.0029	0.35434	-6.0515	0.44048	-6.2757	0.52666	0.56290	0.60497
-6.0344	0.0022900	-5.9323	0.092730	-5.9472	0.18726	-6.0421	0.27187	-5.9896	0.35325	-6.0384	0.44089	-6.2627	0.52613	0.57630	0.60520
-6.0211	0.0025100	-5.9192	0.091930	-5.9341	0.18666	-6.0285	0.27211	-5.9763	0.35363	-6.0251	0.44053	-6.2493	0.52636	0.58960	0.60511
-6.0080	0.0025900	-5.9056	0.092790	-5.9205	0.18786	-6.0152	0.27161	-5.9629	0.35432	-6.0115	0.44067	-6.2357	0.52695	0.60290	0.60544
-5.9947	0.0017300	-5.8925	0.093350	-5.9075	0.18887	-6.0021	0.27174	-5.9499	0.35372	-5.9981	0.44018	-6.2227	0.52667	0.61630	0.60509
-5.9811	0.0020900	-5.8789	0.092570	-5.8941	0.18803	-5.9888	0.27199	-5.9363	0.35392	-5.9851	0.44025	-6.2093	0.52646	0.62930	0.60519
-5.9680	0.0020600	-5.8659	0.093570	-5.8811	0.18793	-5.9755	0.27248	-5.9229	0.35422	-5.9717	0.44136	-6.1960	0.52646	0.64290	0.60526
-5.9547	0.00091000	-5.8525	0.093080	-5.8675	0.18788	-5.9621	0.27379	-5.9099	0.35436	-5.9581	0.44111	-6.1827	0.52691	0.65630	0.60478
-5.9416	0.0017600	-5.8392	0.092790	-5.8541	0.18852	-5.9491	0.27206	-5.8965	0.35519	-5.9451	0.44060	-6.1693	0.52634	0.66930	0.60532
-5.9280	0.0020900	-5.8259	0.092670	-5.8411	0.18839	-5.9357	0.27167	-5.8829	0.35509	-5.9317	0.44025	-6.1560	0.52636	0.68270	0.60503
-5.9147	0.0024400	-5.8125	0.092960	-5.8277	0.18810	-5.9224	0.27167	-5.8696	0.35442	-5.9184	0.44144	-6.1429	0.52653	0.69630	0.60545
-5.9016	0.0023100	-5.7992	0.093380	-5.8141	0.18820	-5.9091	0.27210	-5.8565	0.35467	-5.9048	0.44187	-6.1293	0.52698	0.70930	0.60521
-5.8883	0.0015900	-5.7861	0.093530	-5.8011	0.18832	-5.8960	0.27167	-5.8432	0.35482	-5.8917	0.44132	-6.1160	0.52720	0.72270	0.60496
-5.8747	0.0020200	-5.7725	0.093570	-5.7877	0.18851	-5.8829	0.27197	-5.8296	0.35490	-5.8784	0.44152	-6.1029	0.52639	0.73570	0.60485
-5.8613	0.0024600	-5.7595	0.092450	-5.7747	0.18863	-5.8693	0.27241	-5.8165	0.35466	-5.8653	0.44082	-6.0896	0.52648	0.74930	0.60578
-5.8483	0.0030500	-5.7459	0.093380	-5.7611	0.18863	-5.8563	0.27196	-5.8032	0.35476	-5.8517	0.44085	-6.0760	0.52719	0.76270	0.60538
-5.8349	0.0027700	-5.7328	0.093420	-5.7477	0.18825	-5.8429	0.27191	-5.7901	0.35465	-5.8384	0.44007	-6.0629	0.52773	0.77600	0.60571
-5.8213	0.0021100	-5.7192	0.092230	-5.7347	0.18870	-5.8299	0.27220	-5.7765	0.35506	-5.8253	0.44064	-6.0496	0.52672	0.78930	0.60558
-5.8083	0.0019600	-5.7061	0.092800	-5.7213	0.18882	-5.8165	0.27210	-5.7632	0.35478	-5.8120	0.44117	-6.0363	0.52705	0.80270	0.60539
-5.7949	0.0025700	-5.6928	0.093740	-5.7077	0.18818	-5.8032	0.27169	-5.7501	0.35475	-5.7984	0.44187	-6.0229	0.52700	0.81600	0.60490
-5.7816	0.0029500	-5.6795	0.094280	-5.6944	0.18908	-5.7901	0.27224	-5.7368	0.35482	-5.7853	0.44186	-6.0096	0.52686	0.82930	0.60538
-5.7680	0.0029300	-5.6661	0.093750	-5.6811	0.18878	-5.7768	0.27230	-5.7232	0.35534	-5.7720	0.44220	-5.9963	0.52748	0.84240	0.60534
-5.7549	0.0032600	-5.6528	0.093180	-5.6680	0.18804	-5.7637	0.27212	-5.7099	0.35560	-5.7587	0.44224	-5.9832	0.52713	0.85600	0.60534
-5.7416	0.0027000	-5.6395	0.093710	-5.6544	0.18889	-5.7504	0.27208	-5.6968	0.35507	-5.7451	0.44249	-5.9696	0.52687	0.86910	0.60544
-5.7285	0.0028500	-5.6264	0.093700	-5.6411	0.18881	-5.7373	0.27186	-5.6835	0.35532	-5.7320	0.44230	-5.9563	0.52723	0.88240	0.60530
-5.7149	0.0017600	-5.6128	0.093870	-5.6280	0.18863	-5.7240	0.27126	-5.6701	0.35554	-5.7187	0.44220	-5.9432	0.52716	0.89550	0.60547
-5.7016	0.0023000	-5.5997	0.093010	-5.6147	0.18820	-5.7109	0.27208	-5.6568	0.35534	-5.7056	0.44193	-5.9299	0.52639	0.90910	0.60547
-5.6885	0.0027600	-5.5861	0.093100	-5.6011	0.18908	-5.6979	0.27249	-5.6437	0.35599	-5.6920	0.44161	-5.9163	0.52704	0.92240	0.60544
-5.6752	0.0031400	-5.5731	0.093940	-5.5880	0.18917	-5.6845	0.27286	-5.6304	0.35502	-5.6787	0.44218	-5.9029	0.52751	0.93570	0.60509
-5.6616	0.0026800	-5.5595	0.093740	-5.5747	0.18938	-5.6712	0.27223	-5.6168	0.35578	-5.6656	0.44236	-5.8899	0.52834	0.94910	0.60536
-5.6485	0.0028900	-5.5464	0.093560	-5.5613	0.18927	-5.6581	0.27160	-5.6035	0.35642	-5.6523	0.44229	-5.8765	0.52846	0.96240	0.60574
-5.6352	0.0023000	-5.5331	0.093540	-5.5480	0.18752	-5.6448	0.27187	-5.5904	0.35563	-5.6387	0.44228	-5.8632	0.52828	0.97570	0.60613
-5.6221	0.0028300	-5.5197	0.092850	-5.5347	0.18795	-5.6317	0.27189	-5.5771	0.35550	-5.6256	0.44208	-5.8499	0.52743	0.98880	0.60595
-5.6085	0.0021500	-5.5064	0.093190	-5.5213	0.18897	-5.6184	0.27232	-5.5635	0.35554	-5.6123	0.44269	-5.8365	0.52778	1.0021	0.60477
-5.5952	0.0023500	-5.4931	0.093090	-5.5080	0.18947	-5.6048	0.27227	-5.5504	0.35512	-5.5989	0.44238	-5.8235	0.52797	1.0157	0.60507
-5.5819	0.0030200	-5.4797	0.092850	-5.4947	0.18955	-5.5917	0.27325	-5.5371	0.35491	-5.5853	0.44253	-5.8099	0.52846	1.0288	0.60571
-5.5688	0.0031600	-5.4664	0.093030	-5.4813	0.18908	-5.5787	0.27286	-5.5240	0.35583	-5.5723	0.44247	-5.7965	0.52801	1.0421	0.60633
-5.5552	0.0022600	-5.4531	0.094220	-5.4680	0.18806	-5.5656	0.27302	-5.5104	0.35646	-5.5592	0.44246	-5.7835	0.52737	1.0555	0.60631
-5.5419	0.0022800	-5.4400	0.094350	-5.4549	0.18897	-5.5523	0.27303	-5.4971	0.35581	-5.5459	0.44247	-5.7701	0.52768	1.0688	0.60536
-5.5288	0.0031800	-5.4264	0.093810	-5.4413	0.18902	-5.5387	0.27318	-5.4837	0.35595	-5.5323	0.44254	-5.7565	0.52759	1.0821	0.60539
-5.5155	0.0026700	-5.4133	0.094030	-5.4283	0.18906	-5.5253	0.27321	-5.4707	0.35737	-5.5189	0.44226	-5.7435	0.52760	1.0952	0.60546
-5.5019	0.0021100	-5.3997	0.094250	-5.4149	0.18844	-5.5123	0.27327	-5.4571	0.35650	-5.5059	0.44300	-5.7301	0.52790	1.1085	0.60555
-5.4888	0.0023700	-5.3867	0.094090	-5.4019	0.18829	-5.4992	0.27316	-5.4440	0.35611	-5.4925	0.44445	-5.7168	0.52748	1.1221	0.60616
-5.4755	0.0026800	-5.3733	0.093620	-5.3883	0.18910	-5.4856	0.27275	-5.4307	0.35631	-5.4789	0.44371	-5.7035	0.52822	1.1355	0.60546
-5.4624	0.0028500	-5.3600	0.093020	-5.3749	0.18923	-5.4723	0.27244	-5.4173	0.35605	-5.4659	0.44245	-5.6901	0.52824	1.1485	0.60519
-5.4488	0.0021100	-5.3467	0.093560	-5.3619	0.18938	-5.4589	0.27236	-5.4037	0.35643	-5.4525	0.44263	-5.6768	0.52765	1.1619	0.60555
-5.4355	0.0034000	-5.3333	0.093570	-5.3485	0.18949	-5.4459	0.27344	-5.3907	0.35658	-5.4395	0.44349	-5.6637	0.52753	1.1755	0.60558
-5.4224	0.0032400	-5.3200	0.093870	-5.3349	0.18821	-5.4323	0.27361	-5.3773	0.35668	-5.4259	0.44307	-5.6501	0.52815	1.1885	0.60518
-5.4091	0.0027800	-5.3067	0.093650	-5.3219	0.18838	-5.4189	0.27269	-5.3643	0.35622	-5.4125	0.44323	-5.6368	0.52777	1.2019	0.60577
-5.3955	0.0028500	-5.2933	0.093290	-5.3085	0.18844	-5.4059	0.27277	-5.3507	0.35575	-5.3995	0.44319	-5.6237	0.52772	1.2152	0.60589
-5.3821	0.0026800	-5.2803	0.094070	-5.2952	0.18908	-5.3925	0.27282	-5.3373	0.35653	-5.3861	0.44328	-5.6104	0.52799	1.2285	0.60587
-5.3691	0.0032200	-5.2667	0.093710	-5.2816	0.18936	-5.3789	0.27262	-5.3243	0.35675	-5.3725	0.44298	-5.5968	0.52767	1.2419	0.60578
-5.3557	0.0031300	-5.2536	0.094060	-5.2685	0.18929	-5.3659	0.27268	-5.3109	0.35670	-5.3595	0.44380	-5.5835	0.52793	1.2552	0.60583
-5.3421	0.0031700	-5.2400	0.094060	-5.2552	0.19000	-5.3525	0.27331	-5.2973	0.35662	-5.3461	0.44390	-5.5704	0.52740	1.2685	0.60612
-5.3291	0.0030900	-5.2269	0.094100	-5.2421	0.18949	-5.3395	0.27355	-5.2840	0.35674	-5.3328	0.44369	-5.5571	0.52722	1.2819	0.60587
-5.3157	0.0027200	-5.2136	0.093500	-5.2285	0.18921	-5.3259	0.27318	-5.2709	0.35760	-5.3192	0.44381	-5.5437	0.52818	1.2952	0.60599
-5.3027	0.0027100	-5.2003	0.093720	-5.2152	0.18906	-5.3125	0.27233	-5.2576	0.35773	-5.3061	0.44380	-5.5304	0.52814	1.3083	0.60556
-5.2891	0.0032600	-5.1869	0.093870	-5.2021	0.18893	-5.2995	0.27294	-5.2440	0.35726	-5.2928	0.44357	-5.5173	0.52855	1.3216	0.60558
-5.2757	0.0031100	-5.1736	0.093500	-5.1888	0.18855	-5.2861	0.27272	-5.2309	0.35730	-5.2797	0.44378	-5.5040	0.52811	1.3352	0.60546
-5.2627	0.0027200	-5.1603	0.093800	-5.1752	0.18878	-5.2725	0.27240	-5.2176	0.35744	-5.2661	0.44374	-5.4904	0.52811	1.3485	0.60552
-5.2493	0.0026800	-5.1472	0.094080	-5.1619	0.18961	-5.2592	0.27266	-5.2043	0.35793	-5.2531	0.44387	-5.4773	0.52887	1.3616	0.60613
-5.2357	0.0027900	-5.1336	0.094140	-5.1488	0.18938	-5.2461	0.27358	-5.1909	0.35850	-5.2397	0.44443	-5.4640	0.52878	1.3749	0.60598
-5.2224	0.0027800	-5.1203	0.093960	-5.1355	0.18923	-5.2328	0.27394	-5.1776	0.35859	-5.2267	0.44496	-5.4509	0.52872	1.3883	0.60573
-5.2093	0.0036600	-5.1069	0.093530	-5.1219	0.18881	-5.2195	0.27323	-5.1645	0.35853	-5.2131	0.44453	-5.4373	0.52749	1.4016	0.60581
-5.1960	0.0036000	-5.0939	0.093870	-5.1088	0.18923	-5.2061	0.27258	-5.1512	0.35922	-5.1997	0.44410	-5.4243	0.52771	1.4149	0.60591
-5.1824	0.0033000	-5.0803	0.094050	-5.0955	0.18915	-5.1928	0.27273	-5.1376	0.35902	-5.1864	0.44439	-5.4109	0.52896	1.4280	0.60527
-5.1693	0.0028500	-5.0672	0.094910	-5.0824	0.18955	-5.1797	0.27316	-5.1243	0.35859	-5.1733	0.44399	-5.3976	0.52848	1.4416	0.60558
-5.1560	0.0031300	-5.0539	0.094560	-5.0688	0.18970	-5.1661	0.27323	-5.1112	0.35831	-5.1597	0.44368	-5.3840	0.52943	1.4549	0.60598
-5.1427	0.0035900	-5.0405	0.094090	-5.0555	0.18863	-5.1531	0.27295	-5.0979	0.35932	-5.1464	0.44437	-5.3709	0.52929	1.4680	0.60575
-5.1293	0.0033200	-5.0272	0.093960	-5.0421	0.18987	-5.1397	0.27251	-5.0843	0.35868	-5.1331	0.44420	-5.3576	0.52814	1.4813	0.60635
-5.1160	0.0031100	-5.0139	0.093840	-5.0291	0.19051	-5.1267	0.27236	-5.0712	0.35806	-5.1200	0.44456	-5.3443	0.52813	1.4949	0.60690
-5.1029	0.0030700	-5.0005	0.094100	-5.0155	0.19028	-5.1131	0.27255	-5.0579	0.35854	-5.1064	0.44529	-5.3307	0.52911	1.5080	0.60710
-5.0896	0.0034300	-4.9872	0.093930	-5.0021	0.18891	-5.0997	0.27248	-5.0445	0.35912	-5.0931	0.44438	-5.3176	0.52903	1.5213	0.60629
-5.0760	0.0032400	-4.9739	0.094210	-4.9888	0.18930	-5.0867	0.27322	-5.0309	0.35897	-5.0800	0.44464	-5.3043	0.52876	1.5347	0.60581
-5.0627	0.0035600	-4.9605	0.094730	-4.9757	0.18977	-5.0736	0.27339	-5.0179	0.35889	-5.0667	0.44502	-5.2912	0.52931	1.5480	0.60538
-5.0496	0.0035200	-4.9472	0.094280	-4.9621	0.18962	-5.0600	0.27233	-5.0045	0.35879	-5.0531	0.44494	-5.2776	0.52935	1.5613	0.60604
-5.0365	0.0033800	-4.9341	0.093460	-4.9488	0.18996	-5.0469	0.27292	-4.9915	0.35968	-5.0397	0.44501	-5.2645	0.52893	1.5747	0.60698
-5.0229	0.0038400	-4.9205	0.094300	-4.9357	0.18989	-5.0336	0.27277	-4.9779	0.35959	-5.0267	0.44555	-5.2512	0.52868	1.5877	0.60669
-5.0096	0.0038100	-4.9075	0.095290	-4.9224	0.18987	-5.0203	0.27342	-4.9645	0.35936	-5.0133	0.44581	-5.2379	0.52929	1.6013	0.60573
-4.9963	0.0033000	-4.8941	0.095340	-4.9091	0.19040	-5.0069	0.27339	-4.9515	0.35965	-4.9997	0.44534	-5.2243	0.52931	1.6147	0.60590
-4.9829	0.0032600	-4.8808	0.094450	-4.8957	0.19017	-4.9936	0.27292	-4.9381	0.35997	-4.9867	0.44588	-5.2112	0.52926	1.6277	0.60580
-4.9693	0.0032800	-4.8672	0.093850	-4.8824	0.18930	-4.9803	0.27293	-4.9245	0.36025	-4.9733	0.44536	-5.1979	0.52986	1.6411	0.60550
-4.9563	0.0036600	-4.8541	0.094400	-4.8693	0.18994	-4.9672	0.27342	-4.9115	0.36099	-4.9600	0.44563	-5.1848	0.52949	1.6547	0.60578
-4.9429	0.0035600	-4.8408	0.094080	-4.8557	0.19021	-4.9536	0.27351	-4.8981	0.36078	-4.9464	0.44554	-5.1712	0.52926	1.6680	0.60565
-4.9299	0.0036400	-4.8275	0.093820	-4.8424	0.18998	-4.9403	0.27267	-4.8851	0.36049	-4.9333	0.44549	-5.1579	0.52970	1.6811	0.60539
-4.9163	0.0034200	-4.8141	0.093880	-4.8291	0.18974	-4.9272	0.27352	-4.8712	0.36093	-4.9200	0.44580	-5.1445	0.52898	1.6944	0.60560
-4.9029	0.0029600	-4.8011	0.094050	-4.8157	0.18934	-4.9139	0.27413	-4.8581	0.36135	-4.9067	0.44665	-5.1315	0.52974	1.7077	0.60584
-4.8899	0.0032000	-4.7875	0.094170	-4.8024	0.18994	-4.9003	0.27438	-4.8448	0.36113	-4.8933	0.44638	-5.1179	0.52963	1.7211	0.60610
-4.8765	0.0034700	-4.7744	0.094520	-4.7893	0.19049	-4.8872	0.27397	-4.8317	0.36132	-4.8800	0.44668	-5.1048	0.52883	1.7344	0.60604
-4.8629	0.0041600	-4.7608	0.094290	-4.7760	0.19098	-4.8739	0.27356	-4.8181	0.36170	-4.8669	0.44655	-5.0915	0.52922	1.7477	0.60664
-4.8499	0.0038400	-4.7477	0.094520	-4.7627	0.19040	-4.8608	0.27392	-4.8048	0.36117	-4.8536	0.44650	-5.0781	0.52987	1.7611	0.60627
-4.8365	0.0041600	-4.7344	0.094410	-4.7493	0.19000	-4.8475	0.27424	-4.7917	0.36118	-4.8400	0.44694	-5.0645	0.52887	1.7744	0.60570
-4.8235	0.0043000	-4.7211	0.093960	-4.7360	0.18974	-4.8344	0.27416	-4.7784	0.36181	-4.8269	0.44659	-5.0515	0.52908	1.7875	0.60642
-4.8099	0.0045700	-4.7077	0.094180	-4.7227	0.19015	-4.8211	0.27424	-4.7648	0.36191	-4.8136	0.44698	-5.0381	0.52978	1.8008	0.60648
-4.7965	0.0042600	-4.6947	0.094300	-4.7093	0.18979	-4.8080	0.27393	-4.7515	0.36212	-4.8003	0.44745	-5.0251	0.52938	1.8144	0.60700
-4.7835	0.0037800	-4.6811	0.094920	-4.6960	0.18960	-4.7947	0.27334	-4.7384	0.36229	-4.7869	0.44656	-5.0115	0.52962	1.8275	0.60718
-4.7701	0.0032400	-4.6677	0.095240	-4.6827	0.18974	-4.7816	0.27243	-4.7251	0.36350	-4.7736	0.44686	-4.9981	0.53006	1.8408	0.60686
-4.7565	0.0042600	-4.6544	0.094200	-4.6693	0.18974	-4.7685	0.27347	-4.7115	0.36387	-4.7605	0.44750	-4.9848	0.52984	1.8541	0.60636
-4.7435	0.0040100	-4.6413	0.094190	-4.6560	0.19021	-4.7552	0.27424	-4.6984	0.36382	-4.7472	0.44736	-4.9717	0.52954	1.8675	0.60633
-4.7301	0.0035100	-4.6277	0.094270	-4.6427	0.19015	-4.7421	0.27395	-4.6851	0.36389	-4.7336	0.44789	-4.9581	0.52996	1.8808	0.60526
-4.7168	0.0037300	-4.6147	0.094330	-4.6296	0.18991	-4.7288	0.27433	-4.6717	0.36409	-4.7203	0.44825	-4.9448	0.53033	1.8941	0.60533
-4.7032	0.0037600	-4.6011	0.093820	-4.6163	0.18955	-4.7157	0.27437	-4.6584	0.36499	-4.7072	0.44830	-4.9315	0.52962	1.9072	0.60570
-4.6901	0.0040500	-4.5880	0.095030	-4.6032	0.18998	-4.7024	0.27414	-4.6451	0.36500	-4.6939	0.44737	-4.9181	0.52974	1.9208	0.60556
-4.6768	0.0042300	-4.5747	0.095080	-4.5896	0.19072	-4.6891	0.27409	-4.6320	0.36504	-4.6803	0.44805	-4.9045	0.53031	1.9341	0.60675
-4.6635	0.0041600	-4.5613	0.094600	-4.5763	0.19070	-4.6760	0.27366	-4.6187	0.36557	-4.6669	0.44768	-4.8915	0.52989	1.9472	0.60650
-4.6499	0.0042400	-4.5480	0.094370	-4.5629	0.19062	-4.6627	0.27360	-4.6051	0.36558	-4.6539	0.44781	-4.8781	0.52977	1.9605	0.60583
-4.6368	0.0037500	-4.5347	0.094940	-4.5499	0.19079	-4.6496	0.27336	-4.5920	0.36514	-4.6405	0.44709	-4.8651	0.53004	1.9741	0.60606
-4.6235	0.0041000	-4.5213	0.094880	-4.5363	0.19028	-4.6363	0.27410	-4.5787	0.36611	-4.6269	0.44725	-4.8515	0.53071	1.9872	0.60589
-4.6104	0.0039600	-4.5083	0.093920	-4.5229	0.19043	-4.6229	0.27416	-4.5653	0.36726	-4.6139	0.44766	-4.8381	0.53030	2.0005	0.60674
-4.5968	0.0036800	-4.4947	0.094140	-4.5096	0.19098	-4.6096	0.27380	-4.5520	0.36673	-4.6008	0.44830	-4.8251	0.53068	2.0136	0.60647
-4.5835	0.0033200	-4.4816	0.095450	-4.4965	0.19077	-4.5965	0.27329	-4.5387	0.36665	-4.5875	0.44878	-4.8117	0.53081	2.0272	0.60546
-4.5704	0.0042900	-4.4680	0.094860	-4.4829	0.19098	-4.5832	0.27345	-4.5253	0.36855	-4.5739	0.44940	-4.7981	0.53012	2.0405	0.60579
-4.5573	0.0037000	-4.4549	0.094000	-4.4696	0.19036	-4.5699	0.27379	-4.5123	0.36893	-4.5605	0.44834	-4.7851	0.53005	2.0539	0.60604
-4.5437	0.0036500	-4.4413	0.094410	-4.4565	0.19102	-4.5565	0.27344	-4.4987	0.36863	-4.5472	0.44837	-4.7717	0.53067	2.0669	0.60593
-4.5304	0.0039800	-4.4283	0.094700	-4.4432	0.19081	-4.5435	0.27421	-4.4853	0.36827	-4.5341	0.44900	-4.7587	0.53093	2.0805	0.60586
-4.5171	0.0032900	-4.4149	0.094310	-4.4299	0.19002	-4.5304	0.27495	-4.4723	0.36902	-4.5205	0.44967	-4.7451	0.53066	2.0939	0.60560
-4.5040	0.0032300	-4.4016	0.094340	-4.4165	0.19002	-4.5168	0.27507	-4.4589	0.36960	-4.5075	0.44902	-4.7317	0.53034	2.1069	0.60646
-4.4904	0.0038100	-4.3883	0.094780	-4.4032	0.19023	-4.5035	0.27394	-4.4453	0.37009	-4.4941	0.44954	-4.7187	0.53042	2.1203	0.60603
-4.4771	0.0044200	-4.3749	0.095200	-4.3901	0.19070	-4.4904	0.27433	-4.4323	0.37059	-4.4808	0.44947	-4.7053	0.53121	2.1339	0.60544
-4.4640	0.0044000	-4.3616	0.095150	-4.3765	0.19076	-4.4771	0.27466	-4.4189	0.37018	-4.4672	0.44907	-4.6917	0.53066	2.1469	0.60582
-4.4507	0.0044400	-4.3485	0.095000	-4.3632	0.19087	-4.4635	0.27474	-4.4056	0.37029	-4.4541	0.44925	-4.6787	0.53033	2.1603	0.60542
-4.4371	0.0040900	-4.3349	0.095600	-4.3501	0.19036	-4.4504	0.27398	-4.3920	0.37135	-4.4408	0.44964	-4.6653	0.53090	2.1733	0.60536
-4.4240	0.0045000	-4.3216	0.095270	-4.3368	0.19083	-4.4373	0.27426	-4.3789	0.37286	-4.4277	0.44975	-4.6523	0.53085	2.1869	0.60507
-4.4107	0.0043100	-4.3083	0.094160	-4.3232	0.19094	-4.4240	0.27456	-4.3656	0.37351	-4.4141	0.45026	-4.6384	0.53076	2.2003	0.60553
-4.3976	0.0043300	-4.2952	0.094390	-4.3101	0.19098	-4.4104	0.27474	-4.3525	0.37343	-4.4011	0.45029	-4.6253	0.53085	2.2136	0.60610
-4.3840	0.0050200	-4.2816	0.093600	-4.2968	0.19100	-4.3973	0.27463	-4.3389	0.37312	-4.3877	0.45005	-4.6120	0.53099	2.2267	0.60632
-4.3707	0.0043200	-4.2685	0.093580	-4.2837	0.19175	-4.3840	0.27471	-4.3256	0.37407	-4.3744	0.44991	-4.5989	0.53108	2.2403	0.60584
-4.3573	0.0043600	-4.2552	0.093990	-4.2701	0.19142	-4.3709	0.27478	-4.3123	0.37428	-4.3611	0.45033	-4.5853	0.53105	2.2536	0.60587
-4.3443	0.0044100	-4.2419	0.094980	-4.2568	0.19113	-4.3579	0.27405	-4.2992	0.37452	-4.3477	0.45098	-4.5720	0.53121	2.2667	0.60571
-4.3307	0.0046200	-4.2285	0.095470	-4.2435	0.19126	-4.3445	0.27424	-4.2856	0.37539	-4.3344	0.45119	-4.5589	0.53166	2.2800	0.60540
-4.3173	0.0053300	-4.2152	0.095740	-4.2304	0.19126	-4.3312	0.27466	-4.2725	0.37561	-4.3213	0.45060	-4.5456	0.53095	2.2936	0.60624
-4.3043	0.0054400	-4.2019	0.095850	-4.2168	0.19149	-4.3181	0.27443	-4.2592	0.37587	-4.3077	0.45082	-4.5320	0.53056	2.3067	0.60594
-4.2909	0.0042900	-4.1888	0.095110	-4.2035	0.19187	-4.3048	0.27443	-4.2459	0.37616	-4.2944	0.45258	-4.5187	0.53133	2.3200	0.60562
-4.2773	0.0040700	-4.1752	0.094980	-4.1901	0.19208	-4.2917	0.27536	-4.2323	0.37764	-4.2813	0.45196	-4.5056	0.53091	2.3331	0.60589
-4.2640	0.0048200	-4.1619	0.095700	-4.1771	0.19162	-4.2784	0.27544	-4.2192	0.37855	-4.2680	0.45132	-4.4923	0.53125	2.3467	0.60623
-4.2509	0.0045700	-4.1485	0.095610	-4.1635	0.19147	-4.2651	0.27457	-4.2059	0.37903	-4.2544	0.45118	-4.4789	0.53086	2.3600	0.60623
-4.2376	0.0041300	-4.1355	0.095210	-4.1504	0.19175	-4.2520	0.27403	-4.1928	0.37929	-4.2411	0.45178	-4.4656	0.53050	2.3733	0.60593
-4.2240	0.0039100	-4.1219	0.095800	-4.1371	0.19100	-4.2387	0.27522	-4.1789	0.37853	-4.2280	0.45236	-4.4523	0.53082	2.3864	0.60613
-4.2109	0.0043300	-4.1088	0.095400	-4.1240	0.19168	-4.2256	0.27490	-4.1659	0.37943	-4.2147	0.45253	-4.4392	0.53064	2.4000	0.60572
-4.1976	0.0038500	-4.0955	0.095610	-4.1104	0.19132	-4.2123	0.27557	-4.1525	0.37965	-4.2011	0.45211	-4.4256	0.53132	2.4133	0.60571
-4.1843	0.0048200	-4.0821	0.095760	-4.0971	0.19117	-4.1992	0.27538	-4.1395	0.37975	-4.1877	0.45252	-4.4123	0.53086	2.4264	0.60597
-4.1707	0.0046600	-4.0688	0.095710	-4.0837	0.19226	-4.1859	0.27570	-4.1259	0.38027	-4.1747	0.45327	-4.3992	0.53100	2.4397	0.60548
-4.1576	0.0044000	-4.0555	0.095860	-4.0707	0.19262	-4.1728	0.27577	-4.1128	0.38107	-4.1613	0.45343	-4.3859	0.53184	2.4533	0.60584
-4.1443	0.0039900	-4.0421	0.095700	-4.0571	0.19223	-4.1595	0.27619	-4.0995	0.38101	-4.1477	0.45388	-4.3725	0.53131	2.4664	0.60592
-4.1312	0.0043400	-4.0291	0.095830	-4.0437	0.19228	-4.1461	0.27667	-4.0861	0.38142	-4.1347	0.45391	-4.3592	0.53051	2.4797	0.60557
-4.1176	0.0049300	-4.0155	0.095830	-4.0307	0.19241	-4.1328	0.27654	-4.0725	0.38137	-4.1213	0.45444	-4.3459	0.53083	2.4928	0.60672
-4.1043	0.0046600	-4.0024	0.095840	-4.0173	0.19185	-4.1195	0.27536	-4.0595	0.38251	-4.1083	0.45416	-4.3325	0.53130	2.5064	0.60663
-4.0912	0.0044900	-3.9888	0.095840	-4.0037	0.19147	-4.1064	0.27528	-4.0461	0.38328	-4.0947	0.45290	-4.3192	0.53115	2.5197	0.60586
-4.0779	0.0047900	-3.9757	0.096080	-3.9907	0.19171	-4.0928	0.27562	-4.0331	0.38393	-4.0813	0.45308	-4.3059	0.53155	2.5331	0.60619
-4.0643	0.0050600	-3.9621	0.094940	-3.9773	0.19235	-4.0795	0.27644	-4.0195	0.38414	-4.0680	0.45417	-4.2925	0.53196	2.5464	0.60653
-4.0512	0.0049600	-3.9491	0.095170	-3.9640	0.19221	-4.0664	0.27583	-4.0061	0.38365	-4.0549	0.45475	-4.2795	0.53170	2.5597	0.60620
-4.0379	0.0052200	-3.9357	0.095580	-3.9507	0.19247	-4.0531	0.27543	-3.9928	0.38491	-4.0413	0.45504	-4.2659	0.53195	2.5731	0.60561
-4.0245	0.0055100	-3.9224	0.096070	-3.9373	0.19222	-4.0395	0.27644	-3.9797	0.38560	-4.0283	0.45531	-4.2525	0.53186	2.5861	0.60614
-4.0112	0.0051200	-3.9091	0.096680	-3.9240	0.19183	-4.0264	0.27684	-3.9661	0.38602	-4.0149	0.45525	-4.2395	0.53137	2.5995	0.60617
-3.9979	0.0051500	-3.8957	0.096320	-3.9109	0.19234	-4.0131	0.27659	-3.9528	0.38580	-4.0016	0.45543	-4.2261	0.53117	2.6131	0.60634
-3.9848	0.0053200	-3.8824	0.096330	-3.8973	0.19256	-3.9997	0.27737	-3.9397	0.38650	-3.9883	0.45579	-4.2125	0.53124	2.6261	0.60605
-3.9715	0.0056000	-3.8691	0.097150	-3.8840	0.19228	-3.9861	0.27703	-3.9264	0.38772	-3.9749	0.45510	-4.1992	0.53208	2.6395	0.60643
-3.9579	0.0050800	-3.8557	0.096380	-3.8707	0.19277	-3.9731	0.27725	-3.9128	0.38743	-3.9616	0.45535	-4.1861	0.53228	2.6528	0.60629
-3.9445	0.0056000	-3.8427	0.096090	-3.8573	0.19264	-3.9597	0.27736	-3.8997	0.38769	-3.9485	0.45589	-4.1728	0.53111	2.6661	0.60520
-3.9315	0.0051900	-3.8291	0.096300	-3.8440	0.19258	-3.9467	0.27730	-3.8864	0.38768	-3.9349	0.45572	-4.1592	0.53104	2.6795	0.60619
-3.9181	0.0056800	-3.8160	0.095590	-3.8309	0.19236	-3.9331	0.27774	-3.8733	0.38779	-3.9216	0.45642	-4.1459	0.53135	2.6928	0.60723
-3.9045	0.0056700	-3.8024	0.095820	-3.8176	0.19231	-3.9197	0.27827	-3.8597	0.38906	-3.9083	0.45695	-4.1328	0.53108	2.7061	0.60711
-3.8912	0.0052200	-3.7893	0.096650	-3.8043	0.19306	-3.9067	0.27779	-3.8464	0.38946	-3.8952	0.45663	-4.1195	0.53155	2.7195	0.60643
-3.8781	0.0052600	-3.7760	0.097530	-3.7909	0.19295	-3.8933	0.27829	-3.8333	0.38963	-3.8816	0.45764	-4.1061	0.53202	2.7328	0.60590
-3.8648	0.0050600	-3.7627	0.097370	-3.7776	0.19366	-3.8797	0.27902	-3.8200	0.38879	-3.8683	0.45794	-4.0928	0.53227	2.7459	0.60633
-3.8515	0.0051200	-3.7493	0.096560	-3.7643	0.19338	-3.8667	0.27909	-3.8064	0.38951	-3.8552	0.45790	-4.0795	0.53238	2.7592	0.60677
-3.8381	0.0053500	-3.7360	0.096410	-3.7512	0.19340	-3.8533	0.27969	-3.7931	0.39059	-3.8419	0.45734	-4.0664	0.53293	2.7728	0.60686
-3.8248	0.0049500	-3.7227	0.096380	-3.7376	0.19344	-3.8403	0.28027	-3.7800	0.39122	-3.8285	0.45815	-4.0528	0.53264	2.7859	0.60721
-3.8117	0.0053100	-3.7096	0.096330	-3.7243	0.19381	-3.8267	0.28044	-3.7667	0.39174	-3.8152	0.45800	-4.0397	0.53180	2.7992	0.60657
-3.7981	0.0049100	-3.6960	0.096760	-3.7112	0.19317	-3.8133	0.28010	-3.7531	0.39128	-3.8019	0.45772	-4.0264	0.53167	2.8125	0.60726
-3.7848	0.0055400	-3.6827	0.096840	-3.6979	0.19348	-3.8003	0.28004	-3.7400	0.39124	-3.7888	0.45863	-4.0133	0.53191	2.8259	0.60674
-3.7717	0.0060700	-3.6693	0.097650	-3.6843	0.19408	-3.7869	0.28140	-3.7267	0.39161	-3.7752	0.45934	-3.9997	0.53225	2.8392	0.60744
-3.7584	0.0059000	-3.6563	0.097630	-3.6712	0.19451	-3.7733	0.28218	-3.7133	0.39233	-3.7621	0.45928	-3.9864	0.53163	2.8525	0.60729
-3.7448	0.0060700	-3.6427	0.096820	-3.6579	0.19438	-3.7600	0.28216	-3.7000	0.39307	-3.7488	0.45900	-3.9733	0.53090	2.8659	0.60646
-3.7317	0.0056800	-3.6296	0.096830	-3.6445	0.19497	-3.7469	0.28262	-3.6867	0.39243	-3.7355	0.45873	-3.9600	0.53137	2.8792	0.60685
-3.7184	0.0058100	-3.6163	0.097640	-3.6312	0.19559	-3.7336	0.28324	-3.6736	0.39225	-3.7219	0.45911	-3.9467	0.53174	2.8925	0.60629
-3.7051	0.0055400	-3.6029	0.096390	-3.6179	0.19658	-3.7200	0.28336	-3.6603	0.39314	-3.7088	0.45959	-3.9333	0.53202	2.9056	0.60640
-3.6915	0.0049000	-3.5896	0.096210	-3.6045	0.19793	-3.7067	0.28454	-3.6467	0.39333	-3.6955	0.45990	-3.9200	0.53276	2.9189	0.60689
-3.6784	0.0054400	-3.5763	0.097690	-3.5912	0.19685	-3.6936	0.28589	-3.6336	0.39342	-3.6821	0.46049	-3.9069	0.53293	2.9325	0.60643
-3.6651	0.0061800	-3.5629	0.098360	-3.5779	0.19660	-3.6803	0.28738	-3.6203	0.39362	-3.6688	0.46030	-3.8933	0.53258	2.9456	0.60594
-3.6517	0.0057700	-3.5496	0.098450	-3.5645	0.19863	-3.6667	0.28714	-3.6069	0.39340	-3.6555	0.46082	-3.8800	0.53280	2.9589	0.60617
-3.6381	0.0060600	-3.5363	0.098800	-3.5512	0.19896	-3.6536	0.28760	-3.5933	0.39281	-3.6421	0.46072	-3.8667	0.53239	2.9720	0.60669
-3.6251	0.0061800	-3.5232	0.098850	-3.5379	0.19900	-3.6403	0.28900	-3.5803	0.39340	-3.6291	0.46079	-3.8536	0.53280	2.9856	0.60688
-3.6120	0.0061900	-3.5096	0.099060	-3.5245	0.19930	-3.6272	0.29057	-3.5672	0.39370	-3.6155	0.46152	-3.8400	0.53312	2.9989	0.60647
-3.5987	0.0056000	-3.4965	0.098930	-3.5115	0.20058	-3.6136	0.29179	-3.5539	0.39495	-3.6024	0.46083	-3.8267	0.53197	3.0123	0.60616
-3.5851	0.0055900	-3.4829	0.098820	-3.4981	0.20139	-3.6003	0.29313	-3.5403	0.39433	-3.5891	0.46082	-3.8136	0.53248	3.0256	0.60631
-3.5720	0.0051400	-3.4699	0.099400	-3.4848	0.20211	-3.5869	0.29358	-3.5269	0.39498	-3.5757	0.46211	-3.8003	0.53269	3.0389	0.60620
-3.5587	0.0057400	-3.4565	0.099650	-3.4715	0.20277	-3.5739	0.29435	-3.5139	0.39524	-3.5621	0.46194	-3.7869	0.53225	3.0523	0.60605
-3.5453	0.0060200	-3.4432	0.099330	-3.4581	0.20380	-3.5603	0.29664	-3.5005	0.39538	-3.5491	0.46291	-3.7736	0.53215	3.0653	0.60612
-3.5320	0.0069400	-3.4299	0.10022	-3.4448	0.20530	-3.5469	0.29857	-3.4869	0.39625	-3.5357	0.46292	-3.7603	0.53304	3.0787	0.60608
-3.5187	0.0067700	-3.4165	0.10018	-3.4315	0.20707	-3.5339	0.29961	-3.4739	0.39551	-3.5224	0.46280	-3.7472	0.53316	3.0923	0.60607
-3.5053	0.0065300	-3.4032	0.10101	-3.4181	0.20858	-3.5205	0.30011	-3.4605	0.39589	-3.5091	0.46359	-3.7336	0.53269	3.1053	0.60634
-3.4923	0.0068400	-3.3899	0.10172	-3.4048	0.21140	-3.5069	0.30171	-3.4472	0.39637	-3.4957	0.46284	-3.7203	0.53350	3.1187	0.60623
-3.4787	0.0067600	-3.3765	0.10099	-3.3915	0.21251	-3.4939	0.30218	-3.4336	0.39643	-3.4824	0.46288	-3.7069	0.53325	3.1317	0.60633
-3.4653	0.0064700	-3.3632	0.10271	-3.3784	0.21445	-3.4805	0.30280	-3.4205	0.39653	-3.4691	0.46359	-3.6939	0.53273	3.1453	0.60620
-3.4523	0.0071200	-3.3499	0.10468	-3.3648	0.21659	-3.4675	0.30469	-3.4072	0.39656	-3.4557	0.46360	-3.6803	0.53278	3.1587	0.60617
-3.4389	0.0080700	-3.3368	0.10572	-3.3517	0.21916	-3.4539	0.30493	-3.3939	0.39730	-3.4424	0.46466	-3.6669	0.53341	3.1720	0.60649
-3.4253	0.0079000	-3.3232	0.10728	-3.3384	0.22153	-3.4405	0.30561	-3.3805	0.39735	-3.4291	0.46528	-3.6539	0.53322	3.1853	0.60621
-3.4120	0.0080800	-3.3099	0.10815	-3.3251	0.22291	-3.4275	0.30723	-3.3672	0.39704	-3.4160	0.46549	-3.6405	0.53302	3.1987	0.60641
-3.3989	0.0087000	-3.2968	0.10991	-3.3117	0.22448	-3.4141	0.30804	-3.3539	0.39728	-3.4024	0.46447	-3.6269	0.53315	3.2120	0.60674
-3.3859	0.0088800	-3.2835	0.11232	-3.2984	0.22687	-3.4005	0.30751	-3.3408	0.39717	-3.3891	0.46521	-3.6139	0.53286	3.2251	0.60744
-3.3723	0.0086100	-3.2701	0.11489	-3.2851	0.22825	-3.3875	0.30782	-3.3272	0.39723	-3.3760	0.46616	-3.6005	0.53273	3.2384	0.60676
-3.3589	0.0096200	-3.2568	0.11805	-3.2720	0.22907	-3.3741	0.30878	-3.3139	0.39802	-3.3627	0.46560	-3.5875	0.53363	3.2520	0.60615
-3.3459	0.010010	-3.2435	0.12109	-3.2584	0.23028	-3.3611	0.30973	-3.3008	0.39845	-3.3491	0.46592	-3.5736	0.53402	3.2653	0.60638
-3.3325	0.010230	-3.2301	0.12482	-3.2451	0.23061	-3.3472	0.30986	-3.2875	0.39837	-3.3360	0.46686	-3.5605	0.53392	3.2784	0.60612
-3.3189	0.011030	-3.2168	0.12897	-3.2317	0.23129	-3.3341	0.31025	-3.2741	0.39852	-3.3227	0.46700	-3.5472	0.53280	3.2917	0.60573
-3.3059	0.011560	-3.2035	0.13265	-3.2184	0.23103	-3.3208	0.31089	-3.2608	0.39888	-3.3096	0.46767	-3.5341	0.53316	3.3051	0.60621
-3.2925	0.012740	-3.1901	0.13569	-3.2051	0.23168	-3.3077	0.31071	-3.2475	0.39834	-3.2960	0.46749	-3.5205	0.53305	3.3184	0.60633
-3.2792	0.013860	-3.1771	0.13747	-3.1920	0.23206	-3.2941	0.31098	-3.2341	0.39863	-3.2827	0.46687	-3.5072	0.53261	3.3317	0.60676
-3.2659	0.015910	-3.1635	0.13958	-3.1787	0.23176	-3.2808	0.31059	-3.2205	0.39900	-3.2693	0.46724	-3.4941	0.53285	3.3451	0.60732
-3.2525	0.017650	-3.1501	0.14151	-3.1653	0.23272	-3.2677	0.31131	-3.2075	0.39982	-3.2563	0.46760	-3.4808	0.53328	3.3584	0.60644
-3.2392	0.019540	-3.1371	0.14289	-3.1520	0.23439	-3.2544	0.31121	-3.1944	0.40000	-3.2427	0.46776	-3.4672	0.53311	3.3717	0.60600
-3.2261	0.021700	-3.1237	0.14352	-3.1387	0.23448	-3.2408	0.31128	-3.1811	0.39950	-3.2293	0.46775	-3.4539	0.53339	3.3848	0.60624
-3.2125	0.024270	-3.1104	0.14412	-3.1253	0.23390	-3.2277	0.31120	-3.1675	0.39973	-3.2163	0.46822	-3.4408	0.53426	3.3981	0.60610
-3.1992	0.027250	-3.0971	0.14420	-3.1123	0.23394	-3.2144	0.31207	-3.1541	0.40029	-3.2029	0.46872	-3.4275	0.53435	3.4117	0.60621
-3.1861	0.030930	-3.0837	0.14490	-3.0987	0.23342	-3.2013	0.31225	-3.1411	0.40071	-3.1893	0.46796	-3.4139	0.53330	3.4248	0.60676
-3.1728	0.034360	-3.0704	0.14531	-3.0853	0.23334	-3.1877	0.31233	-3.1277	0.39974	-3.1763	0.46764	-3.4008	0.53388	3.4381	0.60714
-3.1592	0.037070	-3.0571	0.14576	-3.0723	0.23423	-3.1744	0.31326	-3.1141	0.39975	-3.1629	0.46909	-3.3875	0.53444	3.4512	0.60723
-3.1459	0.040140	-3.0437	0.14566	-3.0589	0.23406	-3.1613	0.31331	-3.1011	0.39988	-3.1496	0.46932	-3.3741	0.53464	3.4648	0.60651
-3.1328	0.042140	-3.0304	0.14572	-3.0453	0.23429	-3.1480	0.31309	-3.0877	0.40038	-3.1363	0.46937	-3.3605	0.53453	3.4781	0.60622
-3.1195	0.043790	-3.0173	0.14646	-3.0323	0.23458	-3.1347	0.31315	-3.0747	0.40034	-3.1229	0.46992	-3.3475	0.53424	3.4915	0.60641
-3.1059	0.044980	-3.0037	0.14600	-3.0189	0.23451	-3.1213	0.31369	-3.0611	0.40031	-3.1096	0.46960	-3.3341	0.53468	3.5048	0.60695
-3.0925	0.046880	-2.9904	0.14602	-3.0056	0.23493	-3.1080	0.31405	-3.0477	0.40031	-3.0965	0.46995	-3.3211	0.53426	3.5181	0.60608
-3.0795	0.047260	-2.9773	0.14719	-2.9923	0.23478	-3.0947	0.31287	-3.0344	0.40198	-3.0829	0.47022	-3.3072	0.53387	3.5315	0.60657
-3.0661	0.047090	-2.9640	0.14773	-2.9789	0.23438	-3.0813	0.31367	-3.0213	0.40195	-3.0696	0.47028	-3.2941	0.53411	3.5448	0.60634
-3.0528	0.047280	-2.9507	0.14716	-2.9656	0.23485	-3.0680	0.31426	-3.0077	0.40138	-3.0565	0.47059	-3.2808	0.53454	3.5579	0.60659
-3.0395	0.048020	-2.9373	0.14678	-2.9523	0.23408	-3.0547	0.31428	-2.9944	0.40078	-3.0432	0.47081	-3.2677	0.53447	3.5715	0.60695
-3.0261	0.048540	-2.9240	0.14689	-2.9389	0.23521	-3.0416	0.31366	-2.9813	0.40155	-3.0296	0.47081	-3.2541	0.53378	3.5848	0.60572
-3.0131	0.048280	-2.9107	0.14755	-2.9256	0.23575	-3.0280	0.31331	-2.9680	0.40153	-3.0165	0.47129	-3.2408	0.53410	3.5979	0.60622
-2.9995	0.048600	-2.8973	0.14756	-2.9123	0.23531	-3.0147	0.31379	-2.9544	0.40124	-3.0032	0.47121	-3.2277	0.53387	3.6112	0.60634
-2.9861	0.048400	-2.8843	0.14680	-2.8989	0.23608	-3.0013	0.31468	-2.9413	0.40101	-2.9899	0.47103	-3.2144	0.53396	3.6245	0.60621
-2.9731	0.048680	-2.8707	0.14742	-2.8856	0.23710	-2.9883	0.31508	-2.9280	0.40102	-2.9763	0.47159	-3.2008	0.53411	3.6379	0.60556
-2.9597	0.048930	-2.8576	0.14783	-2.8725	0.23658	-2.9747	0.31404	-2.9147	0.40191	-2.9632	0.47205	-3.1877	0.53427	3.6512	0.60537
-2.9461	0.049720	-2.8440	0.14788	-2.8592	0.23576	-2.9616	0.31413	-2.9013	0.40229	-2.9499	0.47260	-3.1744	0.53475	3.6643	0.60555
-2.9331	0.049120	-2.8307	0.14853	-2.8459	0.23615	-2.9483	0.31418	-2.8880	0.40158	-2.9368	0.47269	-3.1611	0.53458	3.6779	0.60556
-2.9197	0.048880	-2.8176	0.14875	-2.8325	0.23631	-2.9352	0.31418	-2.8749	0.40178	-2.9232	0.47241	-3.1477	0.53437	3.6912	0.60631
-2.9064	0.049250	-2.8043	0.14888	-2.8192	0.23647	-2.9219	0.31522	-2.8616	0.40206	-2.9099	0.47257	-3.1344	0.53408	3.7043	0.60656
-2.8928	0.050220	-2.7907	0.14824	-2.8059	0.23708	-2.9083	0.31550	-2.8480	0.40166	-2.8968	0.47284	-3.1213	0.53405	3.7176	0.60671
-2.8797	0.050170	-2.7776	0.14829	-2.7928	0.23637	-2.8952	0.31582	-2.8347	0.40247	-2.8835	0.47298	-3.1080	0.53461	3.7312	0.60588
-2.8664	0.049970	-2.7643	0.14848	-2.7792	0.23640	-2.8819	0.31611	-2.8216	0.40326	-2.8699	0.47299	-3.0944	0.53550	3.7445	0.60626
-2.8531	0.050310	-2.7509	0.14809	-2.7659	0.23688	-2.8683	0.31559	-2.8083	0.40234	-2.8568	0.47368	-3.0811	0.53508	3.7576	0.60664
-2.8395	0.050580	-2.7376	0.14825	-2.7528	0.23655	-2.8549	0.31611	-2.7947	0.40219	-2.8435	0.47428	-3.0680	0.53520	3.7709	0.60669
-2.8264	0.050190	-2.7245	0.14860	-2.7395	0.23621	-2.8416	0.31589	-2.7813	0.40297	-2.8301	0.47365	-3.0547	0.53571	3.7843	0.60633
-2.8131	0.049780	-2.7109	0.14844	-2.7259	0.23603	-2.8285	0.31561	-2.7683	0.40368	-2.8165	0.47356	-3.0411	0.53571	3.7976	0.60653
-2.7997	0.050130	-2.6979	0.14746	-2.7128	0.23715	-2.8149	0.31562	-2.7549	0.40267	-2.8035	0.47321	-3.0280	0.53505	3.8109	0.60649
-2.7861	0.051060	-2.6843	0.14772	-2.6995	0.23741	-2.8016	0.31601	-2.7413	0.40259	-2.7901	0.47343	-3.0147	0.53480	3.8240	0.60624
-2.7731	0.051070	-2.6712	0.14797	-2.6861	0.23715	-2.7883	0.31559	-2.7283	0.40215	-2.7771	0.47376	-3.0016	0.53478	3.8376	0.60577
-2.7597	0.049540	-2.6579	0.14769	-2.6728	0.23736	-2.7752	0.31644	-2.7149	0.40313	-2.7635	0.47455	-2.9877	0.53517	3.8509	0.60618
-2.7467	0.049990	-2.6445	0.14850	-2.6595	0.23708	-2.7616	0.31585	-2.7019	0.40291	-2.7501	0.47454	-2.9747	0.53558	3.8643	0.60630
-2.7331	0.051040	-2.6312	0.14855	-2.6461	0.23617	-2.7483	0.31581	-2.6883	0.40354	-2.7371	0.47459	-2.9616	0.53517	3.8776	0.60643
-2.7197	0.050320	-2.6179	0.14816	-2.6331	0.23668	-2.7352	0.31616	-2.6749	0.40356	-2.7237	0.47414	-2.9483	0.53417	3.8909	0.60557
-2.7067	0.050610	-2.6045	0.14830	-2.6195	0.23773	-2.7219	0.31583	-2.6619	0.40303	-2.7101	0.47446	-2.9347	0.53458	3.9043	0.60605
-2.6933	0.050550	-2.5912	0.14864	-2.6061	0.23706	-2.7083	0.31634	-2.6485	0.40315	-2.6971	0.47501	-2.9216	0.53543	3.9173	0.60639
-2.6797	0.050600	-2.5779	0.14883	-2.5928	0.23660	-2.6952	0.31642	-2.6349	0.40409	-2.6837	0.47543	-2.9083	0.53503	3.9307	0.60616
-2.6667	0.051040	-2.5645	0.14914	-2.5795	0.23668	-2.6819	0.31689	-2.6219	0.40411	-2.6707	0.47552	-2.8949	0.53525	3.9440	0.60650
-2.6533	0.050540	-2.5512	0.14946	-2.5661	0.23772	-2.6688	0.31702	-2.6085	0.40405	-2.6571	0.47538	-2.8813	0.53512	3.9573	0.60714
-2.6400	0.050670	-2.5379	0.14968	-2.5531	0.23763	-2.6552	0.31675	-2.5952	0.40433	-2.6440	0.47511	-2.8680	0.53558	3.9707	0.60653
-2.6264	0.051550	-2.5245	0.14996	-2.5397	0.23709	-2.6419	0.31688	-2.5819	0.40470	-2.6307	0.47505	-2.8547	0.53677	3.9837	0.60652
-2.6133	0.051390	-2.5115	0.14962	-2.5264	0.23762	-2.6285	0.31714	-2.5685	0.40402	-2.6173	0.47554	-2.8416	0.53569	3.9973	0.60616
-2.6000	0.051820	-2.4981	0.14908	-2.5131	0.23847	-2.6155	0.31663	-2.5555	0.40390	-2.6037	0.47626	-2.8280	0.53522	4.0107	0.60605
-2.5869	0.051730	-2.4848	0.14907	-2.4997	0.23791	-2.6019	0.31739	-2.5421	0.40386	-2.5907	0.47641	-2.8149	0.53527	4.0237	0.60558
-2.5733	0.051280	-2.4715	0.14979	-2.4864	0.23827	-2.5885	0.31788	-2.5285	0.40388	-2.5773	0.47568	-2.8016	0.53568	4.0371	0.60628
-2.5603	0.051410	-2.4581	0.14980	-2.4733	0.23801	-2.5755	0.31849	-2.5155	0.40439	-2.5640	0.47675	-2.7885	0.53560	4.0507	0.60677
-2.5469	0.051330	-2.4448	0.15003	-2.4597	0.23746	-2.5621	0.31757	-2.5021	0.40434	-2.5507	0.47604	-2.7749	0.53586	4.0637	0.60706
-2.5336	0.050610	-2.4315	0.15057	-2.4464	0.23725	-2.5485	0.31727	-2.4888	0.40412	-2.5373	0.47571	-2.7616	0.53501	4.0771	0.60715
-2.5200	0.051050	-2.4181	0.15048	-2.4331	0.23805	-2.5355	0.31715	-2.4752	0.40451	-2.5240	0.47647	-2.7485	0.53583	4.0901	0.60639
-2.5069	0.051240	-2.4048	0.14973	-2.4197	0.23848	-2.5221	0.31759	-2.4621	0.40562	-2.5109	0.47745	-2.7352	0.53614	4.1037	0.60569
-2.4936	0.052100	-2.3915	0.14999	-2.4064	0.23745	-2.5091	0.31771	-2.4488	0.40546	-2.4973	0.47691	-2.7216	0.53560	4.1171	0.60615
-2.4803	0.052130	-2.3784	0.15039	-2.3931	0.23872	-2.4955	0.31786	-2.4355	0.40499	-2.4840	0.47676	-2.7083	0.53567	4.1304	0.60617
-2.4667	0.051950	-2.3648	0.14958	-2.3800	0.23879	-2.4821	0.31809	-2.4221	0.40627	-2.4709	0.47658	-2.6952	0.53582	4.1437	0.60593
-2.4536	0.052580	-2.3517	0.14936	-2.3667	0.23809	-2.4691	0.31819	-2.4088	0.40566	-2.4576	0.47681	-2.6821	0.53639	4.1571	0.60598
-2.4403	0.052200	-2.3384	0.14961	-2.3533	0.23828	-2.4557	0.31757	-2.3955	0.40527	-2.4440	0.47780	-2.6685	0.53634	4.1704	0.60608
-2.4272	0.052450	-2.3251	0.14952	-2.3400	0.23766	-2.4421	0.31773	-2.3824	0.40506	-2.4307	0.47740	-2.6552	0.53601	4.1835	0.60627
-2.4136	0.051830	-2.3115	0.14983	-2.3267	0.23751	-2.4291	0.31796	-2.3688	0.40541	-2.4176	0.47824	-2.6421	0.53606	4.1968	0.60669
-2.4003	0.052410	-2.2984	0.15041	-2.3133	0.23733	-2.4157	0.31865	-2.3555	0.40545	-2.4043	0.47842	-2.6288	0.53633	4.2104	0.60636
-2.3872	0.052340	-2.2851	0.15068	-2.3000	0.23827	-2.4024	0.31798	-2.3424	0.40580	-2.3909	0.47800	-2.6152	0.53605	4.2235	0.60638
-2.3739	0.052100	-2.2720	0.15060	-2.2867	0.23873	-2.3888	0.31849	-2.3291	0.40567	-2.3776	0.47844	-2.6021	0.53645	4.2368	0.60672
-2.3603	0.051750	-2.2584	0.15029	-2.2733	0.23820	-2.3757	0.31836	-2.3155	0.40541	-2.3643	0.47833	-2.5888	0.53654	4.2501	0.60634
-2.3469	0.051420	-2.2453	0.15063	-2.2600	0.23884	-2.3624	0.31826	-2.3024	0.40498	-2.3512	0.47829	-2.5757	0.53695	4.2635	0.60645
-2.3339	0.051440	-2.2317	0.15009	-2.2467	0.23920	-2.3493	0.31818	-2.2891	0.40500	-2.3376	0.47821	-2.5621	0.53635	4.2768	0.60580
-2.3205	0.052530	-2.2187	0.15041	-2.2336	0.23854	-2.3357	0.31799	-2.2757	0.40583	-2.3243	0.47850	-2.5488	0.53783	4.2901	0.60589
-2.3072	0.051810	-2.2051	0.15020	-2.2203	0.23841	-2.3224	0.31865	-2.2621	0.40660	-2.3112	0.47901	-2.5357	0.53747	4.3035	0.60626
-2.2939	0.051670	-2.1920	0.15037	-2.2069	0.23824	-2.3093	0.31901	-2.2491	0.40601	-2.2979	0.47898	-2.5224	0.53725	4.3168	0.60630
-2.2805	0.051530	-2.1787	0.15068	-2.1936	0.23925	-2.2960	0.31876	-2.2357	0.40602	-2.2843	0.47963	-2.5088	0.53673	4.3301	0.60660
-2.2675	0.051940	-2.1653	0.15043	-2.1803	0.23906	-2.2824	0.31974	-2.2227	0.40641	-2.2712	0.47936	-2.4957	0.53684	4.3432	0.60705
-2.2539	0.052970	-2.1520	0.15017	-2.1669	0.23889	-2.2691	0.31940	-2.2091	0.40583	-2.2579	0.47863	-2.4824	0.53648	4.3565	0.60609
-2.2405	0.052350	-2.1387	0.15117	-2.1536	0.23967	-2.2560	0.31890	-2.1960	0.40552	-2.2445	0.47853	-2.4691	0.53607	4.3701	0.60610
-2.2275	0.052370	-2.1253	0.15106	-2.1403	0.23905	-2.2427	0.31909	-2.1827	0.40623	-2.2312	0.47932	-2.4555	0.53588	4.3832	0.60582
-2.2141	0.052100	-2.1123	0.15028	-2.1269	0.23874	-2.2291	0.31925	-2.1693	0.40649	-2.2179	0.47907	-2.4424	0.53642	4.3965	0.60619
-2.2005	0.051670	-2.0987	0.15085	-2.1136	0.23859	-2.2160	0.31977	-2.1557	0.40585	-2.2045	0.47926	-2.4291	0.53714	4.4099	0.60593
-2.1872	0.051720	-2.0853	0.15052	-2.1003	0.23929	-2.2027	0.31952	-2.1427	0.40608	-2.1915	0.47966	-2.4160	0.53714	4.4232	0.60574
-2.1741	0.052120	-2.0720	0.15099	-2.0869	0.23867	-2.1896	0.31971	-2.1293	0.40656	-2.1779	0.47901	-2.4024	0.53756	4.4365	0.60637
-2.1608	0.053050	-2.0589	0.15196	-2.0736	0.23890	-2.1760	0.31978	-2.1160	0.40659	-2.1645	0.47991	-2.3891	0.53801	4.4499	0.60622
-2.1472	0.052870	-2.0453	0.15160	-2.0605	0.23912	-2.1627	0.31964	-2.1024	0.40637	-2.1515	0.48009	-2.3760	0.53710	4.4632	0.60601
-2.1341	0.051990	-2.0323	0.15119	-2.0472	0.23849	-2.1493	0.31975	-2.0891	0.40568	-2.1381	0.48002	-2.3627	0.53690	4.4765	0.60629
-2.1208	0.052580	-2.0189	0.15166	-2.0339	0.23912	-2.1363	0.31931	-2.0757	0.40610	-2.1245	0.47922	-2.3491	0.53728	4.4899	0.60682
-2.1075	0.052340	-2.0056	0.15171	-2.0205	0.23898	-2.1227	0.31934	-2.0627	0.40701	-2.1115	0.47986	-2.3360	0.53781	4.5029	0.60690
-2.0941	0.052920	-1.9923	0.15188	-2.0072	0.23951	-2.1093	0.32002	-2.0493	0.40736	-2.0981	0.47995	-2.3227	0.53810	4.5163	0.60612
-2.0808	0.052960	-1.9789	0.15119	-1.9941	0.23893	-2.0963	0.32066	-2.0360	0.40774	-2.0848	0.48043	-2.3093	0.53722	4.5299	0.60541
-2.0677	0.052530	-1.9656	0.15159	-1.9805	0.23899	-2.0829	0.32084	-2.0227	0.40672	-2.0712	0.48066	-2.2957	0.53729	4.5432	0.60558
-2.0544	0.052860	-1.9523	0.15146	-1.9672	0.23908	-2.0693	0.32022	-2.0096	0.40630	-2.0579	0.48011	-2.2827	0.53718	4.5563	0.60545
-2.0408	0.053160	-1.9389	0.15166	-1.9539	0.23888	-2.0563	0.31993	-1.9960	0.40678	-2.0448	0.48045	-2.2693	0.53796	4.5696	0.60604
-2.0275	0.052660	-1.9256	0.15215	-1.9405	0.23942	-2.0429	0.31971	-1.9829	0.40686	-2.0315	0.48066	-2.2563	0.53827	4.5829	0.60603
-2.0144	0.052260	-1.9123	0.15153	-1.9272	0.23945	-2.0299	0.32037	-1.9696	0.40771	-2.0179	0.48051	-2.2427	0.53782	4.5963	0.60561
-2.0013	0.053040	-1.8992	0.15095	-1.9139	0.23941	-2.0163	0.32059	-1.9563	0.40721	-2.0048	0.48088	-2.2293	0.53800	4.6096	0.60617
-1.9877	0.052860	-1.8856	0.15132	-1.9008	0.23983	-2.0029	0.32094	-1.9429	0.40728	-1.9915	0.48135	-2.2160	0.53747	4.6229	0.60630
-1.9744	0.052930	-1.8723	0.15200	-1.8875	0.24028	-1.9899	0.32038	-1.9296	0.40761	-1.9781	0.48134	-2.2029	0.53778	4.6363	0.60524
-1.9611	0.053720	-1.8592	0.15232	-1.8741	0.24013	-1.9765	0.32022	-1.9165	0.40739	-1.9648	0.48135	-2.1893	0.53773	4.6496	0.60570
-1.9480	0.053520	-1.8459	0.15196	-1.8608	0.23907	-1.9629	0.32152	-1.9032	0.40752	-1.9515	0.48143	-2.1760	0.53781	4.6627	0.60623
-1.9344	0.052520	-1.8325	0.15168	-1.8475	0.23950	-1.9499	0.32057	-1.8896	0.40798	-1.9381	0.48121	-2.1629	0.53786	4.6760	0.60627
-1.9211	0.053300	-1.8192	0.15204	-1.8344	0.24005	-1.9365	0.32020	-1.8763	0.40819	-1.9251	0.48088	-2.1496	0.53828	4.6896	0.60600
-1.9080	0.053440	-1.8059	0.15192	-1.8208	0.24035	-1.9235	0.32052	-1.8632	0.40736	-1.9115	0.48143	-2.1357	0.53823	4.7027	0.60632
-1.8947	0.052770	-1.7928	0.15227	-1.8075	0.24061	-1.9096	0.32098	-1.8499	0.40767	-1.8984	0.48165	-2.1227	0.53912	4.7160	0.60630
-1.8811	0.053120	-1.7792	0.15226	-1.7941	0.24036	-1.8965	0.32088	-1.8363	0.40830	-1.8851	0.48168	-2.1093	0.53906	4.7291	0.60648
-1.8677	0.053320	-1.7659	0.15220	-1.7808	0.23971	-1.8832	0.32090	-1.8227	0.40930	-1.8717	0.48116	-2.0963	0.53807	4.7427	0.60638
-1.8547	0.053110	-1.7525	0.15212	-1.7675	0.24007	-1.8701	0.32074	-1.8093	0.40911	-1.8581	0.48119	-2.0827	0.53834	4.7560	0.60682
-1.8413	0.053340	-1.7394	0.15185	-1.7541	0.24035	-1.8565	0.32033	-1.7960	0.40820	-1.8451	0.48168	-2.0696	0.53868	4.7693	0.60633
-1.8277	0.053850	-1.7258	0.15191	-1.7411	0.24026	-1.8432	0.32097	-1.7829	0.40796	-1.8317	0.48185	-2.0563	0.53913	4.7827	0.60662
-1.8147	0.053940	-1.7128	0.15170	-1.7277	0.24089	-1.8301	0.32077	-1.7693	0.40861	-1.8187	0.48189	-2.0429	0.53888	4.7960	0.60716
-1.8013	0.053820	-1.6995	0.15187	-1.7144	0.24128	-1.8168	0.32032	-1.7560	0.40802	-1.8051	0.48133	-2.0293	0.53807	4.8094	0.60662
-1.7883	0.053440	-1.6861	0.15222	-1.7011	0.24035	-1.8032	0.32108	-1.7427	0.40822	-1.7917	0.48125	-2.0163	0.53812	4.8227	0.60662
-1.7747	0.053560	-1.6725	0.15211	-1.6877	0.23994	-1.7901	0.32123	-1.7296	0.40870	-1.7787	0.48116	-2.0029	0.53873	4.8360	0.60659
-1.7616	0.053820	-1.6594	0.15180	-1.6744	0.24019	-1.7768	0.32102	-1.7160	0.40904	-1.7653	0.48145	-1.9899	0.53856	4.8493	0.60611
-1.7482	0.053960	-1.6461	0.15296	-1.6611	0.23989	-1.7637	0.32075	-1.7029	0.40872	-1.7517	0.48212	-1.9763	0.53888	4.8624	0.60635
-1.7349	0.054170	-1.6328	0.15244	-1.6477	0.23931	-1.7501	0.32066	-1.6896	0.40845	-1.7387	0.48285	-1.9629	0.53871	4.8757	0.60696
-1.7216	0.053620	-1.6194	0.15195	-1.6344	0.23992	-1.7368	0.32127	-1.6765	0.40950	-1.7253	0.48239	-1.9499	0.53919	4.8891	0.60697
-1.7083	0.053340	-1.6064	0.15240	-1.6211	0.24081	-1.7237	0.32143	-1.6632	0.40891	-1.7123	0.48309	-1.9365	0.53968	4.9024	0.60640
-1.6949	0.053720	-1.5928	0.15266	-1.6077	0.24035	-1.7104	0.32144	-1.6501	0.40839	-1.6987	0.48276	-1.9229	0.53959	4.9158	0.60564
-1.6816	0.053350	-1.5797	0.15241	-1.5944	0.24060	-1.6968	0.32151	-1.6368	0.40833	-1.6853	0.48210	-1.9099	0.53930	4.9291	0.60559
-1.6683	0.053270	-1.5661	0.15219	-1.5811	0.24082	-1.6834	0.32183	-1.6235	0.40828	-1.6723	0.48221	-1.8965	0.53986	4.9424	0.60549
-1.6549	0.053480	-1.5528	0.15278	-1.5677	0.24015	-1.6704	0.32217	-1.6101	0.40826	-1.6589	0.48277	-1.8832	0.53937	4.9558	0.60535
-1.6418	0.054240	-1.5397	0.15284	-1.5544	0.23952	-1.6570	0.32148	-1.5971	0.40815	-1.6453	0.48339	-1.8696	0.53907	4.9691	0.60583
-1.6285	0.054930	-1.5264	0.15211	-1.5413	0.24011	-1.6434	0.32029	-1.5837	0.40855	-1.6320	0.48285	-1.8565	0.53972	4.9822	0.60644
-1.6149	0.054760	-1.5130	0.15212	-1.5280	0.24117	-1.6304	0.32088	-1.5701	0.40880	-1.6189	0.48177	-1.8435	0.53995	4.9955	0.60658
-1.6016	0.054100	-1.4997	0.15186	-1.5147	0.24052	-1.6171	0.32092	-1.5563	0.40924	-1.6056	0.48250	-1.8301	0.53917	5.0091	0.60614
-1.5885	0.054420	-1.4864	0.15225	-1.5013	0.24056	-1.6037	0.32183	-1.5432	0.40911	-1.5920	0.48287	-1.8165	0.53952	5.0222	0.60659
-1.5752	0.054440	-1.4730	0.15272	-1.4880	0.24064	-1.5901	0.32199	-1.5299	0.40941	-1.5787	0.48312	-1.8032	0.54011	5.0355	0.60638
-1.5616	0.054180	-1.4597	0.15198	-1.4746	0.24017	-1.5770	0.32094	-1.5165	0.40978	-1.5656	0.48292	-1.7899	0.54046	5.0488	0.60619
-1.5485	0.054790	-1.4464	0.15155	-1.4613	0.24080	-1.5637	0.32100	-1.5032	0.40998	-1.5523	0.48355	-1.7768	0.54025	5.0622	0.60623
-1.5352	0.053850	-1.4330	0.15303	-1.4480	0.24111	-1.5506	0.32149	-1.4898	0.40917	-1.5387	0.48293	-1.7632	0.54019	5.0755	0.60577
-1.5221	0.053690	-1.4200	0.15330	-1.4346	0.24052	-1.5370	0.32166	-1.4765	0.40902	-1.5256	0.48246	-1.7501	0.53989	5.0888	0.60606
-1.5085	0.054120	-1.4064	0.15233	-1.4216	0.24134	-1.5237	0.32228	-1.4635	0.40941	-1.5122	0.48333	-1.7368	0.54005	5.1022	0.60609
-1.4952	0.054150	-1.3930	0.15277	-1.4082	0.24109	-1.5106	0.32232	-1.4498	0.40915	-1.4992	0.48355	-1.7235	0.54046	5.1155	0.60578
-1.4818	0.054050	-1.3800	0.15329	-1.3949	0.24025	-1.4973	0.32221	-1.4365	0.40889	-1.4853	0.48372	-1.7099	0.54016	5.1288	0.60569
-1.4688	0.054240	-1.3666	0.15286	-1.3816	0.24026	-1.4837	0.32236	-1.4234	0.40967	-1.4722	0.48347	-1.6968	0.54049	5.1422	0.60621
-1.4552	0.054370	-1.3530	0.15188	-1.3685	0.24027	-1.4704	0.32230	-1.4101	0.41000	-1.4589	0.48291	-1.6835	0.54089	5.1552	0.60621
-1.4418	0.054690	-1.3400	0.15230	-1.3552	0.24131	-1.4573	0.32253	-1.3965	0.40959	-1.4458	0.48320	-1.6701	0.54083	5.1688	0.60599
-1.4285	0.055130	-1.3266	0.15287	-1.3416	0.24101	-1.4440	0.32259	-1.3834	0.40972	-1.4323	0.48357	-1.6565	0.54036	5.1819	0.60560
-1.4154	0.054860	-1.3133	0.15222	-1.3282	0.24069	-1.4304	0.32240	-1.3701	0.41017	-1.4192	0.48329	-1.6429	0.54060	5.1952	0.60593
-1.4018	0.053780	-1.3000	0.15232	-1.3152	0.24129	-1.4173	0.32234	-1.3568	0.41017	-1.4058	0.48307	-1.6296	0.54078	5.2086	0.60597
-1.3885	0.054250	-1.2866	0.15350	-1.3018	0.24115	-1.4040	0.32237	-1.3434	0.40996	-1.3925	0.48353	-1.6165	0.54088	5.2219	0.60586
-1.3754	0.054460	-1.2733	0.15357	-1.2882	0.24035	-1.3909	0.32296	-1.3301	0.41026	-1.3789	0.48402	-1.6032	0.54099	5.2352	0.60594
-1.3621	0.054440	-1.2602	0.15314	-1.2752	0.24042	-1.3773	0.32291	-1.3168	0.40944	-1.3658	0.48384	-1.5896	0.54090	5.2486	0.60637
-1.3485	0.053870	-1.2466	0.15362	-1.2618	0.24141	-1.3640	0.32328	-1.3037	0.40963	-1.3525	0.48417	-1.5763	0.54112	5.2616	0.60599
-1.3354	0.054620	-1.2333	0.15285	-1.2485	0.24079	-1.3509	0.32284	-1.2906	0.40987	-1.3394	0.48452	-1.5632	0.54088	5.2752	0.60642
-1.3221	0.054150	-1.2202	0.15291	-1.2352	0.23993	-1.3376	0.32263	-1.2773	0.40967	-1.3258	0.48365	-1.5498	0.54114	5.2886	0.60617
-1.3090	0.053780	-1.2069	0.15305	-1.2218	0.24119	-1.3240	0.32265	-1.2640	0.41009	-1.3128	0.48301	-1.5362	0.54115	5.3016	0.60617
-1.2954	0.054250	-1.1936	0.15369	-1.2088	0.24161	-1.3109	0.32222	-1.2506	0.41013	-1.2994	0.48368	-1.5232	0.54116	5.3147	0.60563
-1.2821	0.054320	-1.1802	0.15337	-1.1954	0.24140	-1.2976	0.32271	-1.2373	0.41046	-1.2861	0.48417	-1.5099	0.54167	5.3283	0.60545
-1.2690	0.054210	-1.1669	0.15357	-1.1818	0.24170	-1.2845	0.32339	-1.2242	0.41072	-1.2725	0.48457	-1.4968	0.54165	5.3416	0.60518
-1.2557	0.054430	-1.1536	0.15369	-1.1688	0.24206	-1.2709	0.32323	-1.2109	0.41133	-1.2594	0.48416	-1.4832	0.54202	5.3550	0.60680
-1.2421	0.054440	-1.1402	0.15392	-1.1554	0.24208	-1.2576	0.32237	-1.1973	0.41113	-1.2461	0.48397	-1.4699	0.54134	5.3680	0.60734
-1.2288	0.054740	-1.1269	0.15335	-1.1421	0.24192	-1.2445	0.32270	-1.1842	0.41052	-1.2330	0.48473	-1.4565	0.54164	5.3816	0.60620
-1.2157	0.054840	-1.1136	0.15239	-1.1285	0.24086	-1.2312	0.32348	-1.1709	0.41022	-1.2194	0.48457	-1.4434	0.54250	5.3950	0.60661
-1.2024	0.054250	-1.1005	0.15289	-1.1154	0.24115	-1.2176	0.32362	-1.1576	0.41113	-1.2061	0.48370	-1.4298	0.54216	5.4080	0.60675
-1.1888	0.054490	-1.0869	0.15385	-1.1021	0.24054	-1.2042	0.32352	-1.1442	0.41120	-1.1930	0.48449	-1.4165	0.54181	5.4214	0.60702
-1.1757	0.054450	-1.0736	0.15338	-1.0890	0.24130	-1.1912	0.32387	-1.1309	0.40978	-1.1797	0.48486	-1.4032	0.54153	5.4350	0.60639
-1.1624	0.055350	-1.0605	0.15322	-1.0754	0.24205	-1.1778	0.32324	-1.1178	0.41015	-1.1661	0.48477	-1.3901	0.54140	5.4483	0.60606
-1.1493	0.055120	-1.0472	0.15285	-1.0621	0.24124	-1.1642	0.32244	-1.1045	0.41017	-1.1530	0.48488	-1.3765	0.54183	5.4616	0.60662
-1.1357	0.054500	-1.0336	0.15337	-1.0488	0.24121	-1.1509	0.32328	-1.0909	0.41028	-1.1397	0.48465	-1.3634	0.54263	5.4750	0.60679
-1.1224	0.055070	-1.0205	0.15395	-1.0357	0.24186	-1.1378	0.32433	-1.0776	0.41104	-1.1264	0.48422	-1.3501	0.54196	5.4883	0.60619
-1.1093	0.055610	-1.0072	0.15387	-1.0221	0.24233	-1.1245	0.32393	-1.0645	0.41093	-1.1128	0.48451	-1.3368	0.54236	5.5016	0.60575
-1.0960	0.054760	-0.99410	0.15346	-1.0090	0.24280	-1.1109	0.32365	-1.0512	0.41061	-1.0997	0.48517	-1.3234	0.54179	5.5147	0.60626
-1.0824	0.055060	-0.98050	0.15370	-0.99570	0.24342	-1.0978	0.32407	-1.0376	0.41091	-1.0864	0.48575	-1.3101	0.54150	5.5280	0.60634
-1.0693	0.054460	-0.96720	0.15381	-0.98240	0.24297	-1.0845	0.32397	-1.0245	0.41143	-1.0733	0.48533	-1.2968	0.54167	5.5414	0.60694
-1.0560	0.054590	-0.95380	0.15354	-0.96880	0.24244	-1.0712	0.32450	-1.0112	0.41141	-1.0597	0.48507	-1.2837	0.54212	5.5547	0.60662
-1.0426	0.055010	-0.94080	0.15417	-0.95570	0.24226	-1.0578	0.32488	-0.99810	0.41080	-1.0464	0.48509	-1.2701	0.54258	5.5680	0.60589
-1.0290	0.054760	-0.92720	0.15416	-0.94240	0.24162	-1.0445	0.32405	-0.98450	0.41074	-1.0333	0.48541	-1.2568	0.54240	5.5814	0.60574
-1.0160	0.054990	-0.91410	0.15423	-0.92900	0.24130	-1.0312	0.32445	-0.97120	0.41056	-1.0200	0.48521	-1.2434	0.54263	5.5947	0.60652
-1.0026	0.055540	-0.90080	0.15434	-0.91570	0.24165	-1.0178	0.32462	-0.95810	0.41039	-1.0064	0.48459	-1.2304	0.54266	5.6080	0.60686
-0.98960	0.056410	-0.88770	0.15378	-0.90240	0.24202	-1.0045	0.32446	-0.94480	0.41100	-0.99330	0.48515	-1.2168	0.54253	5.6211	0.60645
-0.97600	0.056190	-0.87410	0.15445	-0.88900	0.24193	-0.99120	0.32422	-0.93120	0.41161	-0.98000	0.48548	-1.2037	0.54227	5.6344	0.60619
-0.96260	0.055280	-0.86080	0.15461	-0.87600	0.24192	-0.97780	0.32426	-0.91810	0.41204	-0.96690	0.48568	-1.1904	0.54259	5.6480	0.60613
-0.94960	0.055220	-0.84740	0.15441	-0.86240	0.24209	-0.96450	0.32412	-0.90480	0.41215	-0.95330	0.48573	-1.1773	0.54251	5.6611	0.60650
-0.93620	0.054650	-0.83410	0.15365	-0.84900	0.24225	-0.95120	0.32427	-0.89140	0.41163	-0.94000	0.48576	-1.1637	0.54252	5.6744	0.60616
-0.92260	0.055650	-0.82080	0.15430	-0.83570	0.24245	-0.93810	0.32410	-0.87780	0.41198	-0.92660	0.48603	-1.1504	0.54401	5.6875	0.60652
-0.90960	0.055690	-0.80740	0.15478	-0.82240	0.24274	-0.92480	0.32430	-0.86480	0.41150	-0.91360	0.48535	-1.1373	0.54410	5.7011	0.60608
-0.89620	0.055710	-0.79410	0.15438	-0.80900	0.24284	-0.91170	0.32494	-0.85140	0.41141	-0.90000	0.48570	-1.1240	0.54270	5.7144	0.60587
-0.88290	0.056070	-0.78100	0.15418	-0.79570	0.24198	-0.89810	0.32480	-0.83810	0.41134	-0.88660	0.48611	-1.1104	0.54239	5.7275	0.60638
-0.86930	0.056080	-0.76740	0.15457	-0.78260	0.24192	-0.88480	0.32518	-0.82480	0.41167	-0.87360	0.48575	-1.0970	0.54339	5.7408	0.60677
-0.85620	0.056540	-0.75440	0.15393	-0.76930	0.24241	-0.87170	0.32502	-0.81140	0.41258	-0.86020	0.48516	-1.0840	0.54344	5.7544	0.60588
-0.84290	0.055770	-0.74100	0.15448	-0.75600	0.24316	-0.85840	0.32488	-0.79840	0.41180	-0.84660	0.48550	-1.0706	0.54305	5.7675	0.60624
-0.82960	0.055190	-0.72770	0.15454	-0.74260	0.24225	-0.84480	0.32531	-0.78500	0.41145	-0.83330	0.48588	-1.0570	0.54299	5.7808	0.60636
-0.81620	0.055330	-0.71410	0.15494	-0.72930	0.24183	-0.83140	0.32513	-0.77140	0.41208	-0.82020	0.48576	-1.0437	0.54387	5.7939	0.60603
-0.80290	0.054890	-0.70100	0.15472	-0.71620	0.24245	-0.81840	0.32498	-0.75810	0.41236	-0.80690	0.48502	-1.0306	0.54317	5.8078	0.60575
-0.78980	0.055200	-0.68770	0.15408	-0.70260	0.24293	-0.80500	0.32467	-0.74500	0.41165	-0.79330	0.48503	-1.0173	0.54261	5.8211	0.60594
-0.77650	0.056400	-0.67440	0.15419	-0.68930	0.24331	-0.79140	0.32524	-0.73170	0.41201	-0.78020	0.48518	-1.0040	0.54372	5.8342	0.60579
-0.76290	0.055980	-0.66100	0.15397	-0.67600	0.24277	-0.77840	0.32567	-0.71810	0.41251	-0.76690	0.48565	-0.99060	0.54409	5.8475	0.60609
-0.74980	0.054980	-0.64770	0.15444	-0.66260	0.24187	-0.76500	0.32540	-0.70500	0.41195	-0.75360	0.48596	-0.97730	0.54467	5.8608	0.60587
-0.73650	0.054920	-0.63440	0.15490	-0.64930	0.24297	-0.75200	0.32540	-0.69170	0.41165	-0.74020	0.48595	-0.96420	0.54437	5.8742	0.60684
-0.72320	0.055850	-0.62130	0.15440	-0.63620	0.24302	-0.73840	0.32552	-0.67840	0.41232	-0.72690	0.48495	-0.95060	0.54462	5.8875	0.60725
-0.70960	0.055270	-0.60770	0.15408	-0.62290	0.24285	-0.72500	0.32566	-0.66480	0.41222	-0.71360	0.48541	-0.93730	0.54409	5.9006	0.60643
-0.69650	0.056110	-0.59460	0.15425	-0.60960	0.24335	-0.71170	0.32530	-0.65170	0.41244	-0.70050	0.48597	-0.92420	0.54298	5.9142	0.60650
-0.68320	0.056060	-0.58130	0.15414	-0.59620	0.24331	-0.69860	0.32577	-0.63840	0.41284	-0.68690	0.48579	-0.91090	0.54318	5.9275	0.60601
-0.66980	0.055900	-0.56800	0.15408	-0.58290	0.24282	-0.68500	0.32524	-0.62530	0.41264	-0.67360	0.48600	-0.89730	0.54365	5.9408	0.60606
-0.65620	0.055860	-0.55440	0.15424	-0.56960	0.24276	-0.67170	0.32519	-0.61170	0.41175	-0.66020	0.48697	-0.88420	0.54390	5.9539	0.60682
-0.64320	0.055560	-0.54130	0.15450	-0.55620	0.24236	-0.65860	0.32507	-0.59860	0.41158	-0.64720	0.48641	-0.87090	0.54438	5.9675	0.60612
-0.62980	0.055550	-0.52800	0.15496	-0.54290	0.24323	-0.64530	0.32563	-0.58530	0.41230	-0.63360	0.48659	-0.85780	0.54444	5.9808	0.60551
-0.61680	0.055570	-0.51460	0.15480	-0.52960	0.24431	-0.63170	0.32629	-0.57200	0.41195	-0.62020	0.48555	-0.84420	0.54477	5.9939	0.60538
-0.60320	0.055280	-0.50130	0.15528	-0.51620	0.24438	-0.61860	0.32553	-0.55840	0.41189	-0.60720	0.48523	-0.83090	0.54451	6.0072	0.60551
-0.58980	0.055370	-0.48800	0.15541	-0.50320	0.24373	-0.60530	0.32561	-0.54500	0.41200	-0.59380	0.48624	-0.81760	0.54383	6.0206	0.60509
-0.57680	0.056370	-0.47460	0.15490	-0.48960	0.24326	-0.59220	0.32587	-0.53200	0.41234	-0.58020	0.48621	-0.80450	0.54408	6.0339	0.60511
-0.56340	0.056300	-0.46160	0.15522	-0.47620	0.24281	-0.57860	0.32616	-0.51860	0.41273	-0.56720	0.48652	-0.79090	0.54386	6.0472	0.60614
-0.54980	0.056200	-0.44800	0.15564	-0.46290	0.24366	-0.56530	0.32654	-0.50530	0.41182	-0.55380	0.48657	-0.77760	0.54417	6.0603	0.60586
-0.53680	0.056150	-0.43460	0.15471	-0.44960	0.24381	-0.55220	0.32653	-0.49200	0.41236	-0.54080	0.48704	-0.76450	0.54483	6.0739	0.60667
-0.52340	0.056000	-0.42160	0.15451	-0.43650	0.24309	-0.53890	0.32593	-0.47890	0.41247	-0.52720	0.48648	-0.75120	0.54454	6.0872	0.60642
-0.51010	0.056650	-0.40820	0.15431	-0.42320	0.24289	-0.52530	0.32603	-0.46560	0.41238	-0.51380	0.48683	-0.73760	0.54431	6.1003	0.60566
-0.49680	0.056400	-0.39460	0.15372	-0.40980	0.24327	-0.51220	0.32601	-0.45200	0.41359	-0.50080	0.48626	-0.72450	0.54467	6.1136	0.60522
-0.48340	0.056050	-0.38160	0.15387	-0.39680	0.24418	-0.49890	0.32576	-0.43860	0.41277	-0.48740	0.48637	-0.71120	0.54501	6.1272	0.60590
-0.47010	0.055480	-0.36820	0.15453	-0.38320	0.24371	-0.48580	0.32606	-0.42560	0.41247	-0.47380	0.48674	-0.69810	0.54528	6.1403	0.60563
-0.45700	0.056040	-0.35490	0.15500	-0.36980	0.24305	-0.47220	0.32664	-0.41220	0.41275	-0.46080	0.48689	-0.68450	0.54470	6.1536	0.60549
-0.44340	0.056310	-0.34160	0.15545	-0.35650	0.24422	-0.45890	0.32661	-0.39860	0.41258	-0.44740	0.48695	-0.67120	0.54460	6.1670	0.60609
-0.43010	0.056390	-0.32820	0.15431	-0.34340	0.24464	-0.44580	0.32621	-0.38530	0.41296	-0.43440	0.48680	-0.65780	0.54504	6.1803	0.60546
-0.41700	0.055910	-0.31490	0.15427	-0.32980	0.24419	-0.43250	0.32663	-0.37220	0.41246	-0.42080	0.48748	-0.64480	0.54488	6.1936	0.60610
-0.40370	0.056750	-0.30180	0.15512	-0.31650	0.24362	-0.41890	0.32636	-0.35890	0.41282	-0.40740	0.48820	-0.63120	0.54460	6.2070	0.60678
-0.39010	0.055710	-0.28820	0.15573	-0.30320	0.24311	-0.40560	0.32768	-0.34560	0.41239	-0.39440	0.48814	-0.61780	0.54439	6.2203	0.60657
-0.37700	0.055580	-0.27490	0.15530	-0.28980	0.24273	-0.39250	0.32726	-0.33220	0.41232	-0.38100	0.48735	-0.60480	0.54542	6.2336	0.60489
-0.36370	0.056210	-0.26180	0.15518	-0.27650	0.24326	-0.37920	0.32660	-0.31920	0.41290	-0.36740	0.48721	-0.59140	0.54488	6.2470	0.60462
-0.35060	0.055750	-0.24850	0.15543	-0.26340	0.24418	-0.36560	0.32730	-0.30580	0.41340	-0.35440	0.48688	-0.57780	0.54484	6.2603	0.60556
-0.33700	0.056200	-0.23490	0.15553	-0.25010	0.24370	-0.35250	0.32738	-0.29220	0.41359	-0.34100	0.48707	-0.56450	0.54447	6.2736	0.60612
-0.32370	0.056560	-0.22180	0.15514	-0.23680	0.24340	-0.33920	0.32679	-0.27890	0.41331	-0.32770	0.48712	-0.55120	0.54453	6.2870	0.60626
-0.31060	0.056420	-0.20850	0.15449	-0.22340	0.24374	-0.32610	0.32684	-0.26560	0.41298	-0.31410	0.48680	-0.53810	0.54516	6.3003	0.60625
-0.29730	0.056850	-0.19520	0.15520	-0.21010	0.24379	-0.31280	0.32593	-0.25250	0.41331	-0.30100	0.48761	-0.52480	0.54615	6.3134	0.60542
-0.28370	0.056890	-0.18180	0.15579	-0.19680	0.24350	-0.29920	0.32639	-0.23890	0.41279	-0.28770	0.48741	-0.51140	0.54617	6.3267	0.60595
-0.27060	0.056560	-0.16880	0.15517	-0.18370	0.24355	-0.28610	0.32694	-0.22560	0.41255	-0.27440	0.48752	-0.49810	0.54530	6.3400	0.60585
-0.25730	0.056500	-0.15520	0.15488	-0.17010	0.24367	-0.27280	0.32733	-0.21250	0.41246	-0.26100	0.48810	-0.48500	0.54502	6.3534	0.60608
-0.24400	0.055840	-0.14210	0.15538	-0.15680	0.24363	-0.25920	0.32692	-0.19920	0.41342	-0.24770	0.48816	-0.47140	0.54527	6.3667	0.60636
-0.23040	0.056330	-0.12850	0.15485	-0.14370	0.24448	-0.24580	0.32705	-0.18560	0.41273	-0.23440	0.48792	-0.45810	0.54547	6.3798	0.60588
-0.21730	0.056470	-0.11520	0.15444	-0.13040	0.24428	-0.23280	0.32704	-0.17250	0.41403	-0.22130	0.48693	-0.44500	0.54524	6.3934	0.60570
-0.20400	0.056430	-0.10210	0.15474	-0.11700	0.24438	-0.21940	0.32695	-0.15920	0.41429	-0.20770	0.48721	-0.43170	0.54574	6.4067	0.60605
-0.19060	0.055870	-0.088800	0.15577	-0.10370	0.24383	-0.20580	0.32683	-0.14610	0.41353	-0.19440	0.48762	-0.41810	0.54604	6.4198	0.60576
-0.17700	0.056270	-0.075200	0.15524	-0.090400	0.24392	-0.19280	0.32687	-0.13250	0.41320	-0.18130	0.48817	-0.40480	0.54564	6.4331	0.60581
-0.16400	0.056300	-0.062100	0.15489	-0.077000	0.24375	-0.17940	0.32709	-0.11920	0.41359	-0.16800	0.48759	-0.39140	0.54552	6.4467	0.60595
-0.15060	0.056160	-0.048800	0.15551	-0.063700	0.24459	-0.16610	0.32735	-0.10580	0.41348	-0.15440	0.48811	-0.37840	0.54536	6.4598	0.60545
-0.13730	0.056880	-0.035400	0.15518	-0.050400	0.24455	-0.15250	0.32715	-0.092800	0.41335	-0.14100	0.48767	-0.36500	0.54548	6.4731	0.60554
-0.12400	0.056960	-0.022100	0.15473	-0.037000	0.24429	-0.13940	0.32736	-0.079400	0.41356	-0.12800	0.48746	-0.35170	0.54618	6.4862	0.60649
-0.11060	0.057790	-0.0088000	0.15461	-0.023700	0.24393	-0.12610	0.32753	-0.066100	0.41385	-0.11460	0.48811	-0.33840	0.54635	6.4998	0.60615
-0.097600	0.057360	0.0046000	0.15448	-0.010400	0.24410	-0.11300	0.32681	-0.052800	0.41333	-0.10100	0.48728	-0.32530	0.54546	6.5000	0.60620
-0.084200	0.056990	0.017600	0.15500	0.0030000	0.24423	-0.099400	0.32683	-0.039700	0.41340	-0.088000	0.48753	-0.31170	0.54535	6.4963	0.60589
-0.070600	0.056590	0.031200	0.15546	0.016000	0.24388	-0.086100	0.32687	-0.026100	0.41305	-0.074600	0.48755	-0.29840	0.54570	6.4835	0.60540
-0.057600	0.056850	0.044600	0.15561	0.029400	0.24418	-0.073000	0.32754	-0.012800	0.41301	-0.061600	0.48772	-0.28530	0.54632	6.4704	0.60497
-0.044500	0.056880	0.057600	0.15513	0.043000	0.24450	-0.059700	0.32793	0.00060000	0.41290	-0.048000	0.48699	-0.27200	0.54607	6.4571	0.60447
-0.031200	0.056720	0.071000	0.15524	0.056000	0.24440	-0.046600	0.32792	0.013600	0.41292	-0.034900	0.48681	-0.25840	0.54601	6.4432	0.60493
-0.017600	0.056350	0.084600	0.15507	0.069400	0.24423	-0.033000	0.32802	0.027200	0.41326	-0.021600	0.48747	-0.24530	0.54520	6.4301	0.60632
-0.0042000	0.057050	0.097600	0.15505	0.082700	0.24462	-0.020000	0.32731	0.040600	0.41331	-0.0085000	0.48781	-0.23200	0.54503	6.4168	0.60576
0.0088000	0.057260	0.11100	0.15475	0.096000	0.24466	-0.0066000	0.32712	0.053600	0.41366	0.0051000	0.48765	-0.21860	0.54570	6.4035	0.60540
0.022200	0.056990	0.12430	0.15555	0.10940	0.24413	0.0067000	0.32721	0.067000	0.41409	0.018400	0.48740	-0.20530	0.54656	6.3901	0.60575
0.035500	0.057530	0.13760	0.15578	0.12240	0.24499	0.020300	0.32769	0.080600	0.41439	0.031500	0.48757	-0.19200	0.54701	6.3768	0.60607
0.048800	0.056410	0.15100	0.15555	0.13580	0.24557	0.033400	0.32783	0.093900	0.41402	0.044800	0.48799	-0.17860	0.54672	6.3635	0.60603
0.062200	0.056370	0.16430	0.15525	0.14940	0.24513	0.046700	0.32761	0.10700	0.41366	0.058400	0.48791	-0.16560	0.54706	6.3504	0.60574
0.075500	0.056640	0.17740	0.15511	0.16240	0.24421	0.060300	0.32794	0.12030	0.41367	0.071500	0.48777	-0.15200	0.54645	6.3368	0.60568
0.089100	0.056460	0.19100	0.15578	0.17580	0.24463	0.073600	0.32852	0.13390	0.41363	0.084800	0.48772	-0.13860	0.54556	6.3235	0.60518
0.10220	0.057140	0.20430	0.15560	0.18880	0.24485	0.086700	0.32876	0.14700	0.41381	0.097900	0.48762	-0.12560	0.54650	6.3104	0.60546
0.11550	0.057260	0.21740	0.15541	0.20240	0.24493	0.10000	0.32817	0.16030	0.41344	0.11150	0.48818	-0.11220	0.54630	6.2971	0.60594
0.12880	0.057280	0.23070	0.15640	0.21580	0.24563	0.11360	0.32720	0.17340	0.41373	0.12480	0.48874	-0.098600	0.54573	6.2835	0.60540
0.14220	0.056960	0.24430	0.15637	0.22910	0.24573	0.12700	0.32729	0.18700	0.41422	0.13790	0.48776	-0.085600	0.54647	6.2701	0.60484
0.15550	0.056810	0.25740	0.15675	0.24220	0.24528	0.14030	0.32756	0.20000	0.41418	0.15120	0.48775	-0.072200	0.54662	6.2571	0.60509
0.16880	0.056990	0.27070	0.15706	0.25580	0.24499	0.15340	0.32742	0.21340	0.41264	0.16480	0.48785	-0.059200	0.54662	6.2437	0.60567
0.18190	0.057880	0.28400	0.15648	0.26910	0.24533	0.16700	0.32744	0.22670	0.41316	0.17820	0.48803	-0.045600	0.54609	6.2301	0.60591
0.19550	0.057060	0.29760	0.15597	0.28220	0.24532	0.18000	0.32798	0.24030	0.41297	0.19120	0.48765	-0.032200	0.54620	6.2171	0.60670
0.20880	0.056380	0.31070	0.15555	0.29550	0.24472	0.19340	0.32788	0.25340	0.41244	0.20460	0.48818	-0.018900	0.54591	6.2037	0.60610
0.22190	0.056750	0.32400	0.15580	0.30910	0.24528	0.20640	0.32796	0.26670	0.41281	0.21820	0.48847	-0.0058000	0.54603	6.1904	0.60586
0.23520	0.057640	0.33740	0.15642	0.32220	0.24528	0.22000	0.32811	0.28000	0.41330	0.23120	0.48770	0.0078000	0.54626	6.1771	0.60598
0.24880	0.056200	0.35070	0.15563	0.33550	0.24480	0.23340	0.32834	0.29340	0.41317	0.24460	0.48769	0.021100	0.54642	6.1637	0.60547
0.26220	0.056900	0.36400	0.15533	0.34860	0.24573	0.24640	0.32873	0.30670	0.41281	0.25760	0.48863	0.034400	0.54678	6.1507	0.60607
0.27520	0.057350	0.37710	0.15639	0.36220	0.24511	0.25980	0.32825	0.31980	0.41227	0.27120	0.48867	0.047500	0.54634	6.1373	0.60546
0.28860	0.056120	0.39040	0.15658	0.37550	0.24576	0.27340	0.32821	0.33310	0.41308	0.28460	0.48828	0.061100	0.54609	6.1237	0.60624
0.30220	0.056660	0.40400	0.15594	0.38860	0.24569	0.28640	0.32763	0.34670	0.41308	0.29790	0.48823	0.074400	0.54614	6.1107	0.60690
0.31520	0.057790	0.41710	0.15563	0.40190	0.24553	0.29980	0.32730	0.36000	0.41266	0.31100	0.48737	0.087500	0.54645	6.0973	0.60639
0.32860	0.056780	0.43040	0.15637	0.41550	0.24553	0.31310	0.32772	0.37310	0.41271	0.32460	0.48806	0.10080	0.54638	6.0840	0.60561
0.34190	0.056390	0.44350	0.15661	0.42860	0.24553	0.32670	0.32816	0.38640	0.41235	0.33760	0.48799	0.11420	0.54681	6.0707	0.60634
0.35520	0.057050	0.45740	0.15708	0.44190	0.24508	0.33980	0.32805	0.40000	0.41320	0.35100	0.48845	0.12750	0.54715	6.0573	0.60705
0.36860	0.057450	0.47040	0.15696	0.45500	0.24549	0.35280	0.32844	0.41310	0.41359	0.36430	0.48784	0.14080	0.54726	6.0440	0.60622
0.38190	0.057230	0.48380	0.15613	0.46830	0.24543	0.36620	0.32866	0.42640	0.41277	0.37760	0.48819	0.15390	0.54717	6.0307	0.60608
0.39500	0.057120	0.49710	0.15687	0.48160	0.24585	0.37980	0.32806	0.43980	0.41292	0.39100	0.48890	0.16750	0.54581	6.0173	0.60524
0.40860	0.056440	0.51040	0.15657	0.49500	0.24552	0.39310	0.32855	0.45310	0.41312	0.40400	0.48830	0.18080	0.54593	6.0040	0.60561
0.42160	0.056750	0.52380	0.15606	0.50800	0.24572	0.40640	0.32892	0.46640	0.41268	0.41740	0.48780	0.19390	0.54696	5.9907	0.60610
0.43500	0.057110	0.53680	0.15621	0.52140	0.24517	0.41950	0.32906	0.47950	0.41267	0.43100	0.48803	0.20720	0.54637	5.9776	0.60642
0.44800	0.057280	0.55020	0.15638	0.53440	0.24576	0.43310	0.32843	0.49280	0.41255	0.44430	0.48834	0.22080	0.54614	5.9640	0.60558
0.46160	0.057770	0.56380	0.15602	0.54780	0.24599	0.44640	0.32839	0.50640	0.41253	0.45740	0.48879	0.23420	0.54616	5.9509	0.60647
0.47500	0.057540	0.57680	0.15587	0.56080	0.24626	0.45950	0.32832	0.51950	0.41261	0.47070	0.48798	0.24750	0.54643	5.9376	0.60631
0.48800	0.057110	0.59020	0.15638	0.57420	0.24563	0.47280	0.32831	0.53280	0.41302	0.48430	0.48780	0.26060	0.54681	5.9243	0.60614
0.50140	0.057030	0.60320	0.15575	0.58750	0.24529	0.48640	0.32904	0.54620	0.41289	0.49760	0.48772	0.27390	0.54692	5.9109	0.60580
0.51500	0.057030	0.61680	0.15563	0.60080	0.24523	0.49950	0.32822	0.55980	0.41252	0.51100	0.48749	0.28720	0.54740	5.8976	0.60586
0.52800	0.057340	0.63020	0.15536	0.61420	0.24536	0.51280	0.32778	0.57280	0.41283	0.52400	0.48777	0.30060	0.54715	5.8843	0.60614
0.54140	0.058140	0.64350	0.15542	0.62720	0.24531	0.52620	0.32781	0.58590	0.41333	0.53760	0.48776	0.31390	0.54624	5.8712	0.60635
0.55440	0.057150	0.65660	0.15562	0.64080	0.24554	0.53950	0.32732	0.59920	0.41274	0.55070	0.48872	0.32720	0.54695	5.8576	0.60637
0.56800	0.057070	0.67020	0.15614	0.65390	0.24595	0.55280	0.32780	0.61280	0.41230	0.56400	0.48927	0.34030	0.54694	5.8443	0.60615
0.58140	0.057950	0.68350	0.15645	0.66750	0.24644	0.56620	0.32781	0.62620	0.41291	0.57740	0.48869	0.35360	0.54640	5.8309	0.60584
0.59440	0.057080	0.69660	0.15622	0.68060	0.24615	0.57920	0.32864	0.63920	0.41291	0.59100	0.48769	0.36700	0.54641	5.8176	0.60579
0.60780	0.057810	0.70990	0.15563	0.69420	0.24542	0.59280	0.32763	0.65260	0.41339	0.60400	0.48752	0.38060	0.54658	5.8043	0.60601
0.62140	0.057670	0.72350	0.15564	0.70720	0.24463	0.60620	0.32847	0.66620	0.41250	0.61740	0.48813	0.39390	0.54630	5.7912	0.60630
0.63440	0.057840	0.73660	0.15574	0.72060	0.24529	0.61920	0.32881	0.67920	0.41270	0.63040	0.48828	0.40700	0.54710	5.7779	0.60608
0.64780	0.057190	0.74990	0.15637	0.73390	0.24519	0.63260	0.32842	0.69260	0.41379	0.64400	0.48881	0.42030	0.54680	5.7645	0.60582
0.66080	0.057320	0.76320	0.15655	0.74720	0.24489	0.64620	0.32838	0.70590	0.41382	0.65740	0.48910	0.43360	0.54717	5.7512	0.60683
0.67470	0.057310	0.77660	0.15627	0.76060	0.24602	0.65920	0.32886	0.71950	0.41345	0.67070	0.48924	0.44700	0.54737	5.7379	0.60654
0.68780	0.057440	0.78990	0.15639	0.77390	0.24621	0.67260	0.32904	0.73280	0.41358	0.68380	0.48926	0.46030	0.54677	5.7245	0.60635
0.70110	0.057190	0.80320	0.15742	0.78720	0.24589	0.68560	0.32820	0.74590	0.41323	0.69740	0.48858	0.47340	0.54666	5.7115	0.60677
0.71420	0.056920	0.81630	0.15664	0.80060	0.24598	0.69920	0.32810	0.75920	0.41287	0.71070	0.48858	0.48700	0.54640	5.6979	0.60600
0.72780	0.058130	0.82990	0.15605	0.81390	0.24594	0.71260	0.32829	0.77280	0.41315	0.72380	0.48861	0.50030	0.54659	5.6845	0.60609
0.74110	0.057540	0.84320	0.15532	0.82720	0.24635	0.72560	0.32863	0.78590	0.41360	0.73710	0.48889	0.51340	0.54660	5.6715	0.60642
0.75440	0.056840	0.85630	0.15616	0.84030	0.24619	0.73900	0.32859	0.79920	0.41354	0.75070	0.48786	0.52670	0.54704	5.6581	0.60579
0.76750	0.057200	0.86960	0.15670	0.85390	0.24603	0.75260	0.32822	0.81230	0.41334	0.76380	0.48860	0.54030	0.54696	5.6445	0.60562
0.78110	0.057430	0.88320	0.15677	0.86700	0.24651	0.76560	0.32855	0.82590	0.41326	0.77710	0.48839	0.55360	0.54716	5.6315	0.60554
0.79440	0.057780	0.89660	0.15675	0.88030	0.24759	0.77900	0.32829	0.83920	0.41307	0.79040	0.48851	0.56670	0.54722	5.6181	0.60548
0.80750	0.058300	0.90960	0.15631	0.89360	0.24653	0.79230	0.32846	0.85230	0.41278	0.80400	0.48860	0.58000	0.54690	5.6051	0.60566
0.82080	0.058280	0.92300	0.15612	0.90700	0.24606	0.80560	0.32888	0.86560	0.41308	0.81710	0.48908	0.59340	0.54714	5.5915	0.60607
0.83440	0.058000	0.93630	0.15598	0.92030	0.24639	0.81900	0.32919	0.87920	0.41363	0.83040	0.48877	0.60670	0.54669	5.5781	0.60616
0.84750	0.057800	0.94960	0.15600	0.93360	0.24620	0.83200	0.32914	0.89230	0.41343	0.84350	0.48826	0.62000	0.54723	5.5648	0.60582
0.86080	0.058110	0.96300	0.15590	0.94700	0.24642	0.84540	0.32829	0.90560	0.41375	0.85710	0.48862	0.63340	0.54645	5.5517	0.60602
0.87420	0.058020	0.97600	0.15619	0.96030	0.24665	0.85900	0.32847	0.91900	0.41404	0.87040	0.48887	0.64670	0.54603	5.5381	0.60648
0.88780	0.057860	0.98960	0.15713	0.97360	0.24692	0.87230	0.32859	0.93230	0.41415	0.88350	0.48802	0.66000	0.54609	5.5248	0.60635
0.90080	0.058010	1.0030	0.15665	0.98700	0.24667	0.88540	0.32808	0.94560	0.41388	0.89680	0.48816	0.67310	0.54651	5.5115	0.60628
0.91420	0.057770	1.0160	0.15702	1.0000	0.24661	0.89870	0.32799	0.95870	0.41353	0.91040	0.48814	0.68640	0.54579	5.4984	0.60634
0.92750	0.057360	1.0294	0.15776	1.0136	0.24649	0.91230	0.32848	0.97200	0.41254	0.92350	0.48786	0.70000	0.54611	5.4848	0.60639
0.94110	0.057510	1.0430	0.15633	1.0267	0.24645	0.92540	0.32896	0.98560	0.41302	0.93680	0.48763	0.71310	0.54599	5.4717	0.60571
0.95420	0.057850	1.0560	0.15617	1.0400	0.24708	0.93870	0.32882	0.99900	0.41380	0.95020	0.48779	0.72640	0.54648	5.4584	0.60606
0.96750	0.058360	1.0694	0.15686	1.0534	0.24681	0.95180	0.32921	1.0120	0.41356	0.96380	0.48820	0.73980	0.54744	5.4451	0.60641
0.98060	0.058930	1.0827	0.15691	1.0667	0.24726	0.96540	0.32893	1.0254	0.41365	0.97680	0.48822	0.75310	0.54733	5.4317	0.60632
0.99420	0.058470	1.0963	0.15650	1.0800	0.24693	0.97870	0.32840	1.0390	0.41343	0.99020	0.48766	0.76640	0.54705	5.4184	0.60543
1.0072	0.058490	1.1094	0.15644	1.0934	0.24661	0.99180	0.32902	1.0520	0.41375	1.0035	0.48865	0.77980	0.54612	5.4051	0.60580
1.0206	0.058330	1.1227	0.15676	1.1064	0.24691	1.0051	0.32875	1.0654	0.41308	1.0171	0.48857	0.79280	0.54679	5.3917	0.60604
1.0336	0.058230	1.1358	0.15658	1.1200	0.24630	1.0187	0.32820	1.0787	0.41335	1.0302	0.48895	0.80640	0.54745	5.3784	0.60666
1.0472	0.058900	1.1494	0.15655	1.1334	0.24616	1.0320	0.32827	1.0920	0.41409	1.0435	0.48844	0.81980	0.54646	5.3651	0.60602
1.0606	0.057990	1.1627	0.15651	1.1467	0.24628	1.0451	0.32816	1.1054	0.41381	1.0566	0.48844	0.83310	0.54631	5.3517	0.60586
1.0736	0.058380	1.1758	0.15629	1.1598	0.24668	1.0584	0.32747	1.1187	0.41317	1.0702	0.48835	0.84620	0.54729	5.3387	0.60552
1.0870	0.058390	1.1891	0.15674	1.1734	0.24647	1.0720	0.32527	1.1318	0.41381	1.0835	0.48872	0.85980	0.54733	5.3251	0.60613
1.1006	0.056970	1.2027	0.15720	1.1864	0.24752	1.0851	0.32404	1.1454	0.41371	1.0966	0.48874	0.87310	0.54748	5.3120	0.60631
1.1136	0.057620	1.2158	0.15682	1.1998	0.24764	1.0984	0.32312	1.1587	0.41365	1.1099	0.48845	0.88640	0.54700	5.2987	0.60622
1.1270	0.058120	1.2291	0.15586	1.2131	0.24744	1.1118	0.32230	1.1718	0.41376	1.1235	0.48831	0.89950	0.54645	5.2853	0.60649
1.1403	0.057500	1.2424	0.15560	1.2264	0.24733	1.1251	0.32228	1.1851	0.41345	1.1366	0.48869	0.91280	0.54653	5.2720	0.60628
1.1539	0.057390	1.2560	0.15589	1.2398	0.24724	1.1384	0.32290	1.1987	0.41341	1.1499	0.48867	0.92620	0.54687	5.2587	0.60627
1.1670	0.058090	1.2691	0.15663	1.2531	0.24734	1.1518	0.32327	1.2118	0.41313	1.1632	0.48831	0.93950	0.54631	5.2453	0.60618
1.1803	0.057520	1.2824	0.15671	1.2664	0.24767	1.1648	0.32351	1.2251	0.41319	1.1768	0.48897	0.95260	0.54653	5.2323	0.60646
1.1934	0.057820	1.2955	0.15575	1.2798	0.24732	1.1784	0.32317	1.2382	0.41328	1.1899	0.48892	0.96620	0.54637	5.2187	0.60629
1.2070	0.058460	1.3091	0.15634	1.2931	0.24759	1.1918	0.32265	1.2518	0.41329	1.2030	0.48880	0.97950	0.54572	5.2053	0.60616
1.2203	0.058200	1.3224	0.15689	1.3064	0.24721	1.2048	0.32243	1.2651	0.41373	1.2163	0.48835	0.99260	0.54588	5.1920	0.60632
1.2334	0.058710	1.3355	0.15708	1.3195	0.24621	1.2182	0.32255	1.2782	0.41401	1.2299	0.48779	1.0059	0.54639	5.1789	0.60605
1.2467	0.058700	1.3488	0.15732	1.3331	0.24660	1.2318	0.32227	1.2915	0.41414	1.2430	0.48840	1.0195	0.54647	5.1653	0.60657
1.2603	0.057620	1.3624	0.15744	1.3462	0.24807	1.2448	0.32214	1.3051	0.41372	1.2563	0.48831	1.0328	0.54633	5.1523	0.60607
1.2734	0.057390	1.3755	0.15708	1.3598	0.24836	1.2582	0.32292	1.3184	0.41387	1.2696	0.48857	1.0459	0.54735	5.1389	0.60598
1.2867	0.058100	1.3888	0.15716	1.3728	0.24793	1.2715	0.32338	1.3315	0.41375	1.2832	0.48816	1.0592	0.54680	5.1256	0.60603
1.3000	0.058270	1.4022	0.15712	1.3862	0.24776	1.2851	0.32328	1.3448	0.41375	1.2963	0.48842	1.0726	0.54543	5.1123	0.60606
1.3136	0.057680	1.4155	0.15659	1.3995	0.24778	1.2982	0.32276	1.3584	0.41379	1.3096	0.48825	1.0859	0.54547	5.0989	0.60644
1.3267	0.057780	1.4288	0.15709	1.4128	0.24759	1.3115	0.32243	1.3715	0.41325	1.3227	0.48851	1.0992	0.54638	5.0856	0.60570
1.3398	0.057710	1.4422	0.15689	1.4262	0.24790	1.3246	0.32186	1.3848	0.41341	1.3363	0.48841	1.1126	0.54672	5.0725	0.60551
1.3531	0.058060	1.4552	0.15711	1.4395	0.24765	1.3382	0.32164	1.3982	0.41406	1.3496	0.48771	1.1259	0.54611	5.0589	0.60589
1.3667	0.058910	1.4688	0.15746	1.4528	0.24784	1.3515	0.32170	1.4115	0.41378	1.3627	0.48796	1.1392	0.54595	5.0456	0.60686
1.3800	0.058500	1.4822	0.15699	1.4662	0.24696	1.3646	0.32230	1.4248	0.41395	1.3760	0.48845	1.1523	0.54655	5.0325	0.60647
1.3931	0.057310	1.4952	0.15667	1.4792	0.24721	1.3779	0.32249	1.4382	0.41386	1.3896	0.48882	1.1656	0.54702	5.0192	0.60627
1.4064	0.058600	1.5086	0.15749	1.4928	0.24839	1.3915	0.32298	1.4512	0.41365	1.4027	0.48833	1.1792	0.54701	5.0056	0.60596
1.4200	0.059240	1.5222	0.15689	1.5059	0.24834	1.4046	0.32271	1.4648	0.41303	1.4160	0.48767	1.1926	0.54596	4.9925	0.60587
1.4331	0.058870	1.5352	0.15695	1.5195	0.24766	1.4179	0.32157	1.4779	0.41397	1.4294	0.48760	1.2059	0.54529	4.9792	0.60647
1.4464	0.058220	1.5486	0.15763	1.5326	0.24798	1.4310	0.32209	1.4912	0.41354	1.4427	0.48801	1.2190	0.54551	4.9661	0.60650
1.4595	0.058150	1.5619	0.15717	1.5459	0.24825	1.4446	0.32186	1.5046	0.41408	1.4560	0.48862	1.2323	0.54530	4.9525	0.60676
1.4731	0.058300	1.5752	0.15665	1.5592	0.24772	1.4579	0.32180	1.5182	0.41382	1.4694	0.48867	1.2456	0.54549	4.9392	0.60677
1.4864	0.058100	1.5886	0.15675	1.5726	0.24822	1.4712	0.32227	1.5312	0.41399	1.4824	0.48898	1.2590	0.54549	4.9259	0.60757
1.4998	0.057890	1.6019	0.15780	1.5859	0.24817	1.4843	0.32254	1.5446	0.41431	1.4960	0.48791	1.2723	0.54575	4.9128	0.60774
1.5131	0.058580	1.6150	0.15805	1.5992	0.24780	1.4979	0.32312	1.5579	0.41432	1.5094	0.48759	1.2856	0.54514	4.8992	0.60621
1.5267	0.058460	1.6286	0.15711	1.6126	0.24827	1.5112	0.32293	1.5712	0.41432	1.5224	0.48834	1.2990	0.54484	4.8859	0.60574
1.5398	0.059170	1.6419	0.15716	1.6259	0.24825	1.5243	0.32228	1.5846	0.41384	1.5358	0.48800	1.3123	0.54516	4.8725	0.60621
1.5531	0.058750	1.6550	0.15756	1.6392	0.24794	1.5376	0.32176	1.5976	0.41389	1.5494	0.48800	1.3254	0.54539	4.8592	0.60665
1.5664	0.058240	1.6683	0.15785	1.6526	0.24769	1.5512	0.32202	1.6110	0.41323	1.5624	0.48823	1.3390	0.54583	4.8459	0.60640
1.5800	0.058710	1.6819	0.15807	1.6659	0.24765	1.5643	0.32219	1.6248	0.41299	1.5758	0.48822	1.3523	0.54582	4.8325	0.60633
1.5931	0.058200	1.6950	0.15757	1.6792	0.24774	1.5776	0.32226	1.6379	0.41386	1.5888	0.48836	1.3656	0.54615	4.8195	0.60676
1.6062	0.058070	1.7083	0.15777	1.6923	0.24757	1.5910	0.32190	1.6510	0.41430	1.6024	0.48849	1.3787	0.54650	4.8061	0.60629
1.6195	0.058530	1.7216	0.15749	1.7056	0.24744	1.6046	0.32172	1.6643	0.41418	1.6158	0.48911	1.3920	0.54643	4.7925	0.60610
1.6331	0.058390	1.7352	0.15689	1.7190	0.24705	1.6176	0.32197	1.6779	0.41381	1.6288	0.48828	1.4054	0.54529	4.7795	0.60673
1.6464	0.058160	1.7483	0.15717	1.7323	0.24793	1.6307	0.32226	1.6910	0.41356	1.6422	0.48831	1.4187	0.54559	4.7661	0.60689
1.6595	0.058940	1.7616	0.15682	1.7456	0.24830	1.6440	0.32329	1.7043	0.41343	1.6558	0.48827	1.4318	0.54581	4.7528	0.60644
1.6728	0.059010	1.7747	0.15648	1.7590	0.24836	1.6576	0.32217	1.7176	0.41315	1.6688	0.48767	1.4454	0.54536	4.7395	0.60667
1.6864	0.058850	1.7883	0.15643	1.7720	0.24806	1.6710	0.32134	1.7312	0.41358	1.6822	0.48703	1.4584	0.54547	4.7261	0.60664
1.6995	0.059480	1.8016	0.15702	1.7856	0.24873	1.6840	0.32199	1.7443	0.41397	1.6952	0.48794	1.4718	0.54550	4.7131	0.60568
1.7128	0.059920	1.8150	0.15768	1.7987	0.24924	1.6974	0.32230	1.7576	0.41359	1.7088	0.48926	1.4848	0.54532	4.6997	0.60569
1.7262	0.059180	1.8280	0.15730	1.8123	0.24857	1.7110	0.32229	1.7707	0.41373	1.7222	0.48834	1.4982	0.54474	4.6861	0.60590
1.7398	0.058830	1.8416	0.15638	1.8254	0.24843	1.7240	0.32191	1.7843	0.41324	1.7352	0.48746	1.5112	0.54438	4.6728	0.60608
1.7528	0.058930	1.8547	0.15673	1.8390	0.24808	1.7374	0.32117	1.7976	0.41372	1.7486	0.48816	1.5246	0.54476	4.6597	0.60637
1.7662	0.058960	1.8680	0.15791	1.8520	0.24825	1.7507	0.32205	1.8107	0.41453	1.7622	0.48812	1.5379	0.54501	4.6464	0.60591
1.7792	0.059400	1.8814	0.15761	1.8654	0.24803	1.7643	0.32169	1.8240	0.41466	1.7752	0.48853	1.5512	0.54567	4.6328	0.60575
1.7928	0.058780	1.8947	0.15741	1.8787	0.24843	1.7774	0.32150	1.8376	0.41408	1.7886	0.48841	1.5643	0.54616	4.6197	0.60647
1.8062	0.058500	1.9080	0.15646	1.8920	0.24838	1.7907	0.32196	1.8510	0.41338	1.8019	0.48720	1.5776	0.54538	4.6064	0.60697
1.8195	0.058780	1.9214	0.15674	1.9054	0.24890	1.8038	0.32218	1.8640	0.41352	1.8155	0.48791	1.5912	0.54468	4.5931	0.60708
1.8326	0.058270	1.9344	0.15736	1.9187	0.24876	1.8174	0.32111	1.8774	0.41343	1.8288	0.48792	1.6043	0.54457	4.5797	0.60599
1.8462	0.058400	1.9480	0.15670	1.9320	0.24884	1.8307	0.32159	1.8910	0.41454	1.8419	0.48756	1.6176	0.54455	4.5664	0.60601
1.8592	0.059130	1.9614	0.15790	1.9454	0.24892	1.8438	0.32172	1.9040	0.41483	1.8552	0.48734	1.6307	0.54427	4.5533	0.60694
1.8726	0.059580	1.9747	0.15823	1.9587	0.24850	1.8571	0.32131	1.9174	0.41379	1.8688	0.48721	1.6443	0.54515	4.5400	0.60614
1.8859	0.059400	1.9878	0.15773	1.9720	0.24835	1.8707	0.32180	1.9304	0.41354	1.8819	0.48734	1.6576	0.54470	4.5264	0.60597
1.8995	0.058850	2.0014	0.15862	1.9851	0.24881	1.8838	0.32164	1.9440	0.41350	1.8952	0.48759	1.6707	0.54525	4.5133	0.60597
1.9126	0.058360	2.0144	0.15764	1.9987	0.24908	1.8971	0.32181	1.9574	0.41373	1.9086	0.48803	1.6840	0.54497	4.5000	0.60552
1.9259	0.058570	2.0278	0.15718	2.0118	0.24902	1.9104	0.32174	1.9704	0.41321	1.9222	0.48741	1.6976	0.54471	4.4867	0.60654
1.9392	0.059240	2.0411	0.15781	2.0251	0.24881	1.9240	0.32210	1.9838	0.41375	1.9352	0.48784	1.7107	0.54491	4.4731	0.60637
1.9526	0.059320	2.0544	0.15830	2.0384	0.24863	1.9371	0.32183	1.9974	0.41364	1.9486	0.48815	1.7240	0.54462	4.4600	0.60605
1.9659	0.059390	2.0678	0.15802	2.0518	0.24874	1.9502	0.32191	2.0104	0.41430	1.9619	0.48850	1.7371	0.54458	4.4467	0.60653
1.9792	0.059030	2.0811	0.15744	2.0651	0.24830	1.9635	0.32186	2.0238	0.41444	1.9755	0.48755	1.7507	0.54437	4.4336	0.60631
1.9923	0.059000	2.0942	0.15710	2.0784	0.24816	1.9771	0.32154	2.0368	0.41494	1.9886	0.48715	1.7640	0.54453	4.4200	0.60647
2.0059	0.059580	2.1078	0.15753	2.0915	0.24799	1.9904	0.32132	2.0504	0.41401	2.0019	0.48736	1.7771	0.54465	4.4067	0.60652
2.0190	0.059190	2.1211	0.15734	2.1051	0.24743	2.0035	0.32186	2.0638	0.41438	2.0152	0.48737	1.7904	0.54460	4.3933	0.60614
2.0323	0.058500	2.1342	0.15771	2.1182	0.24713	2.0168	0.32210	2.0768	0.41462	2.0286	0.48753	1.8040	0.54468	4.3800	0.60620
2.0456	0.058790	2.1475	0.15673	2.1318	0.24597	2.0304	0.32119	2.0902	0.41433	2.0419	0.48720	1.8171	0.54464	4.3667	0.60640
2.0592	0.059050	2.1611	0.15688	2.1448	0.24495	2.0435	0.32140	2.1038	0.41480	2.0550	0.48686	1.8304	0.54440	4.3533	0.60673
2.0723	0.059090	2.1742	0.15708	2.1584	0.24348	2.0568	0.32186	2.1171	0.41439	2.0683	0.48794	1.8438	0.54471	4.3403	0.60642
2.0856	0.059170	2.1875	0.15721	2.1715	0.24325	2.0702	0.32149	2.1302	0.41321	2.0819	0.48813	1.8574	0.54504	4.3269	0.60667
2.0987	0.058670	2.2008	0.15774	2.1848	0.24210	2.0838	0.32155	2.1435	0.41282	2.0952	0.48712	1.8704	0.54501	4.3133	0.60660
2.1126	0.058700	2.2142	0.15742	2.1982	0.24087	2.0968	0.32129	2.1571	0.41295	2.1086	0.48811	1.8838	0.54432	4.3003	0.60601
2.1256	0.058630	2.2275	0.15784	2.2115	0.23970	2.1099	0.32089	2.1702	0.41372	2.1216	0.48723	1.8968	0.54393	4.2869	0.60626
2.1390	0.059080	2.2408	0.15854	2.2248	0.23916	2.1232	0.32063	2.1832	0.41426	2.1352	0.48660	1.9104	0.54457	4.2736	0.60638
2.1520	0.059130	2.2539	0.15855	2.2382	0.23891	2.1368	0.32056	2.1966	0.41429	2.1483	0.48675	1.9238	0.54479	4.2603	0.60653
2.1656	0.058800	2.2675	0.15770	2.2515	0.23919	2.1502	0.32040	2.2102	0.41394	2.1616	0.48710	1.9368	0.54386	4.2469	0.60638
2.1790	0.058690	2.2808	0.15784	2.2648	0.23929	2.1635	0.32068	2.2232	0.41349	2.1747	0.48781	1.9502	0.54335	4.2336	0.60639
2.1920	0.058690	2.2939	0.15793	2.2779	0.23960	2.1766	0.32126	2.2366	0.41334	2.1883	0.48772	1.9638	0.54394	4.2205	0.60641
2.2054	0.058120	2.3072	0.15772	2.2915	0.23881	2.1902	0.32142	2.2499	0.41429	2.2016	0.48787	1.9771	0.54502	4.2069	0.60593
2.2190	0.057930	2.3208	0.15806	2.3046	0.23804	2.2032	0.32064	2.2635	0.41382	2.2147	0.48793	1.9902	0.54382	4.1939	0.60596
2.2320	0.059100	2.3339	0.15732	2.3182	0.23855	2.2166	0.32135	2.2766	0.41343	2.2280	0.48696	2.0035	0.54414	4.1805	0.60623
2.2454	0.058790	2.3472	0.15748	2.3312	0.23921	2.2299	0.32105	2.2899	0.41427	2.2416	0.48659	2.0171	0.54369	4.1675	0.60586
2.2584	0.058670	2.3606	0.15783	2.3446	0.23932	2.2432	0.32168	2.3032	0.41487	2.2550	0.48645	2.0302	0.54386	4.1539	0.60681
2.2720	0.059210	2.3742	0.15692	2.3579	0.23910	2.2566	0.32132	2.3168	0.41472	2.2680	0.48723	2.0435	0.54448	4.1405	0.60678
2.2854	0.058630	2.3872	0.15687	2.3712	0.23883	2.2699	0.32179	2.3302	0.41376	2.2814	0.48786	2.0568	0.54432	4.1272	0.60615
2.2984	0.059450	2.4006	0.15763	2.3846	0.23791	2.2830	0.32134	2.3432	0.41317	2.2950	0.48742	2.0704	0.54413	4.1141	0.60605
2.3118	0.059060	2.4136	0.15793	2.3979	0.23901	2.2966	0.32182	2.3566	0.41457	2.3080	0.48805	2.0835	0.54358	4.1005	0.60652
2.3254	0.058970	2.4272	0.15784	2.4112	0.23922	2.3099	0.32101	2.3702	0.41459	2.3214	0.48749	2.0968	0.54332	4.0872	0.60688
2.3384	0.059420	2.4406	0.15870	2.4246	0.23823	2.3230	0.32058	2.3832	0.41382	2.3344	0.48678	2.1102	0.54347	4.0741	0.60672
2.3518	0.059330	2.4536	0.15869	2.4376	0.23878	2.3363	0.32052	2.3963	0.41296	2.3480	0.48624	2.1238	0.54393	4.0608	0.60607
2.3651	0.058940	2.4670	0.15795	2.4512	0.23923	2.3499	0.32083	2.4096	0.41313	2.3614	0.48651	2.1371	0.54361	4.0472	0.60574
2.3787	0.058800	2.4806	0.15796	2.4643	0.23957	2.3630	0.32109	2.4235	0.41266	2.3744	0.48741	2.1502	0.54345	4.0341	0.60647
2.3918	0.058160	2.4936	0.15804	2.4779	0.23890	2.3763	0.32157	2.4366	0.41294	2.3878	0.48666	2.1635	0.54357	4.0208	0.60626
2.4051	0.058940	2.5070	0.15759	2.4910	0.23931	2.3896	0.32130	2.4496	0.41375	2.4014	0.48707	2.1771	0.54317	4.0077	0.60716
2.4182	0.059390	2.5203	0.15774	2.5043	0.23848	2.4027	0.32138	2.4630	0.41347	2.4147	0.48706	2.1902	0.54343	3.9941	0.60681
2.4318	0.060130	2.5336	0.15819	2.5176	0.23843	2.4163	0.32036	2.4766	0.41350	2.4278	0.48699	2.2035	0.54414	3.9808	0.60640
2.4448	0.059890	2.5470	0.15814	2.5310	0.23820	2.4294	0.32005	2.4899	0.41398	2.4411	0.48636	2.2166	0.54391	3.9675	0.60583
2.4582	0.059110	2.5603	0.15827	2.5443	0.23866	2.4427	0.32054	2.5030	0.41359	2.4547	0.48559	2.2302	0.54351	3.9544	0.60570
2.4715	0.058970	2.5734	0.15826	2.5576	0.23856	2.4563	0.32079	2.5163	0.41403	2.4678	0.48562	2.2435	0.54307	3.9408	0.60542
2.4848	0.058910	2.5870	0.15792	2.5710	0.23825	2.4696	0.31968	2.5299	0.41402	2.4811	0.48589	2.2566	0.54282	3.9275	0.60646
2.4982	0.058850	2.6003	0.15780	2.5843	0.23844	2.4830	0.32073	2.5430	0.41443	2.4942	0.48557	2.2699	0.54303	3.9141	0.60697
2.5112	0.059180	2.6134	0.15731	2.5974	0.23883	2.4960	0.32133	2.5563	0.41434	2.5078	0.48608	2.2835	0.54302	3.9011	0.60644
2.5246	0.059430	2.6267	0.15780	2.6110	0.23837	2.5096	0.32048	2.5694	0.41382	2.5211	0.48595	2.2966	0.54279	3.8875	0.60587
2.5382	0.059580	2.6403	0.15823	2.6240	0.23810	2.5230	0.32054	2.5830	0.41369	2.5344	0.48568	2.3099	0.54303	3.8744	0.60647
2.5515	0.059760	2.6536	0.15778	2.6376	0.23784	2.5360	0.32106	2.5963	0.41341	2.5475	0.48551	2.3230	0.54276	3.8611	0.60671
2.5646	0.060300	2.6667	0.15730	2.6507	0.23769	2.5494	0.32078	2.6094	0.41313	2.5611	0.48562	2.3368	0.54233	3.8477	0.60613
2.5779	0.059590	2.6800	0.15758	2.6640	0.23765	2.5630	0.32074	2.6227	0.41385	2.5744	0.48608	2.3499	0.54260	3.8341	0.60586
2.5915	0.060190	2.6934	0.15767	2.6774	0.23774	2.5760	0.32066	2.6363	0.41395	2.5875	0.48566	2.3632	0.54290	3.8211	0.60600
2.6046	0.060250	2.7067	0.15806	2.6907	0.23797	2.5894	0.31968	2.6494	0.41440	2.6008	0.48543	2.3763	0.54301	3.8077	0.60642
2.6179	0.059750	2.7200	0.15831	2.7040	0.23827	2.6024	0.31989	2.6627	0.41429	2.6144	0.48559	2.3899	0.54332	3.7947	0.60625
2.6310	0.060660	2.7331	0.15885	2.7174	0.23822	2.6160	0.32037	2.6760	0.41354	2.6278	0.48544	2.4032	0.54363	3.7811	0.60626
2.6446	0.059970	2.7467	0.15794	2.7307	0.23801	2.6294	0.32069	2.6896	0.41332	2.6408	0.48585	2.4163	0.54305	3.7677	0.60552
2.6579	0.058780	2.7600	0.15791	2.7440	0.23802	2.6424	0.32034	2.7027	0.41390	2.6542	0.48588	2.4296	0.54263	3.7544	0.60625
2.6710	0.059070	2.7734	0.15738	2.7571	0.23843	2.6558	0.31970	2.7160	0.41386	2.6678	0.48536	2.4432	0.54180	3.7411	0.60620
2.6843	0.059580	2.7864	0.15786	2.7707	0.23779	2.6694	0.31979	2.7294	0.41336	2.6808	0.48557	2.4563	0.54256	3.7277	0.60608
2.6979	0.059530	2.8000	0.15773	2.7838	0.23780	2.6827	0.32019	2.7427	0.41332	2.6942	0.48554	2.4696	0.54286	3.7147	0.60568
2.7112	0.059570	2.8131	0.15871	2.7974	0.23830	2.6958	0.32098	2.7560	0.41377	2.7072	0.48539	2.4830	0.54294	3.7013	0.60575
2.7243	0.060570	2.8264	0.15864	2.8104	0.23772	2.7091	0.32087	2.7691	0.41384	2.7208	0.48520	2.4963	0.54297	3.6880	0.60674
2.7374	0.060700	2.8395	0.15758	2.8238	0.23735	2.7227	0.32037	2.7824	0.41350	2.7342	0.48462	2.5096	0.54369	3.6747	0.60631
2.7510	0.059930	2.8531	0.15761	2.8371	0.23739	2.7358	0.32025	2.7960	0.41283	2.7472	0.48432	2.5230	0.54292	3.6613	0.60642
2.7643	0.059690	2.8664	0.15819	2.8504	0.23745	2.7491	0.32040	2.8091	0.41266	2.7606	0.48433	2.5360	0.54243	3.6480	0.60704
2.7774	0.059410	2.8798	0.15787	2.8638	0.23727	2.7622	0.32033	2.8224	0.41319	2.7742	0.48412	2.5496	0.54245	3.6349	0.60620
2.7907	0.060250	2.8928	0.15775	2.8771	0.23826	2.7758	0.31968	2.8358	0.41345	2.7872	0.48459	2.5627	0.54257	3.6213	0.60610
2.8043	0.059600	2.9064	0.15850	2.8904	0.23769	2.7891	0.31963	2.8494	0.41308	2.8006	0.48498	2.5760	0.54258	3.6080	0.60615
2.8174	0.058770	2.9198	0.15826	2.9038	0.23769	2.8024	0.32013	2.8624	0.41250	2.8136	0.48436	2.5894	0.54255	3.5947	0.60604
2.8307	0.059090	2.9331	0.15740	2.9168	0.23827	2.8155	0.31985	2.8755	0.41226	2.8272	0.48451	2.6030	0.54267	3.5813	0.60634
2.8438	0.059500	2.9462	0.15860	2.9304	0.23688	2.8291	0.31965	2.8888	0.41241	2.8406	0.48478	2.6160	0.54293	3.5680	0.60645
2.8574	0.059020	2.9598	0.15866	2.9435	0.23779	2.8424	0.31950	2.9027	0.41302	2.8536	0.48421	2.6294	0.54309	3.5549	0.60662
2.8707	0.060160	2.9728	0.15745	2.9571	0.23811	2.8555	0.31876	2.9158	0.41348	2.8670	0.48345	2.6424	0.54261	3.5416	0.60669
2.8838	0.059850	2.9862	0.15813	2.9702	0.23696	2.8688	0.31878	2.9291	0.41269	2.8806	0.48371	2.6560	0.54226	3.5283	0.60598
2.8971	0.059810	2.9992	0.15802	2.9835	0.23601	2.8824	0.31938	2.9422	0.41243	2.8936	0.48352	2.6694	0.54275	3.5147	0.60513
2.9107	0.060950	3.0128	0.15777	2.9968	0.23543	2.8955	0.31905	2.9558	0.41194	2.9070	0.48306	2.6824	0.54220	3.5016	0.60561
2.9240	0.059980	3.0262	0.15857	3.0102	0.23584	2.9088	0.31913	2.9688	0.41222	2.9203	0.48351	2.6958	0.54164	3.4883	0.60679
2.9371	0.059330	3.0395	0.15771	3.0235	0.23580	2.9222	0.31862	2.9822	0.41216	2.9336	0.48430	2.7094	0.54222	3.4752	0.60651
2.9504	0.059280	3.0526	0.15811	3.0368	0.23625	2.9355	0.31894	2.9955	0.41290	2.9470	0.48359	2.7224	0.54268	3.4616	0.60657
2.9640	0.059450	3.0662	0.15821	3.0502	0.23598	2.9488	0.31894	3.0091	0.41278	2.9603	0.48290	2.7358	0.54214	3.4483	0.60627
2.9774	0.059780	3.0795	0.15852	3.0635	0.23633	2.9622	0.31881	3.0222	0.41216	2.9734	0.48285	2.7491	0.54245	3.4349	0.60627
2.9907	0.060040	3.0928	0.15870	3.0768	0.23554	2.9752	0.31833	3.0355	0.41231	2.9870	0.48279	2.7627	0.54289	3.4216	0.60607
3.0038	0.059600	3.1059	0.15838	3.0902	0.23513	2.9888	0.31885	3.0488	0.41304	3.0003	0.48268	2.7758	0.54178	3.4083	0.60664
3.0174	0.059920	3.1195	0.15840	3.1032	0.23645	3.0022	0.31921	3.0622	0.41304	3.0134	0.48271	2.7891	0.54114	3.3952	0.60663
3.0304	0.059460	3.1328	0.15770	3.1168	0.23677	3.0152	0.31853	3.0755	0.41207	3.0267	0.48268	2.8024	0.54240	3.3819	0.60678
3.0438	0.059650	3.1459	0.15841	3.1299	0.23602	3.0286	0.31862	3.0886	0.41155	3.0400	0.48265	2.8160	0.54267	3.3685	0.60641
3.0568	0.059810	3.1592	0.15843	3.1432	0.23531	3.0422	0.31825	3.1019	0.41147	3.0534	0.48261	2.8291	0.54194	3.3549	0.60616
3.0704	0.060800	3.1726	0.15825	3.1566	0.23481	3.0552	0.31814	3.1155	0.41270	3.0667	0.48248	2.8424	0.54157	3.3419	0.60625
3.0838	0.059880	3.1859	0.15789	3.1699	0.23443	3.0686	0.31813	3.1288	0.41283	3.0800	0.48185	2.8555	0.54129	3.3285	0.60644
3.0971	0.059840	3.1992	0.15829	3.1832	0.23367	3.0819	0.31838	3.1419	0.41246	3.0934	0.48207	2.8691	0.54071	3.3155	0.60642
3.1104	0.060910	3.2126	0.15818	3.1966	0.23393	3.0952	0.31877	3.1552	0.41242	3.1067	0.48191	2.8822	0.54147	3.3019	0.60637
3.1240	0.060460	3.2259	0.15789	3.2096	0.23392	3.1086	0.31866	3.1686	0.41229	3.1198	0.48185	2.8955	0.54206	3.2885	0.60599
3.1371	0.059960	3.2392	0.15742	3.2232	0.23408	3.1219	0.31896	3.1819	0.41218	3.1331	0.48078	2.9086	0.54163	3.2752	0.60594
3.1504	0.059710	3.2523	0.15779	3.2363	0.23414	3.1350	0.31872	3.1950	0.41199	3.1467	0.48017	2.9222	0.54211	3.2619	0.60674
3.1638	0.059750	3.2656	0.15855	3.2499	0.23373	3.1486	0.31795	3.2083	0.41162	3.1598	0.48079	2.9355	0.54188	3.2485	0.60690
3.1774	0.060200	3.2792	0.15823	3.2630	0.23259	3.1619	0.31787	3.2219	0.41239	3.1731	0.48163	2.9486	0.54185	3.2352	0.60759
3.1904	0.059440	3.2923	0.15832	3.2766	0.23252	3.1750	0.31787	3.2350	0.41153	3.1864	0.48172	2.9619	0.54233	3.2221	0.60690
3.2038	0.059500	3.3056	0.15818	3.2896	0.23183	3.1883	0.31717	3.2483	0.41153	3.1998	0.48130	2.9755	0.54145	3.2088	0.60627
3.2168	0.059430	3.3190	0.15788	3.3030	0.23161	3.2019	0.31646	3.2616	0.41131	3.2131	0.48124	2.9886	0.54152	3.1952	0.60524
3.2304	0.060240	3.3323	0.15847	3.3163	0.23051	3.2150	0.31664	3.2752	0.41140	3.2264	0.48070	3.0019	0.54212	3.1821	0.60567
3.2438	0.060280	3.3456	0.15764	3.3296	0.22981	3.2283	0.31728	3.2883	0.41175	3.2395	0.48002	3.0150	0.54130	3.1688	0.60574
3.2568	0.059520	3.3590	0.15760	3.3430	0.22962	3.2416	0.31700	3.3016	0.41151	3.2531	0.47970	3.0286	0.54057	3.1557	0.60524
3.2702	0.059710	3.3720	0.15755	3.3563	0.22811	3.2550	0.31608	3.3150	0.41196	3.2664	0.47970	3.0419	0.54109	3.1421	0.60628
3.2838	0.059740	3.3856	0.15751	3.3696	0.22647	3.2683	0.31613	3.3286	0.41203	3.2795	0.47966	3.0550	0.54122	3.1288	0.60609
3.2971	0.060190	3.3990	0.15829	3.3830	0.22452	3.2816	0.31598	3.3416	0.41185	3.2928	0.47955	3.0683	0.54183	3.1155	0.60610
3.3102	0.059440	3.4123	0.15802	3.3960	0.22349	3.2947	0.31599	3.3550	0.41144	3.3064	0.47953	3.0819	0.54129	3.1021	0.60603
3.3235	0.058950	3.4254	0.15812	3.4096	0.22171	3.3083	0.31613	3.3680	0.41073	3.3195	0.47883	3.0950	0.54214	3.0888	0.60659
3.3371	0.059760	3.4390	0.15829	3.4227	0.21972	3.3216	0.31542	3.3816	0.41149	3.3328	0.47871	3.1083	0.54255	3.0757	0.60648
3.3502	0.060240	3.4523	0.15893	3.4360	0.21744	3.3347	0.31509	3.3950	0.41088	3.3462	0.47896	3.1214	0.54191	3.0624	0.60615
3.3632	0.060240	3.4654	0.15889	3.4494	0.21485	3.3480	0.31558	3.4080	0.41060	3.3595	0.47889	3.1350	0.54040	3.0491	0.60564
3.3766	0.059560	3.4787	0.15848	3.4627	0.21203	3.3616	0.31517	3.4214	0.41039	3.3728	0.47871	3.1483	0.54093	3.0355	0.60627
3.3902	0.060040	3.4923	0.15791	3.4760	0.20988	3.3747	0.31485	3.4350	0.41026	3.3859	0.47850	3.1616	0.53980	3.0224	0.60622
3.4035	0.060040	3.5054	0.15750	3.4894	0.20720	3.3880	0.31477	3.4480	0.41037	3.3992	0.47754	3.1750	0.54008	3.0091	0.60629
3.4166	0.059510	3.5187	0.15849	3.5027	0.20487	3.4014	0.31491	3.4614	0.41037	3.4128	0.47786	3.1886	0.54086	2.9960	0.60650
3.4299	0.059580	3.5318	0.15833	3.5160	0.20372	3.4147	0.31399	3.4747	0.41054	3.4262	0.47824	3.2016	0.54064	2.9824	0.60660
3.4435	0.059730	3.5454	0.15807	3.5294	0.20084	3.4280	0.31353	3.4883	0.41026	3.4392	0.47808	3.2150	0.54155	2.9691	0.60640
3.4566	0.060050	3.5587	0.15881	3.5427	0.19901	3.4414	0.31296	3.5014	0.41069	3.4526	0.47815	3.2283	0.54127	2.9557	0.60557
3.4699	0.060520	3.5720	0.15837	3.5558	0.19782	3.4544	0.31273	3.5147	0.41073	3.4662	0.47821	3.2419	0.54097	2.9424	0.60513
3.4830	0.059810	3.5851	0.15840	3.5694	0.19715	3.4680	0.31205	3.5278	0.40966	3.4792	0.47787	3.2550	0.54138	2.9291	0.60610
3.4966	0.059070	3.5987	0.15909	3.5824	0.19541	3.4814	0.31063	3.5414	0.41017	3.4926	0.47702	3.2680	0.54187	2.9157	0.60656
3.5099	0.059670	3.6120	0.15808	3.5960	0.19471	3.4944	0.30997	3.5547	0.40925	3.5059	0.47706	3.2814	0.54145	2.9027	0.60664
3.5230	0.059680	3.6251	0.15789	3.6091	0.19410	3.5078	0.31028	3.5678	0.40933	3.5195	0.47683	3.2950	0.54214	2.8893	0.60713
3.5363	0.059350	3.6384	0.15797	3.6224	0.19255	3.5214	0.30982	3.5811	0.40882	3.5326	0.47625	3.3080	0.54206	2.8757	0.60658
3.5499	0.060130	3.6518	0.15793	3.6358	0.19145	3.5344	0.30886	3.5947	0.40884	3.5459	0.47577	3.3214	0.54143	2.8627	0.60646
3.5632	0.060010	3.6651	0.15884	3.6491	0.19090	3.5478	0.30795	3.6080	0.40901	3.5592	0.47598	3.3347	0.54154	2.8493	0.60669
3.5763	0.060210	3.6784	0.15960	3.6624	0.19050	3.5611	0.30615	3.6211	0.40914	3.5728	0.47572	3.3483	0.54132	2.8360	0.60652
3.5896	0.060480	3.6915	0.15875	3.6758	0.19002	3.5744	0.30532	3.6344	0.40838	3.5859	0.47559	3.3614	0.54046	2.8227	0.60632
3.6032	0.060150	3.7051	0.15781	3.6888	0.19065	3.5878	0.30410	3.6480	0.40853	3.5992	0.47544	3.3747	0.54109	2.8093	0.60664
3.6163	0.059520	3.7184	0.15827	3.7024	0.18981	3.6011	0.30318	3.6611	0.40933	3.6126	0.47510	3.3878	0.54130	2.7960	0.60660
3.6296	0.059500	3.7318	0.15807	3.7155	0.18983	3.6142	0.30223	3.6744	0.40862	3.6259	0.47444	3.4016	0.54134	2.7829	0.60570
3.6427	0.059230	3.7448	0.15776	3.7291	0.18931	3.6278	0.30045	3.6878	0.40853	3.6392	0.47478	3.4147	0.54154	2.7693	0.60542
3.6563	0.058960	3.7584	0.15784	3.7422	0.18937	3.6408	0.29872	3.7011	0.40819	3.6526	0.47456	3.4278	0.54150	2.7563	0.60569
3.6696	0.059150	3.7715	0.15745	3.7558	0.18923	3.6542	0.29724	3.7144	0.40830	3.6656	0.47378	3.4411	0.54068	2.7429	0.60572
3.6827	0.060140	3.7848	0.15728	3.7688	0.18906	3.6675	0.29496	3.7275	0.40812	3.6792	0.47422	3.4547	0.54177	2.7299	0.60583
3.6960	0.059120	3.7982	0.15830	3.7822	0.18935	3.6811	0.29327	3.7408	0.40776	3.6926	0.47457	3.4680	0.54170	2.7163	0.60663
3.7096	0.059450	3.8115	0.15769	3.7955	0.18876	3.6942	0.29185	3.7544	0.40705	3.7056	0.47451	3.4811	0.54143	2.7029	0.60681
3.7230	0.059810	3.8248	0.15812	3.8088	0.18740	3.7075	0.29084	3.7678	0.40715	3.7190	0.47422	3.4944	0.54183	2.6899	0.60700
3.7360	0.059950	3.8382	0.15797	3.8222	0.18830	3.7206	0.28902	3.7808	0.40692	3.7326	0.47376	3.5080	0.54204	2.6765	0.60721
3.7494	0.060000	3.8515	0.15774	3.8355	0.18813	3.7342	0.28764	3.7942	0.40727	3.7459	0.47324	3.5211	0.54158	2.6629	0.60681
3.7627	0.059820	3.8648	0.15804	3.8488	0.18824	3.7475	0.28589	3.8078	0.40780	3.7590	0.47291	3.5344	0.54151	2.6496	0.60649
3.7760	0.059860	3.8782	0.15822	3.8622	0.18837	3.7606	0.28533	3.8211	0.40709	3.7723	0.47233	3.5478	0.54109	2.6365	0.60678
3.7894	0.060040	3.8915	0.15796	3.8752	0.18692	3.7739	0.28403	3.8342	0.40623	3.7856	0.47205	3.5614	0.54058	2.6232	0.60664
3.8024	0.059600	3.9046	0.15739	3.8888	0.18728	3.7875	0.28290	3.8472	0.40655	3.7990	0.47254	3.5744	0.54130	2.6096	0.60549
3.8160	0.059650	3.9182	0.15524	3.9019	0.18809	3.8008	0.28173	3.8611	0.40657	3.8120	0.47284	3.5878	0.54104	2.5965	0.60563
3.8294	0.059120	3.9312	0.14833	3.9155	0.18849	3.8139	0.28053	3.8742	0.40567	3.8254	0.47225	3.6008	0.54162	2.5832	0.60652
3.8427	0.059670	3.9446	0.13812	3.9286	0.18835	3.8272	0.27948	3.8875	0.40580	3.8390	0.47214	3.6144	0.54176	2.5699	0.60613
3.8558	0.059720	3.9579	0.11965	3.9419	0.18812	3.8408	0.27877	3.9006	0.40597	3.8523	0.47174	3.6278	0.54120	2.5565	0.60632
3.8694	0.060190	3.9712	0.099510	3.9552	0.18785	3.8539	0.27831	3.9142	0.40495	3.8656	0.47187	3.6408	0.54098	2.5432	0.60666
3.8827	0.060080	3.9846	0.089390	3.9686	0.18768	3.8672	0.27779	3.9275	0.40439	3.8787	0.47195	3.6542	0.54098	2.5299	0.60671
3.8958	0.059570	3.9979	0.087130	3.9816	0.18743	3.8806	0.27781	3.9406	0.40459	3.8923	0.47109	3.6678	0.54154	2.5165	0.60740
3.9091	0.059790	4.0110	0.086370	3.9952	0.18619	3.8939	0.27718	3.9539	0.40431	3.9054	0.47065	3.6814	0.54217	2.5032	0.60674
3.9227	0.059630	4.0246	0.086030	4.0086	0.18646	3.9072	0.27607	3.9675	0.40493	3.9187	0.47143	3.6944	0.54180	2.4901	0.60584
3.9360	0.059380	4.0379	0.087190	4.0219	0.18610	3.9206	0.27618	3.9808	0.40440	3.9318	0.47142	3.7078	0.54141	2.4768	0.60602
3.9491	0.059790	4.0510	0.087000	4.0350	0.18657	3.9336	0.27568	3.9939	0.40368	3.9454	0.47132	3.7211	0.54167	2.4635	0.60613
3.9624	0.059460	4.0643	0.086250	4.0486	0.18723	3.9472	0.27485	4.0072	0.40297	3.9587	0.47039	3.7347	0.54184	2.4499	0.60596
3.9760	0.059250	4.0776	0.086520	4.0616	0.18713	3.9603	0.27406	4.0208	0.40285	3.9718	0.47034	3.7480	0.54207	2.4365	0.60606
3.9891	0.060400	4.0910	0.087000	4.0752	0.18749	3.9736	0.27418	4.0339	0.40217	3.9851	0.46974	3.7614	0.54179	2.4235	0.60589
4.0022	0.060130	4.1043	0.086620	4.0883	0.18679	3.9870	0.27428	4.0470	0.40223	3.9987	0.46953	3.7744	0.54107	2.4101	0.60622
4.0155	0.059460	4.1176	0.086300	4.1016	0.18651	4.0003	0.27313	4.0603	0.40204	4.0118	0.47035	3.7880	0.54067	2.3965	0.60592
4.0291	0.059990	4.1310	0.086140	4.1150	0.18612	4.0136	0.27330	4.0739	0.40175	4.0251	0.46933	3.8014	0.54049	2.3835	0.60605
4.0424	0.060290	4.1443	0.085860	4.1286	0.18613	4.0270	0.27331	4.0872	0.40065	4.0384	0.46912	3.8147	0.54083	2.3701	0.60571
4.0555	0.059380	4.1576	0.085570	4.1416	0.18659	4.0400	0.27282	4.1003	0.39946	4.0520	0.46903	3.8278	0.54016	2.3571	0.60604
4.0688	0.059780	4.1707	0.086200	4.1550	0.18652	4.0536	0.27279	4.1136	0.40012	4.0651	0.46906	3.8414	0.54063	2.3435	0.60549
4.0822	0.060190	4.1843	0.086870	4.1683	0.18698	4.0670	0.27286	4.1272	0.39994	4.0784	0.46908	3.8547	0.54109	2.3301	0.60632
4.0955	0.060000	4.1976	0.086890	4.1816	0.18667	4.0800	0.27194	4.1403	0.39936	4.0918	0.46853	3.8678	0.54061	2.3168	0.60619
4.1086	0.060200	4.2107	0.086030	4.1950	0.18677	4.0934	0.27166	4.1536	0.39950	4.1051	0.46850	3.8811	0.54022	2.3037	0.60590
4.1219	0.059790	4.2240	0.086120	4.2083	0.18690	4.1070	0.27234	4.1667	0.39852	4.1184	0.46835	3.8947	0.54095	2.2901	0.60577
4.1355	0.059840	4.2376	0.086180	4.2214	0.18625	4.1200	0.27150	4.1806	0.39853	4.1318	0.46779	3.9080	0.54110	2.2768	0.60598
4.1486	0.060670	4.2507	0.085880	4.2350	0.18512	4.1334	0.27156	4.1939	0.39860	4.1448	0.46827	3.9211	0.54145	2.2635	0.60615
4.1619	0.059670	4.2640	0.087040	4.2480	0.18574	4.1467	0.27111	4.2070	0.39775	4.1584	0.46801	3.9344	0.54139	2.2504	0.60562
4.1752	0.059920	4.2771	0.086840	4.2614	0.18669	4.1603	0.27092	4.2203	0.39714	4.1718	0.46729	3.9478	0.54092	2.2371	0.60584
4.1888	0.060010	4.2907	0.086250	4.2747	0.18699	4.1734	0.27107	4.2336	0.39659	4.1848	0.46648	3.9611	0.54101	2.2237	0.60606
4.2019	0.060200	4.3040	0.086360	4.2880	0.18669	4.1867	0.27044	4.2470	0.39725	4.1982	0.46650	3.9744	0.54115	2.2104	0.60575
4.2152	0.059880	4.3174	0.085780	4.3014	0.18606	4.2000	0.27095	4.2603	0.39599	4.2118	0.46660	3.9875	0.54090	2.1973	0.60543
4.2286	0.059810	4.3304	0.085520	4.3147	0.18617	4.2134	0.27061	4.2734	0.39525	4.2248	0.46677	4.0011	0.54082	2.1837	0.60577
4.2422	0.059870	4.3440	0.085130	4.3280	0.18696	4.2267	0.27027	4.2870	0.39501	4.2382	0.46711	4.0144	0.54038	2.1704	0.60604
4.2552	0.059920	4.3574	0.085550	4.3414	0.18612	4.2400	0.26992	4.3000	0.39459	4.2515	0.46597	4.0275	0.54049	2.1573	0.60617
4.2686	0.059660	4.3704	0.085970	4.3547	0.18608	4.2531	0.27057	4.3134	0.39388	4.2648	0.46590	4.0406	0.54095	2.1440	0.60594
4.2816	0.059600	4.3838	0.086310	4.3680	0.18564	4.2667	0.27055	4.3264	0.39313	4.2782	0.46638	4.0544	0.54164	2.1304	0.60592
4.2952	0.059350	4.3974	0.086500	4.3811	0.18547	4.2800	0.26996	4.3400	0.39330	4.2915	0.46615	4.0675	0.54181	2.1173	0.60609
4.3086	0.059270	4.4104	0.086610	4.3947	0.18591	4.2931	0.26981	4.3534	0.39287	4.3046	0.46509	4.0808	0.54166	2.1040	0.60602
4.3216	0.059630	4.4238	0.086140	4.4078	0.18661	4.3064	0.26931	4.3664	0.39110	4.3182	0.46615	4.0939	0.54139	2.0907	0.60558
4.3350	0.060140	4.4371	0.086470	4.4211	0.18631	4.3200	0.26979	4.3798	0.39015	4.3315	0.46570	4.1075	0.54106	2.0771	0.60579
4.3486	0.060340	4.4504	0.085880	4.4344	0.18608	4.3331	0.27042	4.3934	0.38978	4.3446	0.46535	4.1208	0.54102	2.0640	0.60637
4.3619	0.060050	4.4638	0.085840	4.4478	0.18587	4.3462	0.26943	4.4070	0.38998	4.3579	0.46510	4.1339	0.54067	2.0507	0.60575
4.3750	0.060180	4.4771	0.085520	4.4611	0.18514	4.3595	0.26897	4.4203	0.38912	4.3712	0.46421	4.1472	0.54068	2.0373	0.60459
4.3883	0.060470	4.4902	0.086180	4.4744	0.18517	4.3731	0.26897	4.4336	0.38778	4.3846	0.46405	4.1608	0.54136	2.0240	0.60521
4.4019	0.060650	4.5038	0.086580	4.4878	0.18594	4.3864	0.26994	4.4467	0.38811	4.3979	0.46403	4.1739	0.54086	2.0107	0.60537
4.4150	0.060740	4.5171	0.086580	4.5011	0.18602	4.3995	0.26968	4.4603	0.38901	4.4110	0.46413	4.1872	0.54083	1.9973	0.60572
4.4283	0.060150	4.5304	0.086530	4.5142	0.18577	4.4128	0.27015	4.4734	0.38818	4.4246	0.46374	4.2006	0.54073	1.9840	0.60615
4.4416	0.059920	4.5435	0.085610	4.5278	0.18528	4.4264	0.27000	4.4867	0.38752	4.4379	0.46365	4.2142	0.54096	1.9706	0.60590
4.4552	0.059740	4.5571	0.086350	4.5408	0.18553	4.4395	0.26945	4.5000	0.38696	4.4510	0.46387	4.2272	0.54058	1.9576	0.60589
4.4683	0.059580	4.5702	0.086300	4.5544	0.18579	4.4528	0.26966	4.5131	0.38593	4.4643	0.46379	4.2403	0.54107	1.9443	0.60610
4.4816	0.059630	4.5835	0.086540	4.5675	0.18546	4.4659	0.26952	4.5264	0.38485	4.4779	0.46411	4.2536	0.54091	1.9312	0.60607
4.4947	0.059640	4.5968	0.086060	4.5808	0.18556	4.4798	0.26937	4.5395	0.38418	4.4912	0.46346	4.2670	0.54082	1.9176	0.60565
4.5083	0.060040	4.6102	0.086100	4.5942	0.18501	4.4928	0.26872	4.5531	0.38489	4.5043	0.46275	4.2803	0.54084	1.9043	0.60624
4.5216	0.059620	4.6235	0.085820	4.6075	0.18551	4.5062	0.26933	4.5664	0.38498	4.5176	0.46332	4.2934	0.54066	1.8909	0.60609
4.5350	0.059370	4.6368	0.085730	4.6208	0.18604	4.5192	0.26853	4.5795	0.38341	4.5312	0.46338	4.3067	0.54090	1.8778	0.60571
4.5480	0.059530	4.6499	0.085010	4.6342	0.18601	4.5328	0.26855	4.5928	0.38235	4.5443	0.46301	4.3200	0.54054	1.8642	0.60594
4.5616	0.059490	4.6635	0.085860	4.6475	0.18551	4.5462	0.26874	4.6064	0.38258	4.5576	0.46310	4.3331	0.54083	1.8509	0.60608
4.5747	0.058800	4.6768	0.085940	4.6608	0.18560	4.5592	0.26878	4.6198	0.38202	4.5707	0.46330	4.3464	0.54058	1.8379	0.60575
4.5880	0.059920	4.6902	0.085530	4.6742	0.18588	4.5726	0.26983	4.6328	0.38105	4.5843	0.46298	4.3600	0.54111	1.8245	0.60601
4.6014	0.060460	4.7032	0.085760	4.6875	0.18507	4.5862	0.26945	4.6462	0.38161	4.5974	0.46303	4.3734	0.54100	1.8109	0.60640
4.6150	0.060080	4.7166	0.085930	4.7006	0.18511	4.5995	0.26903	4.6598	0.38122	4.6107	0.46240	4.3864	0.54078	1.7976	0.60664
4.6280	0.059790	4.7299	0.086520	4.7142	0.18514	4.6126	0.26897	4.6728	0.38031	4.6240	0.46244	4.3998	0.54143	1.7845	0.60685
4.6414	0.059240	4.7432	0.085980	4.7272	0.18554	4.6259	0.26897	4.6862	0.37968	4.6376	0.46198	4.4134	0.54092	1.7712	0.60608
4.6544	0.059600	4.7566	0.084980	4.7406	0.18547	4.6395	0.26842	4.6992	0.37972	4.6507	0.46209	4.4264	0.54081	1.7576	0.60499
4.6680	0.060570	4.7699	0.085380	4.7539	0.18555	4.6526	0.26882	4.7128	0.37956	4.6640	0.46134	4.4398	0.54092	1.7445	0.60532
4.6814	0.060430	4.7832	0.085400	4.7672	0.18568	4.6659	0.26826	4.7259	0.37850	4.6774	0.46165	4.4528	0.54057	1.7312	0.60485
4.6947	0.059550	4.7966	0.084970	4.7806	0.18579	4.6790	0.26822	4.7392	0.37796	4.6910	0.46266	4.4664	0.54036	1.7181	0.60573
4.7078	0.059980	4.8096	0.085760	4.7939	0.18587	4.6926	0.26872	4.7526	0.37748	4.7040	0.46216	4.4798	0.54124	1.7045	0.60572
4.7214	0.059610	4.8232	0.085760	4.8072	0.18557	4.7059	0.26901	4.7662	0.37736	4.7174	0.46257	4.4928	0.54122	1.6912	0.60535
4.7347	0.059320	4.8366	0.085400	4.8206	0.18604	4.7190	0.26878	4.7792	0.37757	4.7304	0.46241	4.5062	0.54137	1.6778	0.60586
4.7478	0.059870	4.8499	0.085950	4.8336	0.18539	4.7323	0.26927	4.7923	0.37702	4.7440	0.46194	4.5198	0.54072	1.6645	0.60621
4.7611	0.060150	4.8630	0.085360	4.8472	0.18432	4.7459	0.26937	4.8056	0.37638	4.7574	0.46132	4.5334	0.54089	1.6512	0.60619
4.7747	0.060110	4.8766	0.085720	4.8603	0.18453	4.7590	0.26868	4.8192	0.37589	4.7704	0.46072	4.5467	0.54046	1.6378	0.60542
4.7880	0.059770	4.8899	0.085950	4.8739	0.18510	4.7723	0.26924	4.8328	0.37555	4.7838	0.46104	4.5598	0.53995	1.6248	0.60508
4.8011	0.059560	4.9030	0.085850	4.8870	0.18506	4.7856	0.26950	4.8459	0.37572	4.7974	0.46138	4.5731	0.54036	1.6114	0.60516
4.8144	0.059760	4.9163	0.086170	4.9003	0.18578	4.7992	0.26784	4.8592	0.37521	4.8104	0.46040	4.5867	0.54124	1.5978	0.60474
4.8280	0.059350	4.9296	0.085660	4.9136	0.18579	4.8123	0.26782	4.8726	0.37461	4.8238	0.46098	4.6000	0.54124	1.5848	0.60454
4.8411	0.060020	4.9430	0.085890	4.9270	0.18611	4.8256	0.26901	4.8856	0.37451	4.8371	0.46112	4.6131	0.53987	1.5714	0.60543
4.8544	0.060250	4.9563	0.086630	4.9400	0.18525	4.8387	0.26868	4.8990	0.37452	4.8507	0.46078	4.6264	0.53958	1.5581	0.60483
4.8675	0.060200	4.9694	0.086030	4.9536	0.18516	4.8523	0.26840	4.9123	0.37423	4.8638	0.46014	4.6400	0.53982	1.5448	0.60442
4.8811	0.059870	4.9830	0.085020	4.9667	0.18501	4.8656	0.26876	4.9256	0.37375	4.8771	0.46034	4.6531	0.53972	1.5314	0.60529
4.8944	0.059770	4.9963	0.084750	4.9803	0.18535	4.8787	0.26874	4.9390	0.37371	4.8904	0.46059	4.6664	0.54077	1.5184	0.60566
4.9075	0.058230	5.0096	0.084980	4.9934	0.18424	4.8920	0.26826	4.9520	0.37417	4.9040	0.46021	4.6798	0.54075	1.5050	0.60614
4.9208	0.054750	5.0227	0.086110	5.0070	0.18447	4.9056	0.26792	4.9654	0.37392	4.9171	0.46031	4.6931	0.54052	1.4914	0.60538
4.9344	0.049450	5.0363	0.086220	5.0200	0.18460	4.9190	0.26803	4.9790	0.37357	4.9304	0.46014	4.7064	0.54049	1.4781	0.60563
4.9475	0.041980	5.0494	0.085430	5.0336	0.18493	4.9320	0.26801	4.9923	0.37359	4.9435	0.45991	4.7198	0.54154	1.4650	0.60623
4.9608	0.032040	5.0627	0.085760	5.0467	0.18461	4.9454	0.26738	5.0054	0.37301	4.9571	0.45964	4.7328	0.54115	1.4517	0.60544
4.9742	0.021030	5.0760	0.085070	5.0600	0.18459	4.9590	0.26734	5.0187	0.37224	4.9704	0.46001	4.7464	0.54159	1.4381	0.60561
4.9875	0.011500	5.0894	0.085160	5.0734	0.18491	4.9720	0.26803	5.0323	0.37171	4.9835	0.46036	4.7598	0.54127	1.4250	0.60537
5.0008	0.0031600	5.1027	0.085200	5.0867	0.18492	4.9854	0.26891	5.0454	0.37147	4.9968	0.46028	4.7728	0.54097	1.4117	0.60499
5.0139	-0.0033800	5.1160	0.084490	5.1000	0.18515	4.9987	0.26838	5.0587	0.37113	5.0104	0.46007	4.7862	0.54007	1.3986	0.60505
5.0272	-0.0046900	5.1291	0.085140	5.1134	0.18479	5.0123	0.26849	5.0720	0.37132	5.0235	0.45969	4.7998	0.54038	1.3850	0.60557
5.0408	-0.0041200	5.1427	0.085790	5.1264	0.18501	5.0254	0.26859	5.0856	0.37061	5.0368	0.45927	4.8131	0.54054	1.3717	0.60530
5.0539	-0.0044300	5.1560	0.085230	5.1400	0.18437	5.0384	0.26836	5.0987	0.37091	5.0499	0.45980	4.8262	0.54101	1.3586	0.60558
5.0672	-0.0046200	5.1694	0.085170	5.1531	0.18443	5.0518	0.26868	5.1120	0.37046	5.0635	0.45961	4.8395	0.54122	1.3453	0.60539
5.0803	-0.0046900	5.1824	0.084960	5.1667	0.18478	5.0654	0.26798	5.1254	0.37090	5.0768	0.45926	4.8528	0.54140	1.3317	0.60506
5.0939	-0.0047700	5.1960	0.085790	5.1798	0.18437	5.0787	0.26804	5.1390	0.37078	5.0899	0.45929	4.8662	0.54029	1.3184	0.60490
5.1072	-0.0047300	5.2091	0.085500	5.1934	0.18367	5.0918	0.26746	5.1520	0.37105	5.1032	0.45889	4.8792	0.53969	1.3050	0.60531
5.1203	-0.0052200	5.2224	0.085360	5.2064	0.18384	5.1051	0.26841	5.1654	0.36999	5.1168	0.45899	4.8926	0.54010	1.2917	0.60544
5.1336	-0.0052300	5.2358	0.085210	5.2198	0.18486	5.1184	0.26910	5.1784	0.37007	5.1302	0.45939	4.9056	0.53997	1.2784	0.60545
5.1472	-0.0047300	5.2491	0.085600	5.2331	0.18521	5.1318	0.26897	5.1920	0.37046	5.1435	0.45915	4.9190	0.53976	1.2653	0.60531
5.1603	-0.0047600	5.2624	0.085110	5.2467	0.18531	5.1451	0.26809	5.2054	0.37006	5.1566	0.45908	4.9320	0.53972	1.2520	0.60530
5.1736	-0.0049700	5.2758	0.084380	5.2598	0.18488	5.1582	0.26820	5.2184	0.36922	5.1702	0.45866	4.9456	0.54010	1.2386	0.60535
5.1870	-0.0054900	5.2888	0.084630	5.2731	0.18460	5.1718	0.26780	5.2318	0.36977	5.1835	0.45856	4.9590	0.54038	1.2253	0.60531
5.2006	-0.0052200	5.3024	0.085310	5.2862	0.18472	5.1851	0.26742	5.2454	0.36932	5.1966	0.45926	4.9720	0.54057	1.2120	0.60557
5.2136	-0.0056800	5.3155	0.085220	5.2998	0.18527	5.1982	0.26773	5.2587	0.36965	5.2099	0.45916	4.9854	0.54089	1.1986	0.60539
5.2270	-0.0060800	5.3291	0.084930	5.3128	0.18483	5.2115	0.26758	5.2718	0.36997	5.2235	0.45957	4.9990	0.54142	1.1856	0.60523
5.2400	-0.0053300	5.3422	0.084400	5.3264	0.18391	5.2251	0.26715	5.2851	0.36929	5.2366	0.45888	5.0123	0.54086	1.1720	0.60565
5.2536	-0.0054500	5.3558	0.084890	5.3395	0.18458	5.2384	0.26656	5.2984	0.36868	5.2499	0.45862	5.0254	0.53993	1.1589	0.60533
5.2670	-0.0057500	5.3688	0.084360	5.3531	0.18431	5.2515	0.26723	5.3118	0.36821	5.2632	0.45863	5.0387	0.54011	1.1456	0.60527
5.2800	-0.0055700	5.3822	0.084630	5.3662	0.18466	5.2648	0.26819	5.3251	0.36907	5.2766	0.45854	5.0523	0.54025	1.1325	0.60549
5.2931	-0.0054600	5.3952	0.085060	5.3795	0.18485	5.2784	0.26836	5.3382	0.36888	5.2899	0.45845	5.0654	0.54037	1.1186	0.60564
5.3070	-0.0051900	5.4088	0.084900	5.3928	0.18473	5.2915	0.26849	5.3518	0.36856	5.3030	0.45794	5.0787	0.54008	1.1056	0.60560
5.3200	-0.0053500	5.4222	0.084950	5.4062	0.18375	5.3048	0.26836	5.3651	0.36850	5.3163	0.45878	5.0918	0.53983	1.0922	0.60543
5.3334	-0.0051500	5.4355	0.085230	5.4195	0.18381	5.3179	0.26788	5.3782	0.36828	5.3299	0.45828	5.1054	0.54014	1.0792	0.60592
5.3464	-0.0049600	5.4486	0.084520	5.4328	0.18420	5.3315	0.26832	5.3915	0.36847	5.3432	0.45764	5.1187	0.54043	1.0656	0.60614
5.3600	-0.0051200	5.4622	0.084550	5.4462	0.18443	5.3448	0.26737	5.4051	0.36849	5.3563	0.45746	5.1318	0.54063	1.0522	0.60496
5.3734	-0.0054700	5.4755	0.084700	5.4595	0.18408	5.3579	0.26731	5.4184	0.36808	5.3696	0.45766	5.1451	0.54071	1.0392	0.60460
5.3864	-0.0050900	5.4886	0.085020	5.4726	0.18410	5.3712	0.26824	5.4318	0.36722	5.3832	0.45789	5.1587	0.54006	1.0258	0.60539
5.3998	-0.0046400	5.5019	0.084810	5.4862	0.18527	5.3848	0.26828	5.4448	0.36792	5.3963	0.45732	5.1720	0.53988	1.0122	0.60535
5.4131	-0.0048200	5.5155	0.084560	5.4992	0.18477	5.3979	0.26849	5.4584	0.36833	5.4096	0.45759	5.1851	0.54018	0.99920	0.60532
5.4264	-0.0055300	5.5286	0.083980	5.5128	0.18470	5.4112	0.26796	5.4718	0.36799	5.4227	0.45817	5.1984	0.54117	0.98580	0.60608
5.4398	-0.0056200	5.5419	0.083860	5.5259	0.18425	5.4243	0.26752	5.4848	0.36788	5.4366	0.45763	5.2120	0.54105	0.97250	0.60532
5.4528	-0.0053100	5.5550	0.084850	5.5392	0.18359	5.4376	0.26717	5.4982	0.36697	5.4496	0.45744	5.2251	0.54058	0.95920	0.60570
5.4664	-0.0050600	5.5686	0.085180	5.5526	0.18362	5.4510	0.26719	5.5115	0.36672	5.4627	0.45707	5.2382	0.54070	0.94580	0.60533
5.4798	-0.0054200	5.5819	0.084620	5.5659	0.18381	5.4643	0.26734	5.5248	0.36688	5.4760	0.45774	5.2515	0.53981	0.93280	0.60543
5.4928	-0.0054600	5.5952	0.084560	5.5792	0.18380	5.4776	0.26714	5.5382	0.36702	5.4896	0.45721	5.2651	0.54024	0.91940	0.60532
5.5062	-0.0056600	5.6083	0.084180	5.5926	0.18438	5.4907	0.26691	5.5515	0.36729	5.5027	0.45697	5.2790	0.54077	0.90580	0.60435
5.5198	-0.0049700	5.6219	0.084180	5.6059	0.18462	5.5043	0.26704	5.5648	0.36735	5.5160	0.45708	5.2920	0.54054	0.89250	0.60508
5.5328	-0.0051700	5.6350	0.084500	5.6192	0.18433	5.5176	0.26732	5.5779	0.36649	5.5294	0.45695	5.3054	0.54046	0.87940	0.60508
5.5462	-0.0058600	5.6483	0.084810	5.6326	0.18469	5.5310	0.26688	5.5912	0.36631	5.5430	0.45650	5.3187	0.54068	0.86610	0.60525
5.5592	-0.0060100	5.6616	0.085210	5.6459	0.18460	5.5446	0.26707	5.6046	0.36693	5.5560	0.45697	5.3323	0.54026	0.85250	0.60473
5.5728	-0.0060000	5.6752	0.085150	5.6590	0.18395	5.5576	0.26757	5.6182	0.36635	5.5694	0.45737	5.3456	0.53997	0.83940	0.60469
5.5862	-0.0053100	5.6883	0.084520	5.6726	0.18458	5.5710	0.26816	5.6315	0.36591	5.5824	0.45741	5.3587	0.53955	0.82610	0.60426
5.5992	-0.0058500	5.7016	0.085020	5.6856	0.18431	5.5843	0.26782	5.6446	0.36577	5.5960	0.45689	5.3720	0.53912	0.81280	0.60480
5.6126	-0.0059300	5.7147	0.085170	5.6990	0.18502	5.5979	0.26688	5.6579	0.36643	5.6094	0.45683	5.3854	0.54018	0.79920	0.60556
5.6262	-0.0048800	5.7283	0.085200	5.7123	0.18541	5.6110	0.26748	5.6712	0.36678	5.6224	0.45638	5.3987	0.54021	0.78610	0.60505
5.6392	-0.0052600	5.7416	0.084760	5.7256	0.18445	5.6243	0.26788	5.6846	0.36677	5.6358	0.45637	5.4120	0.53952	0.77300	0.60565
5.6526	-0.0052400	5.7550	0.084430	5.7390	0.18323	5.6374	0.26649	5.6979	0.36623	5.6494	0.45725	5.4251	0.54042	0.75970	0.60421
5.6659	-0.0056600	5.7680	0.084990	5.7523	0.18408	5.6510	0.26687	5.7110	0.36576	5.6627	0.45763	5.4387	0.54043	0.74610	0.60535
5.6795	-0.0054300	5.7816	0.084360	5.7656	0.18416	5.6643	0.26725	5.7246	0.36653	5.6758	0.45790	5.4520	0.54048	0.73280	0.60513
5.6926	-0.0053300	5.7947	0.084200	5.7790	0.18347	5.6774	0.26753	5.7376	0.36590	5.6891	0.45637	5.4651	0.54017	0.71970	0.60537
5.7059	-0.0057400	5.8083	0.085130	5.7923	0.18375	5.6907	0.26725	5.7510	0.36609	5.7027	0.45678	5.4784	0.54048	0.70640	0.60510
5.7190	-0.0060600	5.8214	0.084520	5.8056	0.18411	5.7043	0.26673	5.7640	0.36638	5.7158	0.45650	5.4920	0.54043	0.69280	0.60437
5.7326	-0.0064600	5.8350	0.085090	5.8187	0.18354	5.7174	0.26692	5.7779	0.36616	5.7291	0.45648	5.5051	0.54006	0.67970	0.60500
5.7459	-0.0063100	5.8480	0.085250	5.8323	0.18363	5.7307	0.26731	5.7910	0.36562	5.7422	0.45697	5.5184	0.53977	0.66660	0.60528
5.7590	-0.0063200	5.8614	0.084100	5.8454	0.18341	5.7440	0.26698	5.8043	0.36621	5.7558	0.45659	5.5318	0.53989	0.65330	0.60483
5.7723	-0.0060700	5.8747	0.084220	5.8587	0.18369	5.7576	0.26627	5.8174	0.36688	5.7691	0.45627	5.5451	0.54055	0.63970	0.60460
5.7859	-0.0060300	5.8880	0.084870	5.8720	0.18347	5.7707	0.26662	5.8310	0.36648	5.7822	0.45626	5.5584	0.54089	0.62640	0.60425
5.7990	-0.0056200	5.9014	0.084630	5.8854	0.18385	5.7840	0.26681	5.8446	0.36546	5.7955	0.45648	5.5718	0.54031	0.61330	0.60487
5.8123	-0.0053100	5.9147	0.083760	5.8987	0.18379	5.7971	0.26704	5.8579	0.36503	5.8091	0.45701	5.5848	0.54002	0.60000	0.60557
5.8256	-0.0055200	5.9278	0.083980	5.9120	0.18335	5.8107	0.26706	5.8712	0.36551	5.8222	0.45650	5.5984	0.54038	0.58640	0.60530
5.8392	-0.0056300	5.9414	0.084000	5.9251	0.18327	5.8240	0.26716	5.8843	0.36600	5.8355	0.45617	5.6118	0.54002	0.57300	0.60494
5.8523	-0.0056100	5.9547	0.083720	5.9387	0.18366	5.8374	0.26803	5.8979	0.36602	5.8486	0.45635	5.6248	0.53995	0.56000	0.60474
5.8656	-0.0065400	5.9680	0.084090	5.9520	0.18341	5.8504	0.26725	5.9112	0.36544	5.8622	0.45597	5.6382	0.54095	0.54660	0.60386
5.8787	-0.0066300	5.9811	0.084200	5.9654	0.18328	5.8640	0.26700	5.9243	0.36528	5.8752	0.45640	5.6518	0.54135	0.53300	0.60443
5.8923	-0.0054200	5.9947	0.084470	5.9784	0.18322	5.8774	0.26635	5.9376	0.36585	5.8886	0.45639	5.6651	0.54122	0.51970	0.60397
5.9056	-0.0051600	6.0078	0.084770	5.9920	0.18257	5.8904	0.26705	5.9507	0.36651	5.9019	0.45619	5.6784	0.53982	0.50640	0.60441
5.9187	-0.0061900	6.0211	0.084840	6.0051	0.18307	5.9038	0.26692	5.9640	0.36567	5.9155	0.45525	5.6915	0.53946	0.49330	0.60504
5.9320	-0.0064200	6.0344	0.084180	6.0184	0.18404	5.9174	0.26654	5.9771	0.36569	5.9286	0.45590	5.7048	0.54065	0.47970	0.60532
5.9456	-0.0062800	6.0480	0.084330	6.0318	0.18311	5.9304	0.26667	5.9907	0.36507	5.9419	0.45605	5.7182	0.54077	0.46660	0.60463
5.9590	-0.0067400	6.0611	0.084880	6.0451	0.18289	5.9438	0.26708	6.0040	0.36578	5.9550	0.45574	5.7315	0.54085	0.45330	0.60395
5.9720	-0.0060800	6.0744	0.084430	6.0584	0.18332	5.9568	0.26694	6.0171	0.36571	5.9686	0.45610	5.7446	0.54058	0.44020	0.60472
5.9854	-0.0059800	6.0875	0.084360	6.0718	0.18414	5.9704	0.26694	6.0304	0.36551	5.9819	0.45571	5.7582	0.54012	0.42660	0.60435
5.9990	-0.0062900	6.1011	0.083510	6.0851	0.18344	5.9838	0.26564	6.0440	0.36513	5.9950	0.45533	5.7715	0.54052	0.41330	0.60461
6.0120	-0.0058100	6.1144	0.083630	6.0984	0.18382	5.9968	0.26633	6.0574	0.36511	6.0083	0.45547	5.7846	0.54019	0.40020	0.60424
6.0254	-0.0058400	6.1278	0.084850	6.1118	0.18396	6.0102	0.26715	6.0704	0.36481	6.0219	0.45543	5.7976	0.53971	0.38690	0.60398
6.0384	-0.0057000	6.1408	0.084790	6.1251	0.18315	6.0238	0.26652	6.0838	0.36474	6.0352	0.45616	5.8112	0.54052	0.37330	0.60362
6.0520	-0.0061600	6.1544	0.083760	6.1382	0.18288	6.0368	0.26738	6.0971	0.36576	6.0483	0.45598	5.8246	0.54091	0.36020	0.60382
6.0654	-0.0060400	6.1675	0.083080	6.1518	0.18319	6.0502	0.26742	6.1110	0.36573	6.0616	0.45595	5.8376	0.54050	0.34690	0.60424
6.0784	-0.0060800	6.1808	0.082870	6.1648	0.18347	6.0635	0.26685	6.1243	0.36464	6.0752	0.45580	5.8510	0.54047	0.33360	0.60372
6.0918	-0.0060700	6.1942	0.083460	6.1782	0.18325	6.0771	0.26713	6.1374	0.36554	6.0883	0.45614	5.8646	0.54031	0.32000	0.60480
6.1054	-0.0065300	6.2078	0.084390	6.1915	0.18312	6.0902	0.26683	6.1507	0.36447	6.1016	0.45657	5.8779	0.54021	0.30690	0.60468
6.1184	-0.0065100	6.2208	0.084430	6.2048	0.18377	6.1035	0.26681	6.1640	0.36404	6.1150	0.45510	5.8910	0.54006	0.29360	0.60444
6.1318	-0.0068100	6.2342	0.084350	6.2182	0.18392	6.1166	0.26629	6.1774	0.36427	6.1283	0.45540	5.9043	0.54057	0.28050	0.60476
6.1451	-0.0067000	6.2472	0.084100	6.2315	0.18416	6.1302	0.26637	6.1907	0.36411	6.1416	0.45610	5.9179	0.54053	0.26690	0.60479
6.1584	-0.0063300	6.2608	0.084140	6.2448	0.18399	6.1435	0.26641	6.2038	0.36456	6.1547	0.45597	5.9310	0.53975	0.25360	0.60429
6.1718	-0.0068200	6.2742	0.083320	6.2582	0.18397	6.1566	0.26608	6.2174	0.36483	6.1680	0.45536	5.9443	0.53976	0.24020	0.60432
6.1851	-0.0062000	6.2875	0.083750	6.2715	0.18414	6.1699	0.26604	6.2307	0.36565	6.1816	0.45456	5.9576	0.53987	0.22720	0.60421
6.1982	-0.0061800	6.3006	0.083930	6.2848	0.18286	6.1835	0.26614	6.2438	0.36499	6.1947	0.45531	5.9712	0.54020	0.21360	0.60351
6.2118	-0.0062200	6.3142	0.084010	6.2979	0.18206	6.1966	0.26608	6.2571	0.36475	6.2080	0.45499	5.9843	0.53993	0.20050	0.60452
6.2251	-0.0060900	6.3272	0.084510	6.3115	0.18242	6.2099	0.26702	6.2707	0.36500	6.2214	0.45526	5.9976	0.53995	0.18720	0.60464
6.2384	-0.0067200	6.3406	0.084640	6.3246	0.18324	6.2232	0.26715	6.2838	0.36474	6.2350	0.45553	6.0107	0.53988	0.17380	0.60449
6.2515	-0.0069800	6.3539	0.084040	6.3379	0.18410	6.2368	0.26726	6.2971	0.36477	6.2480	0.45631	6.0243	0.54053	0.16020	0.60378
6.2651	-0.0062300	6.3675	0.083800	6.3512	0.18389	6.2499	0.26711	6.3102	0.36475	6.2614	0.45587	6.0376	0.54020	0.14720	0.60398
6.2784	-0.0054300	6.3806	0.084520	6.3648	0.18265	6.2632	0.26665	6.3235	0.36373	6.2747	0.45464	6.0510	0.54076	0.13380	0.60342
6.2915	-0.0060200	6.3939	0.083470	6.3779	0.18232	6.2763	0.26604	6.3366	0.36400	6.2883	0.45483	6.0640	0.54115	0.12050	0.60424
6.3048	-0.0062900	6.4070	0.083920	6.3912	0.18427	6.2899	0.26623	6.3499	0.36424	6.3014	0.45479	6.0776	0.53997	0.10720	0.60435
6.3184	-0.0059900	6.4206	0.084010	6.4046	0.18370	6.3032	0.26655	6.3635	0.36382	6.3147	0.45488	6.0907	0.53968	0.093800	0.60424
6.3315	-0.0067200	6.4336	0.084200	6.4179	0.18397	6.3163	0.26684	6.3766	0.36420	6.3280	0.45459	6.1040	0.54031	0.080800	0.60408
6.3448	-0.0063900	6.4472	0.084960	6.4312	0.18445	6.3296	0.26671	6.3899	0.36461	6.3414	0.45429	6.1171	0.54038	0.067400	0.60400
6.3579	-0.0057800	6.4603	0.084860	6.4446	0.18399	6.3432	0.26616	6.4030	0.36422	6.3547	0.45461	6.1307	0.54038	0.053800	0.60368
6.3715	-0.0068200	6.4739	0.084220	6.4576	0.18332	6.3563	0.26627	6.4166	0.36358	6.3680	0.45433	6.1440	0.53968	0.040800	0.60440
6.3848	-0.0067300	6.4870	0.083400	6.4712	0.18404	6.3696	0.26654	6.4296	0.36327	6.3811	0.45445	6.1574	0.53942	0.027400	0.60396
6.3982	-0.0065800	6.5000	0.083300	6.4843	0.18380	6.3827	0.26656	6.4430	0.36343	6.3947	0.45433	6.1704	0.54003	0.014100	0.60446
6.4112	-0.0067500	6.5000	0.084200	6.4976	0.18374	6.3960	0.26669	6.4563	0.36421	6.4080	0.45425	6.1840	0.53986	0.00050000	0.60460
6.4248	-0.0063700	6.5000	0.083880	6.5000	0.18373	6.4096	0.26614	6.4696	0.36390	6.4211	0.45491	6.1971	0.53992	-0.012600	0.60365
6.4382	-0.0062200	6.5000	0.083690	6.5000	0.18368	6.4230	0.26524	6.4830	0.36363	6.4344	0.45512	6.2104	0.54088	-0.025900	0.60343
6.4512	-0.0060900	6.5000	0.083640	6.5000	0.18339	6.4360	0.26581	6.4963	0.36319	6.4480	0.45492	6.2238	0.53987	-0.039000	0.60411
6.4646	-0.0058200	6.5000	0.084160	6.5000	0.18361	6.4496	0.26642	6.5000	0.36362	6.4611	0.45537	6.2374	0.54006	-0.052600	0.60370
6.4782	-0.0061500	6.5000	0.084570	6.5000	0.18302	6.4630	0.26625	6.5000	0.36412	6.4744	0.45544	6.2507	0.54020	-0.065900	0.60432
6.4912	-0.0068600	6.5000	0.084130	6.5000	0.18312	6.4760	0.26655	6.4949	0.36429	6.4875	0.45475	6.2638	0.53970	-0.079000	0.60467
6.5000	-0.0069700	6.5000	0.083820	6.5000	0.18334	6.4894	0.26612	6.4821	0.36458	6.5000	0.45423	6.2771	0.53979	-0.092300	0.60399
6.5000	-0.0071400	6.5000	0.083540	6.4957	0.18316	6.5000	0.26610	6.4688	0.36308	6.5000	0.45416	6.2907	0.53929	-0.10590	0.60377
6.5000	-0.0068200	6.5000	0.084280	6.4827	0.18333	6.5000	0.26604	6.4555	0.36322	6.5000	0.45382	6.3040	0.53960	-0.11920	0.60393
6.5000	-0.0068000	6.5000	0.083840	6.4693	0.18337	6.5000	0.26642	6.4424	0.36442	6.5000	0.45433	6.3174	0.53979	-0.13260	0.60397
6.5000	-0.0069500	6.5000	0.083630	6.4560	0.18320	6.5000	0.26592	6.4293	0.36413	6.5000	0.45459	6.3304	0.53964	-0.14560	0.60394
6.5000	-0.0067000	6.5000	0.083340	6.4427	0.18194	6.5000	0.26591	6.4160	0.36340	6.5000	0.45466	6.3438	0.54040	-0.15920	0.60412
6.5000	-0.0061700	6.5000	0.083630	6.4293	0.18299	6.5000	0.26610	6.4024	0.36381	6.5000	0.45379	6.3571	0.54036	-0.17230	0.60448
6.5000	-0.0065100	6.5000	0.083800	6.4160	0.18289	6.5000	0.26558	6.3891	0.36424	6.5000	0.45443	6.3704	0.53995	-0.18560	0.60405
6.5000	-0.0066300	6.5000	0.084340	6.4027	0.18243	6.5000	0.26644	6.3760	0.36483	6.5000	0.45511	6.3835	0.54015	-0.19900	0.60435
6.5000	-0.0070800	6.5000	0.084570	6.3893	0.18314	6.5000	0.26619	6.3627	0.36417	6.5000	0.45465	6.3971	0.53989	-0.21230	0.60434
6.4949	-0.0071200	6.5000	0.084670	6.3763	0.18242	6.5000	0.26592	6.3491	0.36343	6.5000	0.45426	6.4104	0.53998	-0.22560	0.60427
6.4821	-0.0072800	6.5000	0.084200	6.3627	0.18250	6.5000	0.26631	6.3360	0.36401	6.5000	0.45396	6.4235	0.54022	-0.23900	0.60414
6.4688	-0.0073000	6.5000	0.083470	6.3496	0.18354	6.5000	0.26675	6.3227	0.36410	6.5000	0.45431	6.4368	0.53993	-0.25200	0.60363
6.4557	-0.0070100	6.5000	0.083840	6.3360	0.18400	6.5000	0.26621	6.3096	0.36388	6.5000	0.45441	6.4504	0.54007	-0.26560	0.60327
6.4424	-0.0066300	6.5000	0.084010	6.3229	0.18378	6.5000	0.26527	6.2960	0.36380	6.5000	0.45431	6.4638	0.53962	-0.27870	0.60343
6.4293	-0.0064400	6.5000	0.084370	6.3093	0.18353	6.5000	0.26558	6.2827	0.36407	6.5000	0.45435	6.4771	0.53902	-0.29200	0.60356
6.4163	-0.0073500	6.5000	0.083930	6.2963	0.18375	6.5000	0.26643	6.2696	0.36394	6.5000	0.45470	6.4902	0.53985	-0.30540	0.60337
6.4027	-0.0074600	6.5000	0.083420	6.2829	0.18330	6.5000	0.26662	6.2563	0.36440	6.5000	0.45585	6.5000	0.54003	-0.31900	0.60327
6.3893	-0.0066000	6.5000	0.083720	6.2696	0.18341	6.5000	0.26667	6.2427	0.36505	6.5000	0.45493	6.5000	0.53960	-0.33200	0.60359
6.3763	-0.0070300	6.5000	0.084220	6.2563	0.18250	6.5000	0.26625	6.2293	0.36445	6.5000	0.45361	6.5000	0.54001	-0.34540	0.60372
6.3632	-0.0070000	6.5000	0.084240	6.2429	0.18230	6.5000	0.26606	6.2163	0.36462	6.5000	0.45384	6.5000	0.53922	-0.35870	0.60368
6.3496	-0.0070100	6.5000	0.084410	6.2296	0.18301	6.5000	0.26602	6.2029	0.36512	6.5000	0.45438	6.5000	0.53926	-0.37200	0.60366
6.3363	-0.0060900	6.5000	0.083860	6.2163	0.18313	6.5000	0.26635	6.1893	0.36466	6.5000	0.45457	6.5000	0.53939	-0.38540	0.60391
6.3232	-0.0063200	6.5000	0.083190	6.2029	0.18389	6.5000	0.26677	6.1763	0.36478	6.5000	0.45357	6.5000	0.54035	-0.39840	0.60467
6.3099	-0.0066300	6.5000	0.083440	6.1899	0.18355	6.5000	0.26643	6.1629	0.36481	6.5000	0.45384	6.5000	0.54010	-0.41180	0.60463
6.2963	-0.0065700	6.5000	0.083730	6.1763	0.18309	6.5000	0.26610	6.1496	0.36510	6.5000	0.45411	6.5000	0.54028	-0.42540	0.60436
6.2832	-0.0063100	6.5000	0.083130	6.1632	0.18344	6.5000	0.26548	6.1360	0.36517	6.5000	0.45426	6.5000	0.54125	-0.43840	0.60439
6.2699	-0.0064300	6.5000	0.083220	6.1496	0.18361	6.5000	0.26576	6.1229	0.36432	6.5000	0.45411	6.5000	0.54128	-0.45180	0.60494
6.2568	-0.0062200	6.5000	0.083640	6.1365	0.18432	6.5000	0.26593	6.1096	0.36417	6.5000	0.45453	6.5000	0.54037	-0.46510	0.60454
6.2432	-0.0062400	6.5000	0.083360	6.1232	0.18401	6.5000	0.26581	6.0965	0.36458	6.5000	0.45449	6.5000	0.53968	-0.47870	0.60396
6.2299	-0.0062100	6.5000	0.083900	6.1099	0.18307	6.5000	0.26593	6.0829	0.36464	6.5000	0.45438	6.5000	0.54001	-0.49180	0.60264
6.2165	-0.0058000	6.5000	0.083800	6.0963	0.18271	6.5000	0.26589	6.0696	0.36487	6.5000	0.45455	6.5000	0.54014	-0.50510	0.60328
6.2035	-0.0065400	6.5000	0.083310	6.0832	0.18344	6.5000	0.26520	6.0563	0.36494	6.5000	0.45424	6.5000	0.54023	-0.51840	0.60431
6.1899	-0.0075100	6.5000	0.083040	6.0699	0.18399	6.5000	0.26581	6.0432	0.36491	6.5000	0.45372	6.5000	0.54022	-0.53180	0.60364
6.1768	-0.0066700	6.5000	0.083570	6.0565	0.18419	6.5000	0.26667	6.0296	0.36500	6.5000	0.45443	6.5000	0.54028	-0.54510	0.60349
6.1635	-0.0066900	6.5000	0.084120	6.0432	0.18438	6.5000	0.26583	6.0165	0.36473	6.5000	0.45455	6.5000	0.54008	-0.55820	0.60386
6.1504	-0.0066700	6.5000	0.083680	6.0299	0.18383	6.5000	0.26621	6.0032	0.36468	6.5000	0.45413	6.5000	0.53983	-0.57150	0.60375
6.1368	-0.0067400	6.5000	0.083020	6.0165	0.18322	6.5000	0.26646	5.9901	0.36551	6.5000	0.45371	6.5000	0.54008	-0.58510	0.60361
6.1235	-0.0072600	6.5000	0.083740	6.0035	0.18346	6.5000	0.26667	5.9763	0.36507	6.5000	0.45476	6.5000	0.54005	-0.59820	0.60392
6.1104	-0.0067300	6.5000	0.083440	5.9899	0.18330	6.5000	0.26591	5.9632	0.36527	6.5000	0.45456	6.5000	0.53939	-0.61150	0.60475
6.0971	-0.0057600	6.5000	0.084010	5.9768	0.18311	6.5000	0.26486	5.9499	0.36523	6.5000	0.45451	6.5000	0.53907	-0.62480	0.60340
6.0835	-0.0062400	6.5000	0.084320	5.9635	0.18277	6.5000	0.26554	5.9368	0.36485	6.5000	0.45453	6.5000	0.53961	-0.63840	0.60325
6.0704	-0.0062000	6.5000	0.083540	5.9501	0.18214	6.5000	0.26602	5.9232	0.36520	6.5000	0.45468	6.5000	0.54004	-0.65150	0.60398
6.0571	-0.0068400	6.5000	0.083680	5.9368	0.18258	6.5000	0.26563	5.9099	0.36486	6.5000	0.45451	6.5000	0.53987	-0.66480	0.60339
6.0440	-0.0066600	6.5000	0.083790	5.9235	0.18314	6.5000	0.26472	5.8968	0.36508	6.5000	0.45417	6.5000	0.54015	-0.67790	0.60326
6.0304	-0.0061400	6.5000	0.083070	5.9101	0.18339	6.5000	0.26535	5.8835	0.36450	6.5000	0.45400	6.5000	0.54007	-0.69150	0.60373
6.0171	-0.0061500	6.5000	0.083260	5.8968	0.18342	6.5000	0.26602	5.8699	0.36431	6.5000	0.45448	6.5000	0.53964	-0.70480	0.60391
6.0040	-0.0062900	6.5000	0.083610	5.8835	0.18402	6.5000	0.26610	5.8565	0.36470	6.5000	0.45474	6.5000	0.53974	-0.71790	0.60351
5.9909	-0.0069400	6.5000	0.083860	5.8701	0.18394	6.5000	0.26633	5.8435	0.36505	6.5000	0.45417	6.5000	0.54061	-0.73120	0.60273
5.9773	-0.0059800	6.5000	0.084220	5.8568	0.18439	6.5000	0.26614	5.8304	0.36496	6.5000	0.45492	6.5000	0.54077	-0.74480	0.60286
5.9640	-0.0054500	6.5000	0.083870	5.8437	0.18431	6.5000	0.26596	5.8168	0.36460	6.5000	0.45489	6.5000	0.54081	-0.75790	0.60377
5.9507	-0.0059100	6.5000	0.083540	5.8301	0.18334	6.5000	0.26635	5.8035	0.36567	6.5000	0.45399	6.5000	0.54038	-0.77120	0.60367
5.9376	-0.0058900	6.5000	0.083690	5.8171	0.18445	6.5000	0.26640	5.7901	0.36610	6.5000	0.45431	6.5000	0.53907	-0.78460	0.60345
5.9240	-0.0059500	6.5000	0.084010	5.8037	0.18406	6.5000	0.26635	5.7771	0.36557	6.5000	0.45443	6.5000	0.53947	-0.79820	0.60298
5.9109	-0.0064500	6.5000	0.083310	5.7904	0.18361	6.5000	0.26641	5.7635	0.36539	6.5000	0.45440	6.5000	0.54000	-0.81120	0.60341
5.8976	-0.0065800	6.5000	0.083620	5.7771	0.18432	6.5000	0.26617	5.7501	0.36576	6.5000	0.45490	6.5000	0.54017	-0.82430	0.60386
5.8843	-0.0067700	6.5000	0.083970	5.7637	0.18352	6.5000	0.26639	5.7371	0.36522	6.5000	0.45440	6.5000	0.54035	-0.83760	0.60312
5.8707	-0.0069400	6.5000	0.083330	5.7504	0.18339	6.5000	0.26577	5.7237	0.36529	6.5000	0.45409	6.5000	0.53978	-0.85120	0.60261
5.8576	-0.0061200	6.5000	0.082920	5.7371	0.18383	6.5000	0.26526	5.7101	0.36570	6.5000	0.45434	6.5000	0.54012	-0.86460	0.60293
5.8443	-0.0061900	6.5000	0.083970	5.7237	0.18415	6.5000	0.26593	5.6971	0.36531	6.5000	0.45451	6.5000	0.53986	-0.87760	0.60397
5.8309	-0.0060700	6.5000	0.084150	5.7104	0.18379	6.5000	0.26654	5.6837	0.36528	6.5000	0.45389	6.5000	0.53976	-0.89100	0.60406
5.8176	-0.0053300	6.5000	0.084220	5.6971	0.18381	6.5000	0.26648	5.6707	0.36542	6.5000	0.45414	6.5000	0.54004	-0.90460	0.60323
5.8043	-0.0060000	6.5000	0.084280	5.6840	0.18272	6.5000	0.26713	5.6568	0.36583	6.5000	0.45406	6.5000	0.54024	-0.91760	0.60310
5.7909	-0.0067700	6.5000	0.083480	5.6704	0.18248	6.5000	0.26675	5.6437	0.36579	6.5000	0.45469	6.5000	0.54025	-0.93100	0.60311
5.7779	-0.0064000	6.5000	0.082920	5.6573	0.18393	6.5000	0.26625	5.6304	0.36521	6.5000	0.45416	6.5000	0.53987	-0.94430	0.60304
5.7643	-0.0055100	6.5000	0.083240	5.6440	0.18440	6.5000	0.26663	5.6173	0.36516	6.5000	0.45394	6.5000	0.54030	-0.95760	0.60358
5.7509	-0.0054100	6.5000	0.083350	5.6307	0.18435	6.5000	0.26677	5.6037	0.36562	6.5000	0.45418	6.5000	0.53982	-0.97100	0.60413
5.7379	-0.0055400	6.5000	0.082950	5.6173	0.18405	6.5000	0.26650	5.5904	0.36583	6.5000	0.45389	6.5000	0.54019	-0.98430	0.60380
5.7245	-0.0056900	6.5000	0.083150	5.6040	0.18416	6.5000	0.26612	5.5771	0.36563	6.5000	0.45377	6.5000	0.54005	-0.99740	0.60254
5.7109	-0.0064600	6.5000	0.083810	5.5907	0.18363	6.5000	0.26640	5.5640	0.36583	6.5000	0.45391	6.5000	0.54024	-1.0110	0.60269
5.6979	-0.0065300	6.5000	0.083410	5.5776	0.18424	6.5000	0.26594	5.5504	0.36611	6.5000	0.45346	6.5000	0.54043	-1.0243	0.60291
5.6845	-0.0059600	6.5000	0.083420	5.5640	0.18424	6.5000	0.26579	5.5373	0.36654	6.5000	0.45400	6.5000	0.53999	-1.0376	0.60323
5.6712	-0.0053200	6.5000	0.084050	5.5507	0.18330	6.5000	0.26642	5.5240	0.36610	6.5000	0.45388	6.5000	0.54025	-1.0507	0.60319
5.6579	-0.0054900	6.5000	0.083450	5.5373	0.18404	6.5000	0.26661	5.5109	0.36563	6.5000	0.45499	6.5000	0.54015	-1.0643	0.60303
5.6445	-0.0049000	6.5000	0.083500	5.5243	0.18456	6.5000	0.26606	5.4971	0.36644	6.5000	0.45466	6.5000	0.54043	-1.0774	0.60294
5.6312	-0.0053900	6.5000	0.083630	5.5107	0.18328	6.5000	0.26579	5.4840	0.36618	6.5000	0.45471	6.5000	0.54074	-1.0907	0.60259
5.6181	-0.0058300	6.5000	0.083410	5.4976	0.18347	6.5000	0.26613	5.4707	0.36582	6.5000	0.45541	6.5000	0.54070	-1.1040	0.60323
5.6045	-0.0062300	6.5000	0.083300	5.4843	0.18369	6.5000	0.26664	5.4576	0.36585	6.5000	0.45565	6.5000	0.53967	-1.1176	0.60266
5.5912	-0.0057300	6.5000	0.083720	5.4709	0.18386	6.5000	0.26572	5.4440	0.36591	6.5000	0.45487	6.5000	0.53993	-1.1307	0.60295
5.5781	-0.0054300	6.5000	0.083810	5.4573	0.18426	6.5000	0.26562	5.4307	0.36665	6.5000	0.45482	6.5000	0.53977	-1.1440	0.60297
5.5648	-0.0049900	6.5000	0.083390	5.4443	0.18375	6.5000	0.26582	5.4176	0.36635	6.5000	0.45470	6.5000	0.54005	-1.1574	0.60249
5.5512	-0.0055400	6.5000	0.082960	5.4309	0.18404	6.4923	0.26642	5.4043	0.36625	6.5000	0.45370	6.5000	0.53941	-1.1707	0.60268
5.5381	-0.0062900	6.5000	0.082660	5.4176	0.18330	6.4789	0.26617	5.3907	0.36639	6.5000	0.45336	6.5000	0.53953	-1.1840	0.60279
5.5248	-0.0060500	6.5000	0.083720	5.4043	0.18396	6.4656	0.26560	5.3776	0.36667	6.5000	0.45387	6.5000	0.53999	-1.1971	0.60277
5.5115	-0.0056700	6.5000	0.084440	5.3909	0.18417	6.4525	0.26566	5.3643	0.36664	6.5000	0.45477	6.5000	0.53973	-1.2104	0.60350
5.4981	-0.0053600	6.5000	0.084710	5.3776	0.18415	6.4389	0.26652	5.3512	0.36628	6.5000	0.45443	6.5000	0.53969	-1.2240	0.60274
5.4848	-0.0054300	6.5000	0.084640	5.3645	0.18424	6.4256	0.26675	5.3373	0.36667	6.5000	0.45424	6.5000	0.54077	-1.2371	0.60271
5.4715	-0.0060200	6.5000	0.084350	5.3509	0.18427	6.4125	0.26679	5.3243	0.36692	6.5000	0.45401	6.4928	0.54085	-1.2504	0.60301
5.4584	-0.0062700	6.5000	0.083790	5.3379	0.18489	6.3992	0.26698	5.3109	0.36724	6.5000	0.45432	6.4792	0.54059	-1.2638	0.60244
5.4448	-0.0055600	6.5000	0.083050	5.3245	0.18473	6.3856	0.26641	5.2979	0.36741	6.5000	0.45314	6.4656	0.53982	-1.2774	0.60283
5.4315	-0.0052400	6.5000	0.083170	5.3112	0.18334	6.3725	0.26677	5.2843	0.36712	6.5000	0.45381	6.4523	0.53923	-1.2904	0.60227
5.4181	-0.0049800	6.5000	0.083160	5.2976	0.18313	6.3592	0.26597	5.2709	0.36740	6.5000	0.45497	6.4392	0.53953	-1.3038	0.60212
5.4051	-0.0052100	6.5000	0.083370	5.2845	0.18389	6.3461	0.26644	5.2579	0.36782	6.5000	0.45449	6.4259	0.53947	-1.3168	0.60261
5.3915	-0.0057300	6.5000	0.083940	5.2712	0.18396	6.3323	0.26734	5.2445	0.36693	6.5000	0.45455	6.4123	0.53990	-1.3304	0.60301
5.3781	-0.0055400	6.5000	0.083730	5.2581	0.18312	6.3192	0.26606	5.2309	0.36708	6.5000	0.45435	6.3989	0.54052	-1.3438	0.60295
5.3651	-0.0053600	6.5000	0.083400	5.2445	0.18346	6.3061	0.26620	5.2179	0.36678	6.5000	0.45390	6.3859	0.54046	-1.3568	0.60276
5.3517	-0.0056700	6.5000	0.083610	5.2315	0.18400	6.2928	0.26655	5.2045	0.36708	6.5000	0.45387	6.3725	0.54140	-1.3702	0.60255
5.3381	-0.0050500	6.5000	0.083400	5.2179	0.18413	6.2792	0.26653	5.1915	0.36834	6.5000	0.45281	6.3589	0.54065	-1.3838	0.60341
5.3251	-0.0042800	6.5000	0.083830	5.2048	0.18414	6.2659	0.26616	5.1779	0.36825	6.5000	0.45425	6.3459	0.53982	-1.3971	0.60259
5.3117	-0.0055900	6.5000	0.083640	5.1912	0.18438	6.2528	0.26646	5.1645	0.36767	6.5000	0.45499	6.3325	0.53982	-1.4102	0.60239
5.2984	-0.0058700	6.5000	0.083740	5.1781	0.18423	6.2395	0.26660	5.1515	0.36801	6.5000	0.45474	6.3195	0.54023	-1.4235	0.60239
5.2851	-0.0048400	6.5000	0.084150	5.1648	0.18431	6.2259	0.26704	5.1381	0.36777	6.5000	0.45478	6.3059	0.54026	-1.4371	0.60192
5.2717	-0.0056600	6.5000	0.084490	5.1515	0.18363	6.2128	0.26683	5.1245	0.36799	6.5000	0.45497	6.2925	0.54053	-1.4502	0.60240
5.2584	-0.0061400	6.5000	0.083640	5.1381	0.18374	6.1995	0.26669	5.1112	0.36814	6.5000	0.45393	6.2795	0.53966	-1.4635	0.60298
5.2453	-0.0065800	6.5000	0.083810	5.1248	0.18427	6.1864	0.26621	5.0981	0.36845	6.5000	0.45431	6.2661	0.53970	-1.4768	0.60267
5.2317	-0.0060500	6.5000	0.083990	5.1115	0.18442	6.1728	0.26709	5.0848	0.36859	6.4923	0.45449	6.2525	0.54060	-1.4902	0.60269
5.2184	-0.0059900	6.5000	0.083540	5.0984	0.18444	6.1595	0.26763	5.0712	0.36947	6.4789	0.45463	6.2395	0.54029	-1.5035	0.60355
5.2053	-0.0053400	6.5000	0.083130	5.0848	0.18375	6.1461	0.26734	5.0581	0.36839	6.4659	0.45492	6.2261	0.54020	-1.5168	0.60298
5.1920	-0.0061000	6.5000	0.083710	5.0717	0.18352	6.1331	0.26780	5.0448	0.36838	6.4523	0.45485	6.2131	0.54047	-1.5299	0.60226
5.1784	-0.0054600	6.5000	0.084030	5.0581	0.18416	6.1195	0.26709	5.0317	0.36973	6.4389	0.45453	6.1995	0.54028	-1.5435	0.60193
5.1653	-0.0055000	6.5000	0.084010	5.0451	0.18464	6.1061	0.26725	5.0181	0.36922	6.4259	0.45396	6.1861	0.53954	-1.5566	0.60186
5.1520	-0.0052800	6.5000	0.083640	5.0315	0.18389	6.0931	0.26667	5.0048	0.36909	6.4125	0.45416	6.1731	0.53962	-1.5699	0.60256
5.1387	-0.0049800	6.5000	0.083770	5.0184	0.18332	6.0797	0.26675	4.9915	0.36907	6.3989	0.45452	6.1597	0.53990	-1.5832	0.60279
5.1253	-0.0045900	6.5000	0.083560	5.0051	0.18401	6.0661	0.26675	4.9784	0.37015	6.3859	0.45485	6.1461	0.54136	-1.5968	0.60202
5.1120	-0.0048000	6.5000	0.083550	4.9917	0.18456	6.0531	0.26625	4.9648	0.37052	6.3725	0.45481	6.1328	0.54087	-1.6099	0.60260
5.0987	-0.0049700	6.5000	0.083800	4.9784	0.18399	6.0397	0.26606	4.9515	0.36982	6.3595	0.45491	6.1197	0.53986	-1.6232	0.60222
5.0856	-0.0050100	6.5000	0.083710	4.9651	0.18373	6.0267	0.26622	4.9384	0.36933	6.3461	0.45493	6.1064	0.54004	-1.6366	0.60241
5.0720	-0.0056900	6.5000	0.083670	4.9517	0.18417	6.0131	0.26683	4.9251	0.37014	6.3325	0.45467	6.0928	0.53963	-1.6499	0.60190
5.0587	-0.0055400	6.5000	0.084650	4.9387	0.18497	5.9997	0.26652	4.9115	0.37048	6.3195	0.45445	6.0797	0.54015	-1.6632	0.60231
5.0456	-0.0052200	6.5000	0.084050	4.9251	0.18411	5.9867	0.26683	4.8984	0.37046	6.3061	0.45419	6.0664	0.54030	-1.6763	0.60189
5.0323	-0.0046800	6.5000	0.084180	4.9120	0.18438	5.9733	0.26674	4.8851	0.37018	6.2931	0.45426	6.0531	0.54011	-1.6896	0.60196
5.0187	-0.0046000	6.5000	0.084400	4.8984	0.18520	5.9597	0.26671	4.8720	0.37015	6.2797	0.45476	6.0395	0.53995	-1.7032	0.60178
5.0056	-0.0049300	6.5000	0.084340	4.8853	0.18474	5.9467	0.26719	4.8584	0.37057	6.2667	0.45437	6.0261	0.54008	-1.7163	0.60216
4.9923	-0.0051400	6.5000	0.084060	4.8717	0.18448	5.9333	0.26730	4.8451	0.37100	6.2536	0.45423	6.0131	0.53995	-1.7296	0.60203
4.9789	-0.0055200	6.5000	0.084660	4.8587	0.18448	5.9203	0.26692	4.8320	0.37106	6.2405	0.45501	5.9997	0.54014	-1.7430	0.60184
4.9656	-0.0052200	6.5000	0.083810	4.8453	0.18432	5.9064	0.26717	4.8187	0.37132	6.2272	0.45533	5.9864	0.54011	-1.7566	0.60223
4.9523	-0.0061100	6.5000	0.083370	4.8320	0.18476	5.8933	0.26761	4.8051	0.37191	6.2139	0.45486	5.9731	0.54020	-1.7696	0.60160
4.9389	-0.0059200	6.5000	0.084210	4.8184	0.18422	5.8800	0.26685	4.7917	0.37234	6.2008	0.45394	5.9597	0.54025	-1.7830	0.60107
4.9259	-0.0052300	6.5000	0.084360	4.8053	0.18450	5.8669	0.26666	4.7787	0.37241	6.1877	0.45435	5.9464	0.53986	-1.7960	0.60157
4.9123	-0.0044700	6.5000	0.084570	4.7920	0.18495	5.8533	0.26698	4.7653	0.37315	6.1744	0.45419	5.9331	0.53969	-1.8096	0.60214
4.8989	-0.0044800	6.5000	0.084160	4.7789	0.18467	5.8400	0.26780	4.7517	0.37319	6.1611	0.45455	5.9197	0.54018	-1.8230	0.60250
4.8859	-0.0052900	6.5000	0.083480	4.7653	0.18420	5.8267	0.26773	4.7387	0.37340	6.1480	0.45406	5.9067	0.54012	-1.8360	0.60252
4.8725	-0.0050800	6.5000	0.083390	4.7523	0.18475	5.8136	0.26757	4.7253	0.37307	6.1347	0.45358	5.8933	0.53998	-1.8494	0.60197
4.8592	-0.0048700	6.5000	0.083010	4.7387	0.18446	5.8000	0.26667	4.7123	0.37328	6.1213	0.45477	5.8797	0.53983	-1.8630	0.60188
4.8459	-0.0039100	6.5000	0.083060	4.7256	0.18352	5.7867	0.26681	4.6984	0.37355	6.1083	0.45482	5.8664	0.54012	-1.8763	0.60210
4.8325	-0.0043000	6.5000	0.083630	4.7120	0.18366	5.7736	0.26666	4.6853	0.37412	6.0952	0.45491	5.8531	0.54028	-1.8894	0.60178
4.8195	-0.0045600	6.5000	0.084600	4.6989	0.18381	5.7603	0.26694	4.6723	0.37510	6.0821	0.45467	5.8400	0.53984	-1.9027	0.60168
4.8061	-0.0045800	6.5000	0.084160	4.6856	0.18456	5.7467	0.26761	4.6589	0.37511	6.0685	0.45518	5.8267	0.53997	-1.9163	0.60182
4.7928	-0.0049400	6.5000	0.083300	4.6723	0.18500	5.7336	0.26788	4.6453	0.37511	6.0555	0.45498	5.8133	0.54032	-1.9294	0.60171
4.7795	-0.0047200	6.5000	0.084150	4.6587	0.18519	5.7203	0.26608	4.6320	0.37588	6.0421	0.45497	5.8000	0.54065	-1.9427	0.60148
4.7661	-0.0049000	6.5000	0.084260	4.6456	0.18448	5.7072	0.26646	4.6189	0.37643	6.0291	0.45571	5.7869	0.54104	-1.9558	0.60182
4.7525	-0.0044700	6.5000	0.083550	4.6323	0.18424	5.6936	0.26692	4.6056	0.37654	6.0155	0.45554	5.7733	0.54099	-1.9694	0.60173
4.7395	-0.0044200	6.5000	0.084150	4.6189	0.18542	5.6803	0.26696	4.5920	0.37638	6.0021	0.45484	5.7600	0.54100	-1.9827	0.60137
4.7261	-0.0051400	6.5000	0.083720	4.6056	0.18482	5.6672	0.26696	4.5789	0.37734	5.9891	0.45489	5.7469	0.54081	-1.9958	0.60153
4.7128	-0.0050100	6.5000	0.084100	4.5923	0.18363	5.6539	0.26689	4.5656	0.37814	5.9757	0.45539	5.7336	0.54049	-2.0091	0.60070
4.6995	-0.0050400	6.5000	0.083830	4.5789	0.18422	5.6403	0.26740	4.5523	0.37844	5.9624	0.45484	5.7200	0.54025	-2.0227	0.60054
4.6861	-0.0060300	6.5000	0.084060	4.5659	0.18496	5.6269	0.26820	4.5387	0.37921	5.9491	0.45496	5.7067	0.54023	-2.0358	0.60170
4.6728	-0.0059100	6.5000	0.083730	4.5523	0.18534	5.6139	0.26746	4.5256	0.37922	5.9360	0.45404	5.6933	0.54047	-2.0491	0.60182
4.6597	-0.0053700	6.5000	0.084050	4.5392	0.18491	5.6008	0.26729	4.5123	0.37952	5.9227	0.45478	5.6803	0.54091	-2.0624	0.60049
4.6461	-0.0056000	6.5000	0.083450	4.5259	0.18422	5.5869	0.26670	4.4992	0.37988	5.9091	0.45494	5.6669	0.54104	-2.0760	0.60114
4.6331	-0.0055500	6.5000	0.083080	4.5125	0.18411	5.5739	0.26660	4.4856	0.38008	5.8960	0.45487	5.6536	0.54155	-2.0891	0.60167
4.6197	-0.0050800	6.5000	0.083470	4.4989	0.18464	5.5605	0.26794	4.4723	0.38034	5.8827	0.45492	5.6405	0.54140	-2.1024	0.60158
4.6064	-0.0044100	6.5000	0.084050	4.4859	0.18512	5.5472	0.26834	4.4592	0.38114	5.8696	0.45454	5.6272	0.54161	-2.1158	0.60188
4.5931	-0.0046000	6.5000	0.083590	4.4725	0.18456	5.5339	0.26763	4.4459	0.38200	5.8560	0.45500	5.6136	0.54088	-2.1291	0.60172
4.5797	-0.0043600	6.5000	0.083610	4.4595	0.18487	5.5205	0.26773	4.4323	0.38269	5.8427	0.45528	5.6003	0.54032	-2.1424	0.60204
4.5664	-0.0052300	6.5000	0.083800	4.4459	0.18490	5.5072	0.26660	4.4192	0.38350	5.8293	0.45542	5.5869	0.54010	-2.1555	0.60183
4.5531	-0.0048400	6.5000	0.083190	4.4325	0.18497	5.4939	0.26676	4.4059	0.38290	5.8163	0.45521	5.5736	0.54027	-2.1688	0.60124
4.5397	-0.0045000	6.5000	0.083890	4.4192	0.18463	5.4805	0.26755	4.3925	0.38341	5.8027	0.45537	5.5603	0.54067	-2.1824	0.60098
4.5264	-0.0046000	6.5000	0.083870	4.4061	0.18434	5.4672	0.26805	4.3789	0.38443	5.7893	0.45605	5.5469	0.54131	-2.1958	0.60122
4.5131	-0.0051800	6.5000	0.083550	4.3925	0.18453	5.4541	0.26727	4.3659	0.38492	5.7763	0.45578	5.5339	0.54104	-2.2088	0.60108
4.5000	-0.0051000	6.5000	0.083130	4.3795	0.18499	5.4408	0.26731	4.3525	0.38548	5.7632	0.45631	5.5205	0.54051	-2.2222	0.60090
4.4864	-0.0047700	6.5000	0.083910	4.3661	0.18533	5.4272	0.26761	4.3395	0.38622	5.7499	0.45579	5.5072	0.53981	-2.2358	0.60099
4.4733	-0.0048300	6.5000	0.083740	4.3528	0.18510	5.4141	0.26845	4.3259	0.38662	5.7363	0.45515	5.4939	0.53989	-2.2488	0.60131
4.4600	-0.0041500	6.5000	0.083200	4.3392	0.18417	5.4008	0.26800	4.3125	0.38719	5.7229	0.45541	5.4805	0.54014	-2.2622	0.60128
4.4467	-0.0047300	6.5000	0.083420	4.3261	0.18433	5.3877	0.26750	4.2995	0.38751	5.7096	0.45508	5.4675	0.54062	-2.2752	0.60131
4.4331	-0.0047500	6.5000	0.083910	4.3128	0.18525	5.3741	0.26757	4.2861	0.38796	5.6963	0.45524	5.4539	0.54069	-2.2888	0.60154
4.4200	-0.0058200	6.5000	0.083450	4.2997	0.18510	5.3608	0.26725	4.2725	0.38935	5.6829	0.45556	5.4408	0.54014	-2.3022	0.60187
4.4067	-0.0049400	6.5000	0.083060	4.2861	0.18452	5.3477	0.26761	4.2595	0.38960	5.6696	0.45469	5.4275	0.54044	-2.3152	0.60199
4.3933	-0.0044700	6.5000	0.084100	4.2728	0.18462	5.3344	0.26752	4.2461	0.38990	5.6563	0.45530	5.4141	0.54089	-2.3286	0.60144
4.3800	-0.0047700	6.5000	0.084020	4.2595	0.18525	5.3208	0.26761	4.2331	0.39071	5.6429	0.45556	5.4005	0.54089	-2.3422	0.60103
4.3667	-0.0049900	6.5000	0.083110	4.2464	0.18480	5.3075	0.26794	4.2192	0.39101	5.6296	0.45576	5.3875	0.54066	-2.3552	0.60075
4.3533	-0.0041400	6.5000	0.083190	4.2328	0.18418	5.2944	0.26809	4.2061	0.39140	5.6165	0.45628	5.3741	0.54066	-2.3686	0.60100
4.3403	-0.0046400	6.5000	0.083900	4.2197	0.18554	5.2811	0.26752	4.1928	0.39199	5.6032	0.45611	5.3608	0.54024	-2.3819	0.60127
4.3267	-0.0052100	6.5000	0.083880	4.2064	0.18552	5.2675	0.26723	4.1797	0.39199	5.5896	0.45562	5.3475	0.54049	-2.3955	0.60092
4.3133	-0.0052500	6.5000	0.083900	4.1931	0.18590	5.2544	0.26744	4.1661	0.39253	5.5765	0.45478	5.3341	0.54027	-2.4086	0.60118
4.3003	-0.0051400	6.5000	0.083620	4.1795	0.18554	5.2411	0.26784	4.1528	0.39171	5.5632	0.45494	5.3211	0.54072	-2.4219	0.60156
4.2869	-0.0047800	6.5000	0.084000	4.1664	0.18506	5.2280	0.26788	4.1397	0.39258	5.5501	0.45605	5.3077	0.54055	-2.4350	0.60153
4.2736	-0.0039700	6.5000	0.084830	4.1531	0.18478	5.2144	0.26805	4.1264	0.39416	5.5365	0.45685	5.2941	0.54054	-2.4486	0.60106
4.2603	-0.0045200	6.5000	0.084900	4.1397	0.18544	5.2011	0.26761	4.1128	0.39410	5.5232	0.45556	5.2811	0.54066	-2.4619	0.60106
4.2469	-0.0051100	6.5000	0.083790	4.1264	0.18529	5.1880	0.26738	4.0995	0.39444	5.5099	0.45579	5.2677	0.54069	-2.4750	0.60075
4.2336	-0.0048400	6.5000	0.083690	4.1131	0.18484	5.1747	0.26744	4.0864	0.39543	5.4968	0.45582	5.2547	0.54092	-2.4883	0.60036
4.2203	-0.0047400	6.5000	0.084160	4.0997	0.18470	5.1611	0.26811	4.0731	0.39575	5.4832	0.45600	5.2411	0.54115	-2.5019	0.60093
4.2069	-0.0047700	6.5000	0.084080	4.0867	0.18466	5.1477	0.26832	4.0595	0.39582	5.4699	0.45620	5.2277	0.54094	-2.5152	0.60117
4.1936	-0.0047900	6.5000	0.083980	4.0731	0.18501	5.1347	0.26758	4.0464	0.39628	5.4568	0.45650	5.2144	0.54054	-2.5283	0.60036
4.1805	-0.0045200	6.5000	0.084070	4.0600	0.18608	5.1213	0.26762	4.0331	0.39769	5.4435	0.45566	5.2013	0.53971	-2.5416	0.60105
4.1669	-0.0043900	6.5000	0.084310	4.0467	0.18623	5.1077	0.26765	4.0200	0.39745	5.4299	0.45581	5.1877	0.54063	-2.5552	0.60103
4.1536	-0.0046200	6.5000	0.084490	4.0333	0.18554	5.0947	0.26830	4.0064	0.39671	5.4168	0.45624	5.1747	0.54114	-2.5683	0.60135
4.1403	-0.0045200	6.5000	0.084320	4.0197	0.18602	5.0813	0.26773	3.9931	0.39767	5.4035	0.45641	5.1613	0.54083	-2.5816	0.60076
4.1272	-0.0036100	6.5000	0.083580	4.0067	0.18602	5.0683	0.26775	3.9800	0.39842	5.3901	0.45601	5.1480	0.54108	-2.5947	0.60121
4.1136	-0.0038400	6.5000	0.083430	3.9933	0.18538	5.0547	0.26735	3.9667	0.39797	5.3768	0.45616	5.1344	0.54133	-2.6083	0.60162
4.1005	-0.0036300	6.5000	0.083630	3.9803	0.18524	5.0413	0.26790	3.9531	0.39798	5.3635	0.45603	5.1213	0.54063	-2.6216	0.60164
4.0872	-0.0043900	6.5000	0.083700	3.9667	0.18518	5.0280	0.26847	3.9400	0.39904	5.3501	0.45660	5.1080	0.54022	-2.6347	0.60110
4.0739	-0.0046600	6.5000	0.083730	3.9536	0.18547	5.0149	0.26880	3.9267	0.39902	5.3371	0.45658	5.0949	0.54054	-2.6480	0.60115
4.0605	-0.0048500	6.5000	0.083320	3.9400	0.18535	5.0013	0.26884	3.9133	0.39958	5.3235	0.45650	5.0813	0.54041	-2.6616	0.60040
4.0472	-0.0043700	6.5000	0.084160	3.9269	0.18522	4.9880	0.26891	3.8997	0.40029	5.3101	0.45674	5.0680	0.54011	-2.6750	0.60097
4.0339	-0.0036400	6.5000	0.084000	3.9133	0.18588	4.9749	0.26855	3.8867	0.40030	5.2968	0.45665	5.0549	0.54102	-2.6880	0.60173
4.0208	-0.0040400	6.5000	0.084270	3.9003	0.18600	4.9616	0.26880	3.8733	0.40075	5.2835	0.45643	5.0416	0.54124	-2.7014	0.60120
4.0072	-0.0040100	6.5000	0.084390	3.8869	0.18642	4.9480	0.26872	3.8603	0.40086	5.2699	0.45620	5.0280	0.54115	-2.7150	0.60133
3.9939	-0.0045800	6.5000	0.084170	3.8736	0.18697	4.9349	0.26798	3.8467	0.40070	5.2568	0.45571	5.0149	0.54122	-2.7280	0.60217
3.9808	-0.0049300	6.5000	0.084290	3.8600	0.18708	4.9216	0.26788	3.8333	0.40127	5.2435	0.45662	5.0016	0.54066	-2.7414	0.60118
3.9675	-0.0042800	6.5000	0.083960	3.8469	0.18666	4.9085	0.26882	3.8203	0.40150	5.2301	0.45694	4.9883	0.54046	-2.7544	0.60094
3.9539	-0.0040300	6.5000	0.083810	3.8336	0.18641	4.8949	0.26931	3.8069	0.40182	5.2168	0.45705	4.9747	0.54143	-2.7680	0.60068
3.9408	-0.0039500	6.5000	0.083810	3.8203	0.18723	4.8816	0.26928	3.7933	0.40238	5.2035	0.45686	4.9613	0.54093	-2.7814	0.60061
3.9275	-0.0043700	6.5000	0.084230	3.8069	0.18708	4.8683	0.26853	3.7803	0.40326	5.1901	0.45635	4.9483	0.54102	-2.7947	0.60044
3.9141	-0.0036600	6.5000	0.085010	3.7939	0.18695	4.8552	0.26855	3.7669	0.40326	5.1768	0.45711	4.9352	0.54071	-2.8080	0.60078
3.9005	-0.0032500	6.5000	0.084190	3.7803	0.18752	4.8416	0.26826	3.7539	0.40350	5.1632	0.45740	4.9216	0.54063	-2.8214	0.60109
3.8875	-0.0037500	6.5000	0.083180	3.7672	0.18756	4.8283	0.26922	3.7400	0.40359	5.1501	0.45608	4.9083	0.54100	-2.8347	0.60097
3.8741	-0.0042000	6.5000	0.083560	3.7536	0.18756	4.8152	0.26906	3.7269	0.40439	5.1368	0.45631	4.8952	0.54123	-2.8478	0.60039
3.8611	-0.0049200	6.5000	0.083970	3.7405	0.18849	4.8019	0.26887	3.7136	0.40414	5.1237	0.45750	4.8819	0.54092	-2.8611	0.60043
3.8475	-0.0041400	6.5000	0.083940	3.7272	0.18829	4.7883	0.26916	3.7005	0.40406	5.1101	0.45804	4.8683	0.54089	-2.8747	0.60031
3.8341	-0.0041400	6.5000	0.084440	3.7139	0.18752	4.7752	0.26893	3.6869	0.40485	5.0968	0.45813	4.8549	0.54032	-2.8878	0.60039
3.8211	-0.0041500	6.5000	0.083930	3.7003	0.18779	4.7619	0.26901	3.6739	0.40480	5.0835	0.45760	4.8419	0.54079	-2.9011	0.60073
3.8077	-0.0036600	6.5000	0.083790	3.6872	0.18747	4.7488	0.26943	3.6605	0.40465	5.0704	0.45723	4.8285	0.54159	-2.9142	0.60091
3.7941	-0.0038800	6.5000	0.084080	3.6739	0.18804	4.7352	0.26889	3.6472	0.40498	5.0568	0.45766	4.8149	0.54119	-2.9278	0.60101
3.7811	-0.0038600	6.5000	0.084480	3.6608	0.18838	4.7219	0.26901	3.6336	0.40531	5.0435	0.45687	4.8019	0.54134	-2.9411	0.60057
3.7677	-0.0028500	6.5000	0.084040	3.6472	0.18792	4.7088	0.26916	3.6205	0.40486	5.0304	0.45697	4.7885	0.54125	-2.9542	0.60067
3.7544	-0.0036500	6.5000	0.083880	3.6339	0.18872	4.6955	0.26908	3.6072	0.40505	5.0171	0.45830	4.7755	0.54113	-2.9675	0.60108
3.7411	-0.0033200	6.5000	0.083490	3.6205	0.18888	4.6819	0.26895	3.5941	0.40520	5.0035	0.45801	4.7619	0.54074	-2.9811	0.60087
3.7277	-0.0039900	6.5000	0.084460	3.6075	0.19002	4.6685	0.26851	3.5805	0.40602	4.9904	0.45718	4.7485	0.54046	-2.9944	0.60068
3.7144	-0.0049100	6.5000	0.083950	3.5939	0.19101	4.6555	0.26849	3.5672	0.40619	4.9771	0.45699	4.7355	0.54114	-3.0075	0.60078
3.7013	-0.0041400	6.5000	0.083860	3.5808	0.19131	4.6424	0.26891	3.5539	0.40688	4.9637	0.45693	4.7221	0.54139	-3.0208	0.60112
3.6877	-0.0033400	6.5000	0.084090	3.5675	0.19124	4.6288	0.26929	3.5408	0.40585	4.9504	0.45749	4.7085	0.54134	-3.0344	0.60080
3.6744	-0.0034700	6.5000	0.083890	3.5541	0.19141	4.6155	0.26830	3.5272	0.40637	4.9371	0.45808	4.6952	0.54103	-3.0475	0.60087
3.6613	-0.0035700	6.5000	0.084070	3.5405	0.19234	4.6021	0.26866	3.5139	0.40615	4.9237	0.45805	4.6819	0.54053	-3.0608	0.60110
3.6480	-0.0039900	6.5000	0.084340	3.5275	0.19306	4.5891	0.26935	3.5008	0.40583	4.9107	0.45798	4.6688	0.54039	-3.0739	0.60089
3.6344	-0.0035900	6.5000	0.083220	3.5141	0.19321	4.5755	0.26899	3.4875	0.40600	4.8971	0.45779	4.6552	0.54118	-3.0875	0.60096
3.6213	-0.0028500	6.5000	0.083520	3.5008	0.19464	4.5621	0.26897	3.4739	0.40643	4.8840	0.45856	4.6421	0.54194	-3.1008	0.60083
3.6080	-0.0032800	6.5000	0.084410	3.4875	0.19585	4.5491	0.26981	3.4608	0.40648	4.8707	0.45817	4.6288	0.54136	-3.1139	0.60113
3.5947	-0.0033000	6.5000	0.084280	3.4741	0.19674	4.5357	0.26912	3.4475	0.40697	4.8573	0.45901	4.6157	0.54199	-3.1272	0.60133
3.5811	-0.0032600	6.5000	0.083950	3.4608	0.19786	4.5221	0.26956	3.4341	0.40751	4.8437	0.45944	4.6021	0.54121	-3.1408	0.60097
3.5677	-0.0026600	6.5000	0.084210	3.4477	0.19908	4.5088	0.27027	3.4205	0.40673	4.8307	0.45803	4.5888	0.54035	-3.1542	0.60012
3.5547	-0.0035100	6.5000	0.083830	3.4341	0.20094	4.4957	0.26971	3.4075	0.40654	4.8173	0.45802	4.5755	0.54067	-3.1675	0.60003
3.5413	-0.0032100	6.5000	0.083250	3.4208	0.20365	4.4824	0.26905	3.3941	0.40703	4.8040	0.45834	4.5624	0.54102	-3.1806	0.60158
3.5280	-0.0028900	6.5000	0.083940	3.4077	0.20638	4.4688	0.26886	3.3811	0.40778	4.7907	0.45845	4.5488	0.54102	-3.1942	0.60097
3.5147	-0.0031900	6.5000	0.084330	3.3944	0.20828	4.4555	0.26895	3.3675	0.40819	4.7773	0.45875	4.5355	0.54192	-3.2072	0.60122
3.5013	-0.0029300	6.5000	0.084150	3.3808	0.20995	4.4424	0.26943	3.3541	0.40809	4.7643	0.45845	4.5224	0.54166	-3.2206	0.60084
3.4883	-0.0027000	6.5000	0.083410	3.3677	0.21207	4.4291	0.26977	3.3411	0.40854	4.7509	0.45809	4.5091	0.54080	-3.2339	0.60049
3.4747	-0.0022400	6.5000	0.083480	3.3544	0.21501	4.4157	0.27019	3.3277	0.40848	4.7373	0.45802	4.4955	0.54056	-3.2472	0.60024
3.4616	-0.0024700	6.5000	0.083880	3.3411	0.21800	4.4024	0.26968	3.3141	0.40850	4.7240	0.45778	4.4821	0.54087	-3.2606	0.60060
3.4483	-0.0025600	6.5000	0.083450	3.3277	0.22010	4.3891	0.27000	3.3011	0.40871	4.7109	0.45815	4.4691	0.54179	-3.2739	0.59991
3.4349	-0.0023600	6.5000	0.083440	3.3144	0.22221	4.3760	0.26973	3.2877	0.40871	4.6976	0.45920	4.4557	0.54142	-3.2872	0.60029
3.4213	-0.0020300	6.5000	0.083850	3.3011	0.22385	4.3624	0.26962	3.2744	0.40824	4.6843	0.45962	4.4421	0.54073	-3.3006	0.60075
3.4080	-0.0023000	6.5000	0.083810	3.2880	0.22560	4.3491	0.27044	3.2608	0.40806	4.6709	0.45956	4.4291	0.54004	-3.3139	0.60036
3.3949	-0.0015200	6.5000	0.083960	3.2744	0.22663	4.3360	0.26964	3.2477	0.40817	4.6579	0.45916	4.4157	0.54034	-3.3270	0.60013
3.3816	-0.0013900	6.5000	0.083750	3.2611	0.22781	4.3227	0.26987	3.2344	0.40877	4.6445	0.45931	4.4027	0.54103	-3.3403	0.60028
3.3683	-0.0011000	6.5000	0.083420	3.2480	0.22811	4.3091	0.27000	3.2213	0.40994	4.6309	0.45996	4.3891	0.54124	-3.3539	0.60059
3.3549	-0.0010300	6.5000	0.084270	3.2347	0.22880	4.2960	0.26994	3.2077	0.40938	4.6179	0.45968	4.3757	0.54162	-3.3670	0.60008
3.3419	-0.00030000	6.5000	0.083570	3.2211	0.22986	4.2827	0.27002	3.1944	0.40957	4.6045	0.46053	4.3627	0.54134	-3.3803	0.60026
3.3285	0.00057000	6.5000	0.083130	3.2080	0.23008	4.2696	0.27067	3.1813	0.41002	4.5912	0.46006	4.3493	0.54150	-3.3934	0.60100
3.3149	0.0012300	6.5000	0.083230	3.1947	0.22951	4.2560	0.27013	3.1680	0.40979	4.5779	0.45977	4.3357	0.54169	-3.4070	0.60031
3.3019	0.0020500	6.5000	0.083570	3.1813	0.22981	4.2427	0.27090	3.1544	0.40942	4.5645	0.45984	4.3227	0.54104	-3.4203	0.59989
3.2885	0.0027500	6.5000	0.084160	3.1680	0.23109	4.2293	0.27065	3.1413	0.40936	4.5515	0.46018	4.3093	0.54106	-3.4336	0.60029
3.2755	0.0034500	6.5000	0.084250	3.1547	0.23159	4.2163	0.26985	3.1280	0.41006	4.5381	0.46066	4.2960	0.54168	-3.4470	0.60068
3.2619	0.0047600	6.5000	0.083540	3.1413	0.23231	4.2027	0.27051	3.1147	0.41013	4.5245	0.46009	4.2827	0.54160	-3.4603	0.59993
3.2485	0.0066500	6.5000	0.083360	3.1283	0.23276	4.1893	0.27103	3.1011	0.40912	4.5112	0.45949	4.2693	0.54069	-3.4736	0.59995
3.2352	0.0081700	6.5000	0.084080	3.1147	0.23262	4.1763	0.27050	3.0880	0.40914	4.4981	0.46052	4.2560	0.54037	-3.4867	0.60073
3.2221	0.011060	6.5000	0.083640	3.1016	0.23275	4.1629	0.27080	3.0749	0.41006	4.4848	0.46107	4.2429	0.54112	-3.5000	0.60064
3.2088	0.014060	6.5000	0.083830	3.0880	0.23273	4.1493	0.27084	3.0616	0.41017	4.4712	0.46119	4.2293	0.54136	-3.5136	0.60055
3.1957	0.016040	6.5000	0.083220	3.0749	0.23282	4.1363	0.27143	3.0480	0.41090	4.4581	0.46015	4.2160	0.54097	-3.5267	0.60053
3.1821	0.018500	6.5000	0.082980	3.0613	0.23302	4.1229	0.27183	3.0347	0.40987	4.4448	0.46031	4.2029	0.54082	-3.5400	0.60088
3.1688	0.021980	6.5000	0.082930	3.0483	0.23331	4.1099	0.27173	3.0216	0.40985	4.4315	0.46029	4.1896	0.54170	-3.5531	0.59996
3.1555	0.024420	6.5000	0.083330	3.0349	0.23282	4.0963	0.27211	3.0083	0.41013	4.4181	0.46107	4.1760	0.54145	-3.5667	0.59985
3.1421	0.027740	6.5000	0.083310	3.0216	0.23336	4.0829	0.27168	2.9947	0.40994	4.4048	0.46080	4.1627	0.54028	-3.5798	0.60008
3.1288	0.029240	6.5000	0.083810	3.0080	0.23280	4.0696	0.27103	2.9816	0.40989	4.3915	0.46140	4.1496	0.54123	-3.5931	0.59982
3.1157	0.031490	6.5000	0.084640	2.9949	0.23357	4.0565	0.27110	2.9683	0.41052	4.3781	0.46164	4.1363	0.54129	-3.6064	0.60019
3.1021	0.033480	6.5000	0.084840	2.9816	0.23368	4.0429	0.27152	2.9549	0.41112	4.3645	0.46173	4.1229	0.54141	-3.6200	0.59968
3.0888	0.034310	6.5000	0.083740	2.9685	0.23346	4.0296	0.27225	2.9413	0.41144	4.3515	0.46133	4.1096	0.54195	-3.6331	0.59953
3.0755	0.034200	6.5000	0.083980	2.9549	0.23370	4.0165	0.27257	2.9283	0.41144	4.3381	0.46160	4.0965	0.54137	-3.6464	0.60051
3.0624	0.034710	6.5000	0.083810	2.9416	0.23401	4.0032	0.27281	2.9149	0.41103	4.3251	0.46265	4.0832	0.54135	-3.6595	0.60076
3.0488	0.035210	6.5000	0.084540	2.9285	0.23361	3.9896	0.27351	2.9019	0.41123	4.3115	0.46230	4.0696	0.54134	-3.6734	0.60051
3.0357	0.035290	6.5000	0.084900	2.9152	0.23373	3.9765	0.27406	2.8883	0.41107	4.2981	0.46298	4.0563	0.54083	-3.6864	0.59997
3.0224	0.035370	6.5000	0.083440	2.9016	0.23427	3.9632	0.27321	2.8749	0.41030	4.2848	0.46222	4.0429	0.54062	-3.6998	0.60016
3.0091	0.034650	6.5000	0.083670	2.8885	0.23481	3.9501	0.27316	2.8619	0.41080	4.2717	0.46202	4.0299	0.54119	-3.7128	0.60005
2.9955	0.036100	6.5000	0.084430	2.8752	0.23455	3.9365	0.27380	2.8485	0.41131	4.2581	0.46348	4.0163	0.54143	-3.7264	0.59946
2.9824	0.036720	6.5000	0.084200	2.8619	0.23507	3.9232	0.27405	2.8349	0.41004	4.2451	0.46334	4.0029	0.54125	-3.7398	0.59941
2.9691	0.036120	6.5000	0.083840	2.8483	0.23468	3.9101	0.27409	2.8219	0.40978	4.2317	0.46296	3.9899	0.54070	-3.7531	0.59950
2.9560	0.036430	6.5000	0.083940	2.8352	0.23411	3.8968	0.27466	2.8085	0.41088	4.2184	0.46317	3.9765	0.54079	-3.7664	0.60018
2.9424	0.036720	6.5000	0.083750	2.8219	0.23432	3.8832	0.27518	2.7952	0.41112	4.2051	0.46313	3.9629	0.54142	-3.7798	0.60017
2.9291	0.035960	6.5000	0.083540	2.8088	0.23428	3.8699	0.27568	2.7816	0.41058	4.1917	0.46365	3.9499	0.54116	-3.7928	0.59987
2.9157	0.037150	6.5000	0.083960	2.7952	0.23467	3.8568	0.27588	2.7685	0.41112	4.1787	0.46316	3.9365	0.54106	-3.8062	0.59881
2.9027	0.037530	6.5000	0.084300	2.7819	0.23450	3.8435	0.27643	2.7552	0.41149	4.1653	0.46395	3.9235	0.54145	-3.8195	0.59922
2.8891	0.036290	6.5000	0.083640	2.7688	0.23421	3.8299	0.27654	2.7421	0.41192	4.1517	0.46407	3.9099	0.54198	-3.8331	0.59955
2.8757	0.036090	6.5000	0.083800	2.7555	0.23468	3.8168	0.27643	2.7285	0.41207	4.1387	0.46378	3.8968	0.54207	-3.8462	0.59981
2.8627	0.036720	6.5000	0.083740	2.7419	0.23577	3.8035	0.27786	2.7152	0.41293	4.1253	0.46396	3.8835	0.54145	-3.8595	0.59923
2.8493	0.037070	6.5000	0.083160	2.7288	0.23533	3.7904	0.27848	2.7021	0.41146	4.1120	0.46351	3.8701	0.54205	-3.8728	0.59955
2.8357	0.037690	6.5000	0.083430	2.7155	0.23591	3.7768	0.27930	2.6888	0.41024	4.0987	0.46336	3.8565	0.54131	-3.8862	0.60042
2.8224	0.037540	6.5000	0.083800	2.7024	0.23532	3.7635	0.27997	2.6752	0.41108	4.0853	0.46477	3.8432	0.54053	-3.8995	0.60002
2.8093	0.037380	6.5000	0.084030	2.6888	0.23488	3.7501	0.28143	2.6619	0.41129	4.0720	0.46489	3.8301	0.54154	-3.9126	0.59995
2.7960	0.037250	6.5000	0.083820	2.6755	0.23501	3.7368	0.28201	2.6488	0.41114	4.0589	0.46514	3.8168	0.54178	-3.9259	0.59997
2.7824	0.036860	6.5000	0.083370	2.6621	0.23479	3.7235	0.28231	2.6355	0.41157	4.0453	0.46476	3.8032	0.54160	-3.9395	0.59924
2.7693	0.037610	6.5000	0.083930	2.6491	0.23532	3.7101	0.28307	2.6219	0.41088	4.0320	0.46481	3.7901	0.54057	-3.9526	0.59890
2.7560	0.037020	6.5000	0.083430	2.6355	0.23523	3.6968	0.28486	2.6088	0.41146	4.0189	0.46536	3.7771	0.54017	-3.9659	0.59944
2.7427	0.037210	6.5000	0.083320	2.6224	0.23560	3.6837	0.28560	2.5957	0.41162	4.0056	0.46587	3.7637	0.54141	-3.9792	0.59963
2.7291	0.037370	6.5000	0.083850	2.6091	0.23537	3.6701	0.28778	2.5824	0.41151	3.9920	0.46612	3.7501	0.54190	-3.9928	0.59915
2.7160	0.037490	6.5000	0.084040	2.5957	0.23518	3.6568	0.29001	2.5688	0.41200	3.9787	0.46625	3.7368	0.54202	-4.0059	0.59949
2.7027	0.037060	6.5000	0.083250	2.5821	0.23519	3.6437	0.29137	2.5555	0.41226	3.9656	0.46589	3.7237	0.54143	-4.0192	0.60023
2.6896	0.037890	6.5000	0.083570	2.5691	0.23513	3.6304	0.29221	2.5421	0.41209	3.9523	0.46563	3.7104	0.54044	-4.0323	0.59967
2.6760	0.037340	6.5000	0.084000	2.5557	0.23577	3.6168	0.29478	2.5291	0.41170	3.9387	0.46622	3.6968	0.54093	-4.0459	0.59989
2.6627	0.038250	6.5000	0.084480	2.5424	0.23604	3.6037	0.29622	2.5155	0.41190	3.9256	0.46709	3.6837	0.54065	-4.0592	0.59994
2.6496	0.038500	6.5000	0.083980	2.5291	0.23561	3.5904	0.29735	2.5021	0.41224	3.9123	0.46685	3.6704	0.54138	-4.0726	0.59904
2.6363	0.037750	6.5000	0.083380	2.5157	0.23541	3.5771	0.29888	2.4891	0.41233	3.8989	0.46683	3.6571	0.54201	-4.0859	0.59920
2.6227	0.036920	6.5000	0.083300	2.5024	0.23482	3.5637	0.30050	2.4757	0.41142	3.8856	0.46703	3.6435	0.54198	-4.0992	0.59890
2.6096	0.038110	6.5000	0.083640	2.4893	0.23483	3.5504	0.30134	2.4621	0.41174	3.8723	0.46725	3.6304	0.54210	-4.1126	0.59958
2.5963	0.038440	6.5000	0.084340	2.4757	0.23484	3.5373	0.30219	2.4491	0.41200	3.8589	0.46735	3.6173	0.54235	-4.1256	0.59982
2.5829	0.037990	6.5000	0.083430	2.4627	0.23541	3.5240	0.30414	2.4357	0.41222	3.8459	0.46760	3.6040	0.54114	-4.1390	0.59991
2.5693	0.037440	6.5000	0.083450	2.4493	0.23638	3.5104	0.30601	2.4227	0.41220	3.8323	0.46748	3.5904	0.54013	-4.1526	0.60014
2.5563	0.038260	6.5000	0.083440	2.4360	0.23618	3.4971	0.30722	2.4091	0.41235	3.8192	0.46862	3.5771	0.54087	-4.1656	0.60026
2.5429	0.038570	6.5000	0.084200	2.4224	0.23572	3.4840	0.30764	2.3957	0.41203	3.8059	0.46889	3.5637	0.54136	-4.1790	0.59976
2.5299	0.038710	6.5000	0.084580	2.4093	0.23590	3.4707	0.30876	2.3824	0.41224	3.7925	0.46908	3.5507	0.54156	-4.1920	0.59991
2.5163	0.038180	6.5000	0.084350	2.3960	0.23617	3.4573	0.30957	2.3693	0.41267	3.7789	0.46846	3.5371	0.54137	-4.2056	0.59982
2.5029	0.037720	6.5000	0.083920	2.3827	0.23596	3.4440	0.31013	2.3557	0.41265	3.7659	0.46856	3.5237	0.54164	-4.2190	0.59878
2.4896	0.038290	6.5000	0.084140	2.3691	0.23549	3.4307	0.31084	2.3427	0.41181	3.7525	0.46921	3.5107	0.54164	-4.2320	0.59877
2.4765	0.038570	6.5000	0.084520	2.3560	0.23506	3.4176	0.31159	2.3293	0.41286	3.7392	0.46945	3.4976	0.54154	-4.2454	0.59924
2.4629	0.038200	6.5000	0.084160	2.3427	0.23550	3.4040	0.31266	2.3163	0.41373	3.7256	0.46890	3.4837	0.54077	-4.2590	0.59936
2.4496	0.038450	6.5000	0.083720	2.3296	0.23637	3.3907	0.31287	2.3027	0.41313	3.7125	0.46849	3.4704	0.54175	-4.2723	0.59916
2.4363	0.038020	6.5000	0.084030	2.3160	0.23679	3.3776	0.31355	2.2893	0.41250	3.6992	0.46998	3.4573	0.54198	-4.2854	0.59912
2.4232	0.037550	6.5000	0.084580	2.3027	0.23661	3.3643	0.31307	2.2760	0.41201	3.6859	0.46984	3.4440	0.54154	-4.2987	0.59878
2.4096	0.037290	6.5000	0.083510	2.2896	0.23603	3.3507	0.31310	2.2629	0.41222	3.6725	0.47020	3.4307	0.54176	-4.3123	0.59919
2.3963	0.037700	6.5000	0.083590	2.2763	0.23636	3.3373	0.31431	2.2493	0.41267	3.6592	0.47055	3.4173	0.54085	-4.3254	0.59869
2.3832	0.038110	6.5000	0.084430	2.2627	0.23604	3.3243	0.31473	2.2360	0.41280	3.6461	0.47120	3.4040	0.54144	-4.3387	0.59882
2.3699	0.038270	6.5000	0.084400	2.2496	0.23618	3.3109	0.31495	2.2229	0.41259	3.6328	0.47125	3.3909	0.54195	-4.3520	0.59917
2.3563	0.038860	6.5000	0.083780	2.2363	0.23593	3.2976	0.31503	2.2096	0.41276	3.6192	0.47122	3.3773	0.54140	-4.3654	0.59867
2.3432	0.038710	6.5000	0.084110	2.2229	0.23550	3.2843	0.31524	2.1960	0.41269	3.6059	0.47100	3.3640	0.54152	-4.3787	0.59922
2.3299	0.038520	6.5000	0.084220	2.2096	0.23593	3.2709	0.31581	2.1829	0.41315	3.5928	0.47186	3.3509	0.54113	-4.3920	0.59885
2.3165	0.038050	6.5000	0.083620	2.1963	0.23658	3.2576	0.31580	2.1696	0.41309	3.5795	0.47199	3.3376	0.54177	-4.4054	0.59835
2.3029	0.038550	6.5000	0.084110	2.1829	0.23636	3.2443	0.31590	2.1565	0.41325	3.5659	0.47157	3.3240	0.54269	-4.4187	0.59870
2.2899	0.038830	6.5000	0.084130	2.1699	0.23585	3.2309	0.31600	2.1427	0.41304	3.5528	0.47204	3.3109	0.54245	-4.4320	0.59939
2.2765	0.038750	6.5000	0.083670	2.1563	0.23648	3.2176	0.31621	2.1296	0.41237	3.5395	0.47201	3.2976	0.54161	-4.4451	0.59858
2.2635	0.038920	6.5000	0.083690	2.1432	0.23686	3.2045	0.31646	2.1165	0.41262	3.5261	0.47156	3.2845	0.54133	-4.4584	0.59870
2.2499	0.038660	6.5000	0.083800	2.1299	0.23695	3.1909	0.31683	2.1032	0.41325	3.5128	0.47272	3.2709	0.54114	-4.4720	0.59806
2.2365	0.038730	6.5000	0.083650	2.1165	0.23692	3.1779	0.31792	2.0896	0.41321	3.4995	0.47355	3.2576	0.54120	-4.4851	0.59857
2.2235	0.038960	6.5000	0.083880	2.1029	0.23721	3.1645	0.31697	2.0763	0.41304	3.4861	0.47310	3.2443	0.54231	-4.4984	0.59896
2.2101	0.038320	6.5000	0.084180	2.0899	0.23688	3.1512	0.31671	2.0632	0.41295	3.4731	0.47328	3.2312	0.54190	-4.5115	0.59874
2.1965	0.038230	6.5000	0.083780	2.0765	0.23672	3.1379	0.31634	2.0499	0.41252	3.4595	0.47310	3.2176	0.54105	-4.5251	0.59848
2.1835	0.038000	6.5000	0.083570	2.0632	0.23677	3.1245	0.31689	2.0363	0.41309	3.4461	0.47319	3.2043	0.54130	-4.5384	0.59896
2.1701	0.038460	6.5000	0.084530	2.0499	0.23688	3.1112	0.31697	2.0232	0.41289	3.4331	0.47361	3.1912	0.54164	-4.5518	0.59831
2.1568	0.038970	6.5000	0.083830	2.0365	0.23698	3.0979	0.31736	2.0099	0.41223	3.4197	0.47346	3.1779	0.54194	-4.5651	0.59857
2.1432	0.038480	6.5000	0.083890	2.0232	0.23727	3.0845	0.31675	1.9965	0.41309	3.4061	0.47343	3.1643	0.54182	-4.5784	0.59898
2.1301	0.039250	6.5000	0.084740	2.0101	0.23725	3.0712	0.31760	1.9829	0.41363	3.3928	0.47481	3.1512	0.54215	-4.5918	0.59823
2.1168	0.038750	6.5000	0.084190	1.9965	0.23719	3.0579	0.31825	1.9699	0.41397	3.3797	0.47455	3.1381	0.54226	-4.6048	0.59765
2.1035	0.039230	6.5000	0.083810	1.9835	0.23688	3.0448	0.31837	1.9565	0.41382	3.3664	0.47568	3.1248	0.54132	-4.6182	0.59833
2.0899	0.039540	6.5000	0.083370	1.9701	0.23723	3.0312	0.31832	1.9434	0.41317	3.3531	0.47504	3.1117	0.54060	-4.6318	0.59879
2.0768	0.039190	6.5000	0.083020	1.9568	0.23736	3.0179	0.31723	1.9299	0.41304	3.3397	0.47476	3.0984	0.54108	-4.6448	0.59819
2.0635	0.039220	6.5000	0.083510	1.9432	0.23706	3.0048	0.31771	1.9165	0.41278	3.3267	0.47538	3.0851	0.54156	-4.6582	0.59727
2.0504	0.039080	6.5000	0.084110	1.9301	0.23749	2.9915	0.31787	1.9032	0.41280	3.3133	0.47568	3.0715	0.54222	-4.6715	0.59850
2.0368	0.038690	6.5000	0.084000	1.9168	0.23708	2.9781	0.31825	1.8898	0.41318	3.2997	0.47603	3.0579	0.54214	-4.6848	0.59855
2.0234	0.038530	6.5000	0.083720	1.9035	0.23739	2.9648	0.31828	1.8765	0.41335	3.2867	0.47624	3.0448	0.54132	-4.6982	0.59833
2.0104	0.038590	6.5000	0.084060	1.8899	0.23740	2.9515	0.31861	1.8632	0.41328	3.2733	0.47633	3.0315	0.54211	-4.7115	0.59796
1.9971	0.038980	6.5000	0.084210	1.8768	0.23699	2.9384	0.31883	1.8501	0.41358	3.2603	0.47650	3.0181	0.54236	-4.7246	0.59792
1.9835	0.039110	6.5000	0.084540	1.8635	0.23742	2.9248	0.31867	1.8368	0.41319	3.2467	0.47711	3.0045	0.54142	-4.7382	0.59823
1.9704	0.038660	6.5000	0.083810	1.8504	0.23710	2.9115	0.31831	1.8232	0.41287	3.2336	0.47660	2.9915	0.54160	-4.7515	0.59880
1.9570	0.039210	6.5000	0.083730	1.8368	0.23731	2.8984	0.31887	1.8101	0.41326	3.2203	0.47650	2.9781	0.54158	-4.7646	0.59816
1.9437	0.039650	6.5000	0.083560	1.8237	0.23698	2.8851	0.31958	1.7968	0.41411	3.2069	0.47621	2.9648	0.54151	-4.7779	0.59748
1.9301	0.039390	6.5000	0.083400	1.8104	0.23702	2.8715	0.31935	1.7837	0.41389	3.1933	0.47611	2.9515	0.54172	-4.7915	0.59796
1.9170	0.039050	6.5000	0.083970	1.7970	0.23759	2.8584	0.31948	1.7701	0.41278	3.1803	0.47658	2.9381	0.54205	-4.8046	0.59788
1.9040	0.039130	6.5000	0.084020	1.7834	0.23697	2.8451	0.31934	1.7568	0.41402	3.1669	0.47802	2.9251	0.54258	-4.8179	0.59849
1.8907	0.039410	6.5000	0.084740	1.7704	0.23722	2.8320	0.31883	1.7434	0.41421	3.1539	0.47805	2.9117	0.54195	-4.8310	0.59877
1.8770	0.039200	6.5000	0.084400	1.7570	0.23769	2.8184	0.31894	1.7304	0.41347	3.1403	0.47750	2.8981	0.54128	-4.8446	0.59807
1.8637	0.039000	6.5000	0.084470	1.7437	0.23707	2.8051	0.32035	1.7168	0.41287	3.1269	0.47786	2.8848	0.54228	-4.8579	0.59825
1.8506	0.038240	6.5000	0.083970	1.7301	0.23669	2.7917	0.31976	1.7034	0.41331	3.1136	0.47858	2.8717	0.54190	-4.8712	0.59799
1.8373	0.038190	6.5000	0.083660	1.7170	0.23756	2.7787	0.31936	1.6904	0.41317	3.1003	0.47807	2.8584	0.54139	-4.8846	0.59758
1.8237	0.038850	6.5000	0.084130	1.7037	0.23722	2.7651	0.31961	1.6770	0.41344	3.0869	0.47844	2.8448	0.54152	-4.8979	0.59829
1.8106	0.038610	6.5000	0.083650	1.6906	0.23748	2.7517	0.31979	1.6634	0.41350	3.0736	0.47903	2.8317	0.54219	-4.9110	0.59820
1.7973	0.038960	6.5000	0.083930	1.6770	0.23713	2.7387	0.31943	1.6504	0.41369	3.0605	0.47868	2.8184	0.54271	-4.9243	0.59753
1.7842	0.039450	6.5000	0.084100	1.6640	0.23754	2.7253	0.31955	1.6370	0.41319	3.0472	0.47897	2.8053	0.54220	-4.9374	0.59710
1.7706	0.039570	6.5000	0.084310	1.6506	0.23777	2.7117	0.31894	1.6237	0.41348	3.0336	0.47924	2.7917	0.54254	-4.9512	0.59749
1.7573	0.039410	6.5000	0.084020	1.6373	0.23706	2.6984	0.31958	1.6104	0.41406	3.0203	0.48000	2.7784	0.54252	-4.9643	0.59724
1.7440	0.040140	6.5000	0.084390	1.6237	0.23754	2.6853	0.32025	1.5970	0.41319	3.0072	0.48024	2.7651	0.54240	-4.9776	0.59746
1.7309	0.039240	6.5000	0.084090	1.6106	0.23748	2.6720	0.31998	1.5840	0.41331	2.9939	0.48041	2.7520	0.54323	-4.9910	0.59736
1.7173	0.038620	6.5000	0.084280	1.5973	0.23714	2.6584	0.31940	1.5706	0.41339	2.9803	0.48083	2.7384	0.54308	-5.0043	0.59797
1.7040	0.039080	6.5000	0.084800	1.5840	0.23767	2.6453	0.31974	1.5570	0.41259	2.9672	0.47985	2.7253	0.54243	-5.0176	0.59788
1.6906	0.039580	6.5000	0.083980	1.5704	0.23780	2.6320	0.31985	1.5437	0.41335	2.9539	0.47919	2.7120	0.54229	-5.0310	0.59739
1.6776	0.039270	6.5000	0.083900	1.5573	0.23792	2.6189	0.31992	1.5306	0.41400	2.9405	0.47966	2.6987	0.54275	-5.0443	0.59806
1.6640	0.039210	6.5000	0.083760	1.5440	0.23755	2.6053	0.32024	1.5173	0.41418	2.9269	0.47965	2.6851	0.54316	-5.0576	0.59751
1.6506	0.039150	6.5000	0.083850	1.5309	0.23714	2.5920	0.31967	1.5037	0.41398	2.9136	0.48071	2.6717	0.54268	-5.0710	0.59767
1.6376	0.039530	6.5000	0.083200	1.5173	0.23733	2.5787	0.31987	1.4906	0.41377	2.9005	0.48055	2.6587	0.54292	-5.0843	0.59812
1.6242	0.039890	6.5000	0.082480	1.5042	0.23821	2.5656	0.32118	1.4773	0.41432	2.8872	0.48037	2.6453	0.54269	-5.0976	0.59771
1.6109	0.040280	6.5000	0.083550	1.4909	0.23820	2.5520	0.32101	1.4642	0.41379	2.8736	0.48073	2.6320	0.54355	-5.1110	0.59695
1.5976	0.039680	6.5000	0.084370	1.4776	0.23777	2.5387	0.32069	1.4506	0.41299	2.8605	0.48053	2.6187	0.54325	-5.1240	0.59688
1.5845	0.039770	6.5000	0.083850	1.4640	0.23775	2.5256	0.32045	1.4373	0.41372	2.8475	0.48133	2.6053	0.54368	-5.1371	0.59692
1.5712	0.040400	6.5000	0.083580	1.4509	0.23807	2.5123	0.31956	1.4242	0.41394	2.8341	0.48226	2.5923	0.54384	-5.1504	0.59675
1.5576	0.039680	6.5000	0.083200	1.4376	0.23760	2.4989	0.31957	1.4109	0.41426	2.8205	0.48230	2.5787	0.54296	-5.1640	0.59765
1.5445	0.039490	6.5000	0.083450	1.4242	0.23743	2.4856	0.32091	1.3973	0.41402	2.8075	0.48174	2.5653	0.54248	-5.1774	0.59833
1.5312	0.039590	6.5000	0.083900	1.4106	0.23713	2.4723	0.32081	1.3840	0.41383	2.7941	0.48210	2.5523	0.54299	-5.1904	0.59849
1.5181	0.039240	6.5000	0.084350	1.3976	0.23787	2.4589	0.32054	1.3709	0.41379	2.7808	0.48187	2.5389	0.54307	-5.2035	0.59736
1.5045	0.038800	6.5000	0.083750	1.3842	0.23791	2.4456	0.32070	1.3576	0.41375	2.7675	0.48200	2.5253	0.54316	-5.2171	0.59698
1.4912	0.038900	6.5000	0.084110	1.3712	0.23887	2.4323	0.32102	1.3440	0.41346	2.7541	0.48192	2.5123	0.54287	-5.2304	0.59705
1.4778	0.039020	6.5000	0.083600	1.3576	0.23830	2.4189	0.32120	1.3309	0.41374	2.7411	0.48247	2.4989	0.54401	-5.2435	0.59641
1.4648	0.039010	6.5000	0.083670	1.3442	0.23745	2.4059	0.32053	1.3176	0.41441	2.7277	0.48233	2.4859	0.54336	-5.2568	0.59742
1.4512	0.040010	6.5000	0.083600	1.3312	0.23813	2.3923	0.32060	1.3045	0.41478	2.7144	0.48314	2.4723	0.54258	-5.2699	0.59833
1.4378	0.040130	6.5000	0.083890	1.3178	0.23774	2.3789	0.32087	1.2909	0.41337	2.7011	0.48316	2.4589	0.54309	-5.2832	0.59755
1.4248	0.039550	6.5000	0.083040	1.3042	0.23808	2.3659	0.32100	1.2776	0.41368	2.6877	0.48280	2.4456	0.54355	-5.2963	0.59733
1.4114	0.039770	6.5000	0.083320	1.2912	0.23855	2.3525	0.32099	1.2645	0.41394	2.6747	0.48255	2.4325	0.54332	-5.3096	0.59729
1.3978	0.039610	6.5000	0.083380	1.2778	0.23831	2.3389	0.32059	1.2512	0.41435	2.6611	0.48275	2.4189	0.54317	-5.3230	0.59651
1.3848	0.039730	6.5000	0.084120	1.2645	0.23849	2.3259	0.32064	1.2376	0.41433	2.6477	0.48331	2.4056	0.54343	-5.3360	0.59789
1.3714	0.039200	6.5000	0.084200	1.2512	0.23863	2.3125	0.32064	1.2242	0.41331	2.6347	0.48353	2.3925	0.54398	-5.3494	0.59758
1.3584	0.039680	6.5000	0.084110	1.2378	0.23780	2.2992	0.32101	1.2112	0.41389	2.6213	0.48286	2.3792	0.54328	-5.3630	0.59638
1.3448	0.040090	6.5000	0.084770	1.2245	0.23762	2.2859	0.32045	1.1978	0.41404	2.6077	0.48311	2.3656	0.54315	-5.3760	0.59657
1.3314	0.040410	6.5000	0.084500	1.2114	0.23718	2.2725	0.32093	1.1842	0.41415	2.5947	0.48359	2.3525	0.54350	-5.3894	0.59773
1.3181	0.040110	6.5000	0.083700	1.1978	0.23718	2.2592	0.32128	1.1712	0.41370	2.5813	0.48366	2.3392	0.54362	-5.4027	0.59720
1.3048	0.040050	6.5000	0.083510	1.1845	0.23745	2.2461	0.32088	1.1578	0.41313	2.5680	0.48378	2.3261	0.54348	-5.4163	0.59646
1.2912	0.039830	6.5000	0.083160	1.1714	0.23767	2.2325	0.32156	1.1448	0.41373	2.5547	0.48351	2.3125	0.54273	-5.4294	0.59647
1.2781	0.040630	6.5000	0.083790	1.1581	0.23819	2.2192	0.32169	1.1312	0.41338	2.5413	0.48307	2.2992	0.54249	-5.4427	0.59703
1.2648	0.040490	6.5000	0.084180	1.1445	0.23857	2.2061	0.32138	1.1178	0.41384	2.5280	0.48342	2.2861	0.54343	-5.4558	0.59680
1.2517	0.039980	6.5000	0.084030	1.1314	0.23871	2.1928	0.32151	1.1048	0.41408	2.5149	0.48374	2.2728	0.54398	-5.4694	0.59705
1.2378	0.039560	6.5000	0.083850	1.1181	0.23910	2.1792	0.32096	1.0914	0.41351	2.5013	0.48442	2.2592	0.54391	-5.4827	0.59741
1.2248	0.040560	6.5000	0.084690	1.1050	0.23902	2.1661	0.32093	1.0778	0.41333	2.4880	0.48405	2.2461	0.54329	-5.4958	0.59676
1.2114	0.040700	6.5000	0.084180	1.0912	0.23848	2.1528	0.32114	1.0645	0.41423	2.4749	0.48446	2.2328	0.54271	-5.5091	0.59663
1.1984	0.040280	6.5000	0.084400	1.0781	0.23870	2.1397	0.32127	1.0514	0.41457	2.4616	0.48466	2.2195	0.54270	-5.5227	0.59659
1.1848	0.039580	6.5000	0.083790	1.0648	0.23801	2.1261	0.32065	1.0381	0.41513	2.4480	0.48486	2.2061	0.54311	-5.5358	0.59644
1.1714	0.040170	6.5000	0.083630	1.0517	0.23820	2.1128	0.32116	1.0245	0.41468	2.4347	0.48573	2.1928	0.54353	-5.5491	0.59557
1.1584	0.039930	6.5000	0.083960	1.0381	0.23797	2.0997	0.32143	1.0114	0.41324	2.4216	0.48566	2.1797	0.54298	-5.5622	0.59585
1.1450	0.039740	6.5000	0.083360	1.0248	0.23848	2.0864	0.32226	0.99810	0.41393	2.4083	0.48524	2.1664	0.54275	-5.5758	0.59679
1.1314	0.040070	6.5000	0.083560	1.0117	0.23920	2.0728	0.32150	0.98500	0.41409	2.3949	0.48504	2.1528	0.54354	-5.5891	0.59689
1.1184	0.040160	6.5000	0.083300	0.99840	0.23866	2.0595	0.32074	0.97140	0.41372	2.3816	0.48485	2.1395	0.54370	-5.6024	0.59627
1.1050	0.040460	6.5000	0.083400	0.98480	0.23865	2.0464	0.32123	0.95810	0.41405	2.3683	0.48564	2.1264	0.54397	-5.6155	0.59652
1.0917	0.040310	6.5000	0.084260	0.97170	0.23865	2.0331	0.32134	0.94500	0.41335	2.3552	0.48537	2.1131	0.54344	-5.6291	0.59663
1.0784	0.039830	6.5000	0.083690	0.95840	0.23890	2.0197	0.32193	0.93170	0.41303	2.3416	0.48419	2.0995	0.54310	-5.6422	0.59676
1.0650	0.040160	6.5000	0.084590	0.94500	0.23834	2.0064	0.32188	0.91810	0.41319	2.3283	0.48466	2.0861	0.54280	-5.6555	0.59626
1.0520	0.040230	6.5000	0.084280	0.93170	0.23810	1.9930	0.32164	0.90500	0.41357	2.3149	0.48544	2.0731	0.54337	-5.6688	0.59629
1.0386	0.040090	6.5000	0.083630	0.91840	0.23835	1.9800	0.32120	0.89170	0.41435	2.3019	0.48564	2.0597	0.54389	-5.6824	0.59621
1.0250	0.039860	6.5000	0.084260	0.90500	0.23839	1.9664	0.32157	0.87860	0.41439	2.2883	0.48515	2.0461	0.54325	-5.6958	0.59593
1.0120	0.039480	6.5000	0.084030	0.89200	0.23912	1.9530	0.32230	0.86500	0.41365	2.2749	0.48559	2.0331	0.54348	-5.7088	0.59577
0.99860	0.040140	6.5000	0.083780	0.87840	0.23905	1.9397	0.32206	0.85170	0.41320	2.2616	0.48603	2.0197	0.54397	-5.7222	0.59595
0.98530	0.039860	6.5000	0.083860	0.86500	0.23853	1.9267	0.32166	0.83860	0.41393	2.2485	0.48613	2.0066	0.54420	-5.7355	0.59620
0.97170	0.039680	6.5000	0.084200	0.85170	0.23838	1.9131	0.32177	0.82530	0.41477	2.2349	0.48640	1.9930	0.54424	-5.7488	0.59688
0.95860	0.039290	6.5000	0.083500	0.83860	0.23805	1.8997	0.32216	0.81170	0.41384	2.2216	0.48674	1.9797	0.54414	-5.7622	0.59605
0.94530	0.039040	6.5000	0.083590	0.82500	0.23836	1.8866	0.32215	0.79840	0.41372	2.2083	0.48615	1.9667	0.54463	-5.7752	0.59568
0.93200	0.040230	6.5000	0.083740	0.81170	0.23872	1.8733	0.32228	0.78530	0.41300	2.1952	0.48573	1.9533	0.54472	-5.7888	0.59601
0.91840	0.040570	6.5000	0.084150	0.79860	0.23907	1.8600	0.32187	0.77200	0.41343	2.1816	0.48570	1.9397	0.54426	-5.8022	0.59592
0.90530	0.040030	6.5000	0.083840	0.78530	0.23886	1.8466	0.32161	0.75840	0.41364	2.1683	0.48619	1.9267	0.54402	-5.8152	0.59588
0.89200	0.040090	6.5000	0.084070	0.77170	0.23817	1.8333	0.32156	0.74530	0.41171	2.1549	0.48606	1.9133	0.54433	-5.8286	0.59632
0.87890	0.039420	6.5000	0.084070	0.75860	0.23742	1.8202	0.32162	0.73200	0.41275	2.1419	0.48538	1.9000	0.54520	-5.8419	0.59546
0.86530	0.039220	6.5000	0.083410	0.74530	0.23757	1.8066	0.32240	0.71890	0.41383	2.1283	0.48528	1.8864	0.54496	-5.8552	0.59528
0.85200	0.040410	6.5000	0.083660	0.73220	0.23846	1.7933	0.32153	0.70530	0.41426	2.1152	0.48609	1.8733	0.54399	-5.8686	0.59505
0.83890	0.040130	6.5000	0.083440	0.71860	0.23898	1.7802	0.32139	0.69200	0.41404	2.1019	0.48685	1.8600	0.54422	-5.8819	0.59497
0.82560	0.039710	6.5000	0.083760	0.70530	0.23810	1.7669	0.32138	0.67890	0.41417	2.0885	0.48685	1.8466	0.54416	-5.8955	0.59608
0.81200	0.039840	6.5000	0.084610	0.69220	0.23876	1.7533	0.32180	0.66560	0.41437	2.0752	0.48582	1.8333	0.54492	-5.9086	0.59626
0.79860	0.039670	6.5000	0.084730	0.67890	0.23899	1.7400	0.32182	0.65200	0.41382	2.0619	0.48582	1.8200	0.54493	-5.9219	0.59534
0.78560	0.039690	6.5000	0.084620	0.66530	0.23883	1.7269	0.32148	0.63860	0.41389	2.0485	0.48606	1.8066	0.54416	-5.9350	0.59568
0.77220	0.040020	6.5000	0.083860	0.65220	0.23890	1.7136	0.32135	0.62560	0.41365	2.0355	0.48604	1.7936	0.54455	-5.9486	0.59568
0.75860	0.040060	6.5000	0.083360	0.63890	0.23837	1.7002	0.32238	0.61220	0.41333	2.0219	0.48584	1.7800	0.54488	-5.9619	0.59568
0.74560	0.039650	6.5000	0.084090	0.62560	0.23865	1.6869	0.32230	0.59860	0.41385	2.0085	0.48650	1.7666	0.54470	-5.9750	0.59577
0.73220	0.039720	6.5000	0.083970	0.61200	0.23939	1.6736	0.32194	0.58560	0.41368	1.9955	0.48708	1.7536	0.54574	-5.9883	0.59619
0.71920	0.041220	6.5000	0.084420	0.59890	0.23947	1.6605	0.32317	0.57250	0.41333	1.9821	0.48673	1.7402	0.54527	-6.0019	0.59609
0.70560	0.041610	6.5000	0.084610	0.58560	0.23879	1.6469	0.32294	0.55920	0.41337	1.9685	0.48654	1.7266	0.54549	-6.0150	0.59514
0.69220	0.040880	6.5000	0.084060	0.57250	0.23836	1.6336	0.32260	0.54560	0.41366	1.9554	0.48655	1.7133	0.54448	-6.0283	0.59511
0.67920	0.039580	6.5000	0.083710	0.55890	0.23859	1.6202	0.32192	0.53220	0.41370	1.9421	0.48693	1.7000	0.54527	-6.0416	0.59542
0.66580	0.040050	6.5000	0.084000	0.54560	0.23871	1.6072	0.32230	0.51920	0.41372	1.9288	0.48668	1.6869	0.54552	-6.0550	0.59525
0.65220	0.039920	6.5000	0.083370	0.53250	0.23898	1.5936	0.32192	0.50580	0.41354	1.9152	0.48655	1.6736	0.54493	-6.0683	0.59461
0.63890	0.040700	6.5000	0.083300	0.51920	0.23834	1.5805	0.32185	0.49220	0.41322	1.9021	0.48668	1.6602	0.54564	-6.0816	0.59440
0.62580	0.040900	6.5000	0.083720	0.50560	0.23907	1.5672	0.32263	0.47920	0.41368	1.8888	0.48611	1.6469	0.54544	-6.0947	0.59577
0.61250	0.040470	6.5000	0.084370	0.49220	0.23895	1.5538	0.32258	0.46580	0.41316	1.8757	0.48657	1.6338	0.54566	-6.1083	0.59580
0.59890	0.040030	6.5000	0.084320	0.47920	0.23882	1.5405	0.32238	0.45250	0.41311	1.8621	0.48620	1.6202	0.54463	-6.1216	0.59554
0.58580	0.039890	6.5000	0.083670	0.46580	0.23926	1.5272	0.32262	0.43890	0.41348	1.8488	0.48701	1.6069	0.54474	-6.1347	0.59553
0.57250	0.039860	6.5000	0.083580	0.45250	0.23916	1.5138	0.32276	0.42560	0.41351	1.8357	0.48721	1.5936	0.54477	-6.1480	0.59574
0.55940	0.040870	6.5000	0.083600	0.43920	0.23901	1.5005	0.32301	0.41250	0.41355	1.8224	0.48722	1.5805	0.54451	-6.1616	0.59480
0.54560	0.039730	6.5000	0.083320	0.42580	0.23861	1.4872	0.32279	0.39920	0.41312	1.8088	0.48722	1.5669	0.54516	-6.1747	0.59491
0.53250	0.039870	6.5000	0.083090	0.41280	0.23940	1.4738	0.32294	0.38560	0.41339	1.7957	0.48695	1.5536	0.54525	-6.1880	0.59502
0.51920	0.040990	6.5000	0.083740	0.39920	0.23980	1.4605	0.32290	0.37250	0.41326	1.7824	0.48689	1.5402	0.54561	-6.2014	0.59546
0.50610	0.040280	6.5000	0.084300	0.38610	0.23916	1.4474	0.32301	0.35940	0.41279	1.7690	0.48689	1.5272	0.54680	-6.2150	0.59510
0.49250	0.039790	6.5000	0.083780	0.37280	0.23913	1.4338	0.32278	0.34610	0.41299	1.7554	0.48719	1.5138	0.54576	-6.2280	0.59455
0.47920	0.040870	6.5000	0.084190	0.35940	0.23943	1.4205	0.32249	0.33250	0.41320	1.7424	0.48786	1.5005	0.54583	-6.2414	0.59459
0.46610	0.039730	6.5000	0.084220	0.34580	0.23994	1.4074	0.32285	0.31920	0.41387	1.7290	0.48686	1.4872	0.54626	-6.2544	0.59429
0.45300	0.039680	6.5000	0.083280	0.33280	0.23903	1.3941	0.32284	0.30610	0.41396	1.7160	0.48731	1.4741	0.54626	-6.2680	0.59502
0.43920	0.040830	6.5000	0.083030	0.31940	0.23927	1.3808	0.32264	0.29280	0.41314	1.7024	0.48813	1.4605	0.54555	-6.2814	0.59511
0.42610	0.040150	6.5000	0.083300	0.30610	0.23960	1.3674	0.32271	0.27920	0.41398	1.6890	0.48732	1.4472	0.54536	-6.2947	0.59464
0.41280	0.039860	6.5000	0.084500	0.29250	0.23931	1.3541	0.32303	0.26610	0.41333	1.6757	0.48733	1.4341	0.54535	-6.3078	0.59504
0.39970	0.040060	6.5000	0.084340	0.27940	0.23895	1.3408	0.32300	0.25280	0.41283	1.6626	0.48802	1.4208	0.54569	-6.3214	0.59475
0.38610	0.039970	6.5000	0.084150	0.26610	0.23896	1.3274	0.32235	0.23940	0.41305	1.6490	0.48833	1.4072	0.54587	-6.3344	0.59383
0.37280	0.040430	6.5000	0.083440	0.25300	0.23975	1.3141	0.32226	0.22580	0.41344	1.6357	0.48848	1.3938	0.54551	-6.3478	0.59429
0.35970	0.041140	6.5000	0.084010	0.23940	0.23969	1.3010	0.32249	0.21280	0.41404	1.6226	0.48876	1.3805	0.54530	-6.3611	0.59515
0.34660	0.041300	6.5000	0.083570	0.22610	0.23976	1.2877	0.32267	0.19940	0.41441	1.6093	0.48838	1.3674	0.54500	-6.3747	0.59465
0.33300	0.041090	6.5000	0.083240	0.21300	0.23930	1.2741	0.32297	0.18640	0.41382	1.5957	0.48824	1.3541	0.54578	-6.3878	0.59428
0.31970	0.040030	6.5000	0.083020	0.19970	0.23870	1.2610	0.32286	0.17280	0.41376	1.5826	0.48804	1.3408	0.54589	-6.4011	0.59446
0.30640	0.039970	6.5000	0.083290	0.18610	0.23833	1.2477	0.32262	0.15940	0.41387	1.5693	0.48808	1.3274	0.54595	-6.4142	0.59465
0.29330	0.040320	6.5000	0.084130	0.17300	0.23863	1.2346	0.32248	0.14640	0.41300	1.5560	0.48878	1.3141	0.54523	-6.4278	0.59408
0.27970	0.041180	6.5000	0.084460	0.15970	0.23878	1.2210	0.32357	0.13300	0.41329	1.5426	0.48808	1.3008	0.54616	-6.4411	0.59415
0.26640	0.040680	6.5000	0.084300	0.14640	0.23845	1.2077	0.32364	0.11940	0.41338	1.5293	0.48772	1.2874	0.54624	-6.4542	0.59484
0.25330	0.040470	6.5000	0.083690	0.13300	0.23925	1.1944	0.32280	0.10640	0.41414	1.5162	0.48837	1.2744	0.54658	-6.4675	0.59494
0.24000	0.040230	6.5000	0.083560	0.11970	0.23948	1.1810	0.32270	0.093000	0.41455	1.5029	0.48888	1.2610	0.54679	-6.4811	0.59454
0.22640	0.040270	6.5000	0.083930	0.10640	0.23961	1.1677	0.32334	0.079700	0.41284	1.4893	0.48864	1.2474	0.54648	-6.4942	0.59399
0.21330	0.040690	6.5000	0.083940	0.093300	0.24000	1.1544	0.32319	0.066100	0.41308	1.4762	0.48837	1.2344	0.54647	-6.5000	0.59422
0.20000	0.040330	6.5000	0.084220	0.079700	0.24056	1.1410	0.32299	0.053000	0.41404	1.4629	0.48727	1.2210	0.54674	-6.5000	0.59407
0.18690	0.040010	6.5000	0.084070	0.066400	0.23903	1.1280	0.32435	0.039700	0.41379	1.4498	0.48835	1.2077	0.54682	-6.5000	0.59434
0.17330	0.039160	6.5000	0.083780	0.053300	0.23858	1.1144	0.32342	0.026600	0.41377	1.4362	0.48845	1.1944	0.54637	-6.5000	0.59425
0.16000	0.039630	6.5000	0.083730	0.040000	0.23900	1.1010	0.32263	0.013000	0.41301	1.4229	0.48842	1.1810	0.54581	-6.5000	0.59444
0.14690	0.040110	6.5000	0.083670	0.026400	0.23944	1.0880	0.32290	-0.00030000	0.41262	1.4098	0.48832	1.1680	0.54588	-6.5000	0.59470
0.13360	0.041510	6.5000	0.083600	0.013000	0.23933	1.0746	0.32367	-0.013400	0.41228	1.3965	0.48803	1.1546	0.54594	-6.5000	0.59387
0.12020	0.040370	6.5000	0.083610	0.0000	0.23919	1.0610	0.32299	-0.026700	0.41247	1.3832	0.48892	1.1410	0.54620	-6.5000	0.59416
0.10690	0.040140	6.5000	0.083240	-0.013400	0.23928	1.0480	0.32336	-0.040300	0.41348	1.3698	0.48894	1.1277	0.54659	-6.5000	0.59379
0.093600	0.040230	6.5000	0.083030	-0.026700	0.23963	1.0346	0.32329	-0.053600	0.41359	1.3565	0.48891	1.1144	0.54646	-6.5000	0.59404
0.080500	0.040400	6.5000	0.083800	-0.040000	0.23929	1.0216	0.32315	-0.066700	0.41373	1.3434	0.48804	1.1013	0.54601	-6.5000	0.59428
0.066900	0.039940	6.5000	0.084330	-0.053400	0.23884	1.0080	0.32381	-0.080000	0.41320	1.3298	0.48817	1.0877	0.54554	-6.5000	0.59437
0.053600	0.039900	6.5000	0.084200	-0.066400	0.23854	0.99460	0.32356	-0.093600	0.41295	1.3165	0.48724	1.0744	0.54658	-6.5000	0.59451
0.040500	0.039580	6.5000	0.083950	-0.080000	0.23854	0.98160	0.32417	-0.10670	0.41291	1.3034	0.48809	1.0610	0.54664	-6.5000	0.59394
0.027200	0.040460	6.5000	0.083820	-0.093400	0.23872	0.96820	0.32357	-0.12000	0.41294	1.2901	0.48856	1.0480	0.54761	-6.5000	0.59391
0.013600	0.040450	6.5000	0.084510	-0.10640	0.23937	0.95460	0.32348	-0.13310	0.41237	1.2768	0.48846	1.0346	0.54750	-6.5000	0.59417
0.00050000	0.039940	6.5000	0.084350	-0.11980	0.23938	0.94130	0.32366	-0.14670	0.41281	1.2634	0.48811	1.0213	0.54733	-6.5000	0.59411
-0.012800	0.039200	6.5000	0.084410	-0.13340	0.23937	0.92820	0.32386	-0.16000	0.41362	1.2504	0.48830	1.0080	0.54741	-6.5000	0.59378
-0.026200	0.039900	6.5000	0.084180	-0.14640	0.23880	0.91490	0.32318	-0.17310	0.41294	1.2370	0.48829	0.99490	0.54716	-6.5000	0.59384
-0.039500	0.040570	6.5000	0.084050	-0.15980	0.23911	0.90130	0.32303	-0.18640	0.41318	1.2234	0.48858	0.98130	0.54668	-6.5000	0.59398
-0.052800	0.040720	6.5000	0.084150	-0.17310	0.23936	0.88820	0.32291	-0.20000	0.41294	1.2104	0.48874	0.96800	0.54733	-6.5000	0.59381
-0.065900	0.040620	6.5000	0.084180	-0.18640	0.23926	0.87490	0.32358	-0.21310	0.41340	1.1970	0.48917	0.95490	0.54740	-6.5000	0.59417
-0.079200	0.041710	6.5000	0.084670	-0.19980	0.23922	0.86160	0.32388	-0.22640	0.41389	1.1837	0.48821	0.94160	0.54722	-6.5000	0.59456
-0.092800	0.041670	6.5000	0.083530	-0.21310	0.23958	0.84820	0.32300	-0.23950	0.41364	1.1704	0.48807	0.92800	0.54639	-6.5000	0.59458
-0.10590	0.040660	6.5000	0.082770	-0.22620	0.23915	0.83490	0.32377	-0.25340	0.41415	1.1570	0.48839	0.91490	0.54618	-6.5000	0.59453
-0.11920	0.039990	6.5000	0.082930	-0.23980	0.23828	0.82160	0.32301	-0.26640	0.41443	1.1437	0.48871	0.90160	0.54681	-6.5000	0.59471
-0.13260	0.040010	6.5000	0.083630	-0.25280	0.23971	0.80850	0.32379	-0.27950	0.41455	1.1304	0.48938	0.88850	0.54688	-6.5000	0.59489
-0.14590	0.040560	6.5000	0.083990	-0.26620	0.24001	0.79490	0.32333	-0.29280	0.41472	1.1170	0.48876	0.87490	0.54757	-6.5000	0.59472
-0.15920	0.040450	6.4949	0.083210	-0.27950	0.23977	0.78160	0.32344	-0.30640	0.41609	1.1037	0.48860	0.86160	0.54730	-6.5000	0.59401
-0.17260	0.039800	6.4821	0.083600	-0.29280	0.24013	0.76850	0.32361	-0.31980	0.41628	1.0906	0.48851	0.84850	0.54734	-6.5000	0.59449
-0.18560	0.040180	6.4691	0.083790	-0.30620	0.24011	0.75520	0.32340	-0.33280	0.41543	1.0773	0.48797	0.83520	0.54694	-6.5000	0.59390
-0.19920	0.040240	6.4557	0.083990	-0.31950	0.24001	0.74160	0.32355	-0.34620	0.41440	1.0637	0.48831	0.82160	0.54639	-6.5000	0.59383
-0.21260	0.040700	6.4427	0.083290	-0.33260	0.23986	0.72850	0.32384	-0.35980	0.41424	1.0506	0.48851	0.80850	0.54727	-6.5000	0.59388
-0.22560	0.040830	6.4293	0.083630	-0.34620	0.23967	0.71520	0.32376	-0.37280	0.41443	1.0373	0.48929	0.79520	0.54679	-6.5000	0.59342
-0.23900	0.040010	6.4160	0.083780	-0.35920	0.23915	0.70210	0.32348	-0.38620	0.41483	1.0240	0.48937	0.78180	0.54667	-6.5000	0.59412
-0.25230	0.040450	6.4029	0.083450	-0.37280	0.23887	0.68850	0.32383	-0.39950	0.41541	1.0104	0.48906	0.76820	0.54708	-6.5000	0.59436
-0.26560	0.040560	6.3896	0.083980	-0.38590	0.23937	0.67520	0.32326	-0.41310	0.41486	0.99730	0.48924	0.75490	0.54783	-6.5000	0.59449
-0.27900	0.040480	6.3765	0.084390	-0.39950	0.23966	0.66180	0.32304	-0.42620	0.41375	0.98400	0.48883	0.74180	0.54744	-6.5000	0.59327
-0.29200	0.041380	6.3632	0.083260	-0.41260	0.23973	0.64880	0.32323	-0.43950	0.41383	0.97060	0.48777	0.72850	0.54722	-6.5000	0.59353
-0.30560	0.040260	6.3501	0.084200	-0.42590	0.23963	0.63520	0.32391	-0.45260	0.41440	0.95730	0.48809	0.71520	0.54794	-6.5000	0.59465
-0.31870	0.040560	6.3368	0.084850	-0.43920	0.23973	0.62180	0.32376	-0.46620	0.41454	0.94400	0.48844	0.70180	0.54820	-6.5000	0.59380
-0.33200	0.040580	6.3237	0.084560	-0.45260	0.23917	0.60880	0.32345	-0.47950	0.41439	0.93060	0.48827	0.68880	0.54703	-6.5000	0.59392
-0.34540	0.039910	6.3104	0.084230	-0.46590	0.23897	0.59570	0.32333	-0.49260	0.41441	0.91760	0.48967	0.67540	0.54666	-6.5000	0.59446
-0.35900	0.040110	6.2973	0.083860	-0.47920	0.23909	0.58210	0.32402	-0.50590	0.41367	0.90400	0.48978	0.66180	0.54655	-6.5000	0.59404
-0.37200	0.039820	6.2840	0.083860	-0.49260	0.23961	0.56880	0.32402	-0.51950	0.41428	0.89060	0.48859	0.64880	0.54750	-6.5000	0.59383
-0.38540	0.040330	6.2709	0.084490	-0.50590	0.23888	0.55540	0.32309	-0.53260	0.41514	0.87730	0.48880	0.63540	0.54773	-6.5000	0.59463
-0.39870	0.040510	6.2573	0.085260	-0.51920	0.23899	0.54240	0.32315	-0.54590	0.41518	0.86420	0.48886	0.62210	0.54736	-6.5000	0.59451
-0.41200	0.040330	6.2440	0.085180	-0.53260	0.23935	0.52880	0.32288	-0.55900	0.41411	0.85060	0.48888	0.60850	0.54740	-6.5000	0.59372
-0.42540	0.039600	6.2309	0.084100	-0.54560	0.23915	0.51540	0.32386	-0.57280	0.41409	0.83730	0.48897	0.59540	0.54762	-6.5000	0.59412
-0.43870	0.039330	6.2176	0.083920	-0.55920	0.23954	0.50210	0.32379	-0.58620	0.41490	0.82400	0.48849	0.58240	0.54731	-6.5000	0.59402
-0.45180	0.040000	6.2040	0.084260	-0.57230	0.23988	0.48900	0.32434	-0.59920	0.41448	0.81090	0.48851	0.56900	0.54669	-6.5000	0.59415
-0.46540	0.040850	6.1909	0.083970	-0.58560	0.23963	0.47540	0.32434	-0.61260	0.41415	0.79730	0.48842	0.55540	0.54712	-6.5000	0.59356
-0.47870	0.041210	6.1776	0.083780	-0.59900	0.23902	0.46210	0.32419	-0.62590	0.41403	0.78400	0.48852	0.54210	0.54748	-6.5000	0.59317
-0.49200	0.041210	6.1643	0.083980	-0.61260	0.23911	0.44900	0.32377	-0.63920	0.41487	0.77090	0.48874	0.52900	0.54709	-6.5000	0.59404
-0.50510	0.041030	6.1507	0.084540	-0.62560	0.23860	0.43570	0.32352	-0.65230	0.41467	0.75760	0.48906	0.51570	0.54725	-6.5000	0.59498
-0.51870	0.040820	6.1376	0.083710	-0.63900	0.23922	0.42240	0.32317	-0.66560	0.41471	0.74400	0.48929	0.50210	0.54759	-6.5000	0.59500
-0.53200	0.040780	6.1243	0.083630	-0.65200	0.24002	0.40900	0.32365	-0.67920	0.41398	0.73090	0.48892	0.48880	0.54688	-6.5000	0.59512
-0.54510	0.041350	6.1109	0.083820	-0.66560	0.24021	0.39570	0.32351	-0.69230	0.41421	0.71760	0.48856	0.47570	0.54654	-6.5000	0.59496
-0.55840	0.040490	6.0976	0.084710	-0.67870	0.23980	0.38260	0.32430	-0.70560	0.41459	0.70420	0.48820	0.46240	0.54703	-6.5000	0.59493
-0.57200	0.040490	6.0843	0.084720	-0.69230	0.24017	0.36900	0.32460	-0.71900	0.41424	0.69060	0.48888	0.44880	0.54722	-6.5000	0.59463
-0.58510	0.040930	6.0712	0.084490	-0.70540	0.23965	0.35570	0.32432	-0.73260	0.41421	0.67760	0.48927	0.43570	0.54783	-6.5000	0.59479
-0.59840	0.040150	6.0579	0.084350	-0.71900	0.23936	0.34260	0.32431	-0.74560	0.41379	0.66420	0.48937	0.42240	0.54734	-6.5000	0.59365
-0.61180	0.039830	6.0443	0.085130	-0.73200	0.23993	0.32930	0.32392	-0.75870	0.41349	0.65120	0.48874	0.40900	0.54709	-6.5000	0.59357
-0.62540	0.040630	6.0309	0.084090	-0.74540	0.24024	0.31570	0.32338	-0.77200	0.41363	0.63760	0.48909	0.39570	0.54750	-6.5000	0.59336
-0.63840	0.040110	6.0179	0.084160	-0.75870	0.23929	0.30240	0.32406	-0.78560	0.41367	0.62420	0.48916	0.38240	0.54725	-6.5000	0.59480
-0.65180	0.039320	6.0045	0.083800	-0.77230	0.23902	0.28930	0.32421	-0.79870	0.41442	0.61120	0.48796	0.36900	0.54702	-6.5000	0.59399
-0.66510	0.040540	5.9909	0.084340	-0.78540	0.23908	0.27600	0.32395	-0.81200	0.41455	0.59780	0.48794	0.35600	0.54638	-6.5000	0.59351
-0.67840	0.040870	5.9779	0.084600	-0.79870	0.23879	0.26260	0.32395	-0.82510	0.41367	0.58420	0.48856	0.34240	0.54728	-6.5000	0.59410
-0.69180	0.040050	5.9645	0.084690	-0.81180	0.23947	0.24930	0.32370	-0.83900	0.41411	0.57090	0.48812	0.32930	0.54789	-6.5000	0.59436
-0.70510	0.040010	5.9512	0.084360	-0.82540	0.24009	0.23600	0.32333	-0.85200	0.41364	0.55780	0.48714	0.31600	0.54684	-6.5000	0.59384
-0.71820	0.040350	5.9379	0.084290	-0.83840	0.23975	0.22290	0.32359	-0.86540	0.41359	0.54450	0.48795	0.30260	0.54615	-6.5000	0.59357
-0.73180	0.040490	5.9245	0.084960	-0.85200	0.24013	0.20930	0.32408	-0.87870	0.41357	0.53090	0.48839	0.28900	0.54721	-6.5000	0.59404
-0.74480	0.040980	5.9115	0.084950	-0.86510	0.24070	0.19600	0.32397	-0.89230	0.41352	0.51780	0.48804	0.27570	0.54677	-6.5000	0.59375
-0.75820	0.040350	5.8981	0.084890	-0.87870	0.24018	0.18260	0.32407	-0.90540	0.41385	0.50450	0.48839	0.26240	0.54668	-6.5000	0.59400
-0.77150	0.040370	5.8845	0.084610	-0.89180	0.24009	0.16960	0.32410	-0.91870	0.41331	0.49140	0.48880	0.24930	0.54674	-6.5000	0.59466
-0.78510	0.041390	5.8715	0.085010	-0.90510	0.23961	0.15600	0.32374	-0.93180	0.41340	0.47780	0.48826	0.23600	0.54732	-6.5000	0.59435
-0.79820	0.040430	5.8581	0.084750	-0.91840	0.23943	0.14260	0.32324	-0.94540	0.41333	0.46450	0.48833	0.22260	0.54731	-6.5000	0.59350
-0.81150	0.039510	5.8448	0.084500	-0.93200	0.23908	0.12960	0.32360	-0.95870	0.41354	0.45120	0.48893	0.20960	0.54688	-6.5000	0.59259
-0.82460	0.039690	5.8312	0.084290	-0.94510	0.23963	0.11620	0.32407	-0.97180	0.41402	0.43810	0.48894	0.19620	0.54708	-6.5000	0.59149
-0.83820	0.040200	5.8181	0.084320	-0.95840	0.23986	0.10290	0.32408	-0.98510	0.41434	0.42450	0.48906	0.18260	0.54725	-6.5000	0.59170
-0.85150	0.040200	5.8048	0.084890	-0.97150	0.23991	0.089600	0.32352	-0.99870	0.41367	0.41140	0.48859	0.16960	0.54800	-6.5000	0.59256
-0.86480	0.040560	5.7915	0.084970	-0.98510	0.23949	0.076200	0.32458	-1.0118	0.41331	0.39810	0.48791	0.15620	0.54794	-6.5000	0.59344
-0.87790	0.040620	5.7781	0.084790	-0.99820	0.23939	0.063200	0.32445	-1.0251	0.41307	0.38500	0.48864	0.14290	0.54707	-6.5000	0.59381
-0.89150	0.041030	5.7648	0.085380	-1.0115	0.23914	0.049600	0.32391	-1.0384	0.41313	0.37140	0.48934	0.12930	0.54680	-6.5000	0.59368
-0.90480	0.040470	5.7517	0.084630	-1.0246	0.23980	0.036200	0.32407	-1.0520	0.41376	0.35810	0.48890	0.11600	0.54761	-6.5000	0.59365
-0.91820	0.039930	5.7384	0.084390	-1.0382	0.24028	0.023200	0.32378	-1.0651	0.41318	0.34500	0.48846	0.10290	0.54639	-6.5000	0.59368
-0.93120	0.040560	5.7248	0.083800	-1.0515	0.24008	0.0098000	0.32385	-1.0784	0.41239	0.33170	0.48854	0.089800	0.54692	-6.5000	0.59386
-0.94480	0.040520	5.7117	0.083830	-1.0648	0.23989	-0.0038000	0.32426	-1.0918	0.41324	0.31810	0.48865	0.076200	0.54709	-6.5000	0.59436
-0.95820	0.040820	5.6984	0.083840	-1.0782	0.23960	-0.017100	0.32357	-1.1051	0.41389	0.30500	0.48846	0.062900	0.54724	-6.5000	0.59418
-0.97150	0.041200	5.6851	0.083990	-1.0918	0.23926	-0.030200	0.32433	-1.1184	0.41430	0.29170	0.48888	0.049600	0.54731	-6.5000	0.59354
-0.98480	0.040050	5.6715	0.085050	-1.1048	0.23916	-0.043500	0.32381	-1.1315	0.41392	0.27840	0.48865	0.036500	0.54706	-6.5000	0.59396
-0.99840	0.039500	5.6584	0.085600	-1.1182	0.23955	-0.056800	0.32344	-1.1448	0.41318	0.26480	0.48850	0.022900	0.54710	-6.5000	0.59399
-1.0115	0.038960	5.6451	0.085260	-1.1312	0.24005	-0.070200	0.32425	-1.1584	0.41290	0.25170	0.48895	0.0098000	0.54721
-1.0248	0.039690	5.6320	0.084800	-1.1448	0.24009	-0.083500	0.32396	-1.1715	0.41318	0.23840	0.48880	-0.0035000	0.54755
-1.0379	0.039990	5.6184	0.085140	-1.1582	0.23963	-0.096600	0.32346	-1.1848	0.41315	0.22500	0.48862	-0.016800	0.54655
-1.0515	0.039440	5.6053	0.084990	-1.1715	0.23983	-0.11020	0.32430	-1.1982	0.41311	0.21140	0.48788	-0.030200	0.54652
-1.0648	0.039990	5.5920	0.084750	-1.1846	0.24004	-0.12350	0.32438	-1.2118	0.41223	0.19840	0.48678	-0.043500	0.54695
-1.0779	0.040460	5.5787	0.083900	-1.1982	0.23964	-0.13680	0.32385	-1.2248	0.41246	0.18500	0.48712	-0.056800	0.54705
-1.0912	0.041270	5.5651	0.083830	-1.2112	0.24065	-0.15020	0.32399	-1.2382	0.41281	0.17170	0.48881	-0.069900	0.54659
-1.1048	0.041310	5.5520	0.084860	-1.2246	0.24075	-0.16350	0.32394	-1.2512	0.41320	0.15810	0.48801	-0.083500	0.54606
-1.1182	0.040490	5.5387	0.084990	-1.2379	0.24018	-0.17680	0.32437	-1.2648	0.41328	0.14500	0.48812	-0.096800	0.54657
-1.1312	0.039980	5.5253	0.083550	-1.2512	0.23932	-0.18990	0.32433	-1.2782	0.41359	0.13170	0.48948	-0.11020	0.54723
-1.1446	0.039880	5.5117	0.084110	-1.2646	0.23920	-0.20320	0.32410	-1.2912	0.41268	0.11860	0.48787	-0.12350	0.54759
-1.1582	0.040670	5.4987	0.084920	-1.2779	0.23910	-0.21680	0.32372	-1.3046	0.41253	0.10500	0.48904	-0.13680	0.54705
-1.1712	0.040770	5.4853	0.084180	-1.2912	0.23973	-0.23020	0.32398	-1.3182	0.41209	0.091700	0.48901	-0.14990	0.54694
-1.1846	0.040350	5.4723	0.084220	-1.3046	0.23989	-0.24320	0.32381	-1.3312	0.41279	0.078400	0.48856	-0.16320	0.54669
-1.1976	0.040410	5.4587	0.084440	-1.3179	0.23997	-0.25660	0.32419	-1.3446	0.41279	0.065300	0.48870	-0.17660	0.54642
-1.2112	0.040800	5.4456	0.084390	-1.3312	0.23945	-0.26990	0.32393	-1.3576	0.41286	0.051700	0.48847	-0.19020	0.54716
-1.2243	0.041440	5.4323	0.085050	-1.3443	0.23879	-0.28320	0.32445	-1.3712	0.41240	0.038600	0.48851	-0.20350	0.54738
-1.2376	0.040710	5.4189	0.084390	-1.3579	0.23945	-0.29660	0.32424	-1.3846	0.41175	0.025300	0.48778	-0.21680	0.54673
-1.2507	0.040230	5.4053	0.084670	-1.3712	0.23964	-0.30960	0.32443	-1.3979	0.41255	0.012000	0.48807	-0.22990	0.54666
-1.2643	0.040170	5.3923	0.085150	-1.3843	0.24051	-0.32320	0.32420	-1.4110	0.41215	-0.0014000	0.48797	-0.24320	0.54652
-1.2776	0.040080	5.3789	0.085220	-1.3976	0.24031	-0.33660	0.32441	-1.4246	0.41164	-0.014700	0.48786	-0.25660	0.54571
-1.2907	0.040690	5.3656	0.085200	-1.4110	0.23988	-0.34990	0.32372	-1.4379	0.41280	-0.028000	0.48789	-0.26990	0.54663
-1.3038	0.040910	5.3523	0.085320	-1.4240	0.23935	-0.36300	0.32384	-1.4510	0.41303	-0.041100	0.48732	-0.28320	0.54652
-1.3174	0.040180	5.3389	0.085210	-1.4376	0.24002	-0.37660	0.32356	-1.4643	0.41214	-0.054700	0.48791	-0.29660	0.54612
-1.3307	0.040420	5.3256	0.085400	-1.4510	0.24022	-0.38960	0.32318	-1.4779	0.41243	-0.067800	0.48814	-0.30990	0.54680
-1.3440	0.039880	5.3123	0.084640	-1.4643	0.23945	-0.40300	0.32314	-1.4910	0.41236	-0.081100	0.48820	-0.32320	0.54712
-1.3571	0.039760	5.2989	0.086180	-1.4776	0.23954	-0.41630	0.32322	-1.5043	0.41199	-0.094200	0.48798	-0.33630	0.54695
-1.3707	0.040000	5.2856	0.085590	-1.4910	0.23945	-0.42960	0.32440	-1.5174	0.41234	-0.10780	0.48805	-0.34990	0.54715
-1.3840	0.040600	5.2725	0.085690	-1.5040	0.23964	-0.44300	0.32483	-1.5312	0.41231	-0.12110	0.48799	-0.36300	0.54633
-1.3971	0.040540	5.2592	0.086050	-1.5176	0.23878	-0.45630	0.32510	-1.5443	0.41198	-0.13440	0.48697	-0.37630	0.54610
-1.4104	0.040330	5.2459	0.085360	-1.5307	0.23973	-0.46940	0.32438	-1.5576	0.41143	-0.14750	0.48725	-0.38940	0.54667
-1.4240	0.040810	5.2325	0.085270	-1.5440	0.23926	-0.48300	0.32396	-1.5707	0.41203	-0.16110	0.48798	-0.40300	0.54665
-1.4371	0.041020	5.2192	0.085370	-1.5574	0.23949	-0.49630	0.32352	-1.5843	0.41197	-0.17420	0.48765	-0.41630	0.54678
-1.4504	0.040870	5.2059	0.085680	-1.5710	0.23975	-0.50960	0.32358	-1.5976	0.41144	-0.18750	0.48750	-0.42940	0.54716
-1.4638	0.040650	5.1923	0.086480	-1.5840	0.23980	-0.52270	0.32465	-1.6107	0.41215	-0.20080	0.48777	-0.44270	0.54618
-1.4771	0.040420	5.1792	0.085530	-1.5974	0.24014	-0.53630	0.32487	-1.6240	0.41216	-0.21440	0.48760	-0.45630	0.54589
-1.4904	0.040260	5.1659	0.084950	-1.6104	0.24004	-0.54960	0.32410	-1.6376	0.41229	-0.22750	0.48722	-0.46940	0.54557
-1.5038	0.040500	5.1528	0.085090	-1.6240	0.24010	-0.56270	0.32384	-1.6507	0.41257	-0.24080	0.48761	-0.48270	0.54543
-1.5168	0.040590	5.1392	0.085930	-1.6374	0.23958	-0.57600	0.32363	-1.6640	0.41242	-0.25420	0.48819	-0.49580	0.54617
-1.5304	0.040340	5.1261	0.085480	-1.6507	0.23936	-0.58940	0.32419	-1.6774	0.41107	-0.26750	0.48885	-0.50910	0.54664
-1.5438	0.040590	5.1128	0.084900	-1.6638	0.23976	-0.60270	0.32395	-1.6910	0.41136	-0.28080	0.48858	-0.52220	0.54670
-1.5568	0.040140	5.0995	0.084810	-1.6774	0.24006	-0.61600	0.32467	-1.7040	0.41194	-0.29420	0.48818	-0.53550	0.54663
-1.5702	0.039950	5.0859	0.084810	-1.6904	0.23994	-0.62910	0.32366	-1.7174	0.41157	-0.30720	0.48727	-0.54910	0.54643
-1.5838	0.040710	5.0728	0.084920	-1.7038	0.23927	-0.64270	0.32441	-1.7307	0.41192	-0.32080	0.48792	-0.56220	0.54573
-1.5968	0.041620	5.0595	0.085610	-1.7171	0.23914	-0.65600	0.32452	-1.7440	0.41100	-0.33390	0.48738	-0.57520	0.54519
-1.6102	0.041020	5.0461	0.085650	-1.7304	0.23987	-0.66910	0.32403	-1.7574	0.41155	-0.34720	0.48737	-0.58860	0.54557
-1.6235	0.040680	5.0328	0.085120	-1.7435	0.23975	-0.68240	0.32362	-1.7704	0.41116	-0.36060	0.48807	-0.60220	0.54641
-1.6368	0.041210	5.0195	0.084830	-1.7571	0.23935	-0.69580	0.32340	-1.7838	0.41148	-0.37390	0.48764	-0.61520	0.54624
-1.6502	0.040890	5.0061	0.085740	-1.7702	0.23999	-0.70910	0.32398	-1.7974	0.41202	-0.38720	0.48785	-0.62860	0.54624
-1.6635	0.040140	4.9931	0.086160	-1.7838	0.24029	-0.72240	0.32366	-1.8104	0.41187	-0.40060	0.48740	-0.64190	0.54553
-1.6766	0.039590	4.9795	0.085280	-1.7968	0.24063	-0.73550	0.32356	-1.8238	0.41167	-0.41360	0.48766	-0.65550	0.54541
-1.6902	0.040070	4.9661	0.085440	-1.8104	0.24041	-0.74910	0.32403	-1.8371	0.41159	-0.42720	0.48739	-0.66860	0.54608
-1.7035	0.040270	4.9531	0.084740	-1.8235	0.24020	-0.76240	0.32449	-1.8507	0.41109	-0.44060	0.48756	-0.68190	0.54634
-1.7168	0.040110	4.9397	0.085710	-1.8371	0.23991	-0.77580	0.32457	-1.8638	0.41220	-0.45390	0.48764	-0.69500	0.54613
-1.7299	0.039940	4.9261	0.086230	-1.8502	0.23980	-0.78880	0.32435	-1.8771	0.41224	-0.46700	0.48691	-0.70860	0.54642
-1.7435	0.040190	4.9131	0.085260	-1.8635	0.23970	-0.80240	0.32382	-1.8902	0.41128	-0.48060	0.48714	-0.72190	0.54569
-1.7568	0.040260	4.8997	0.085360	-1.8768	0.23955	-0.81580	0.32433	-1.9038	0.41155	-0.49390	0.48747	-0.73520	0.54564
-1.7702	0.041260	4.8864	0.086020	-1.8904	0.24000	-0.82910	0.32417	-1.9171	0.41087	-0.50720	0.48754	-0.74830	0.54514
-1.7832	0.040520	4.8731	0.086100	-1.9035	0.23990	-0.84220	0.32459	-1.9302	0.41129	-0.52030	0.48705	-0.76190	0.54548
-1.7968	0.040750	4.8597	0.085850	-1.9168	0.23990	-0.85550	0.32440	-1.9435	0.41085	-0.53390	0.48656	-0.77520	0.54529
-1.8099	0.040660	4.8464	0.086320	-1.9299	0.23961	-0.86880	0.32378	-1.9571	0.41124	-0.54720	0.48686	-0.78830	0.54477
-1.8232	0.040390	4.8333	0.086260	-1.9435	0.23968	-0.88220	0.32344	-1.9702	0.41107	-0.56030	0.48663	-0.80160	0.54457
-1.8366	0.039500	4.8197	0.085530	-1.9568	0.23884	-0.89520	0.32353	-1.9835	0.41063	-0.57360	0.48800	-0.81520	0.54546
-1.8499	0.040260	4.8064	0.085220	-1.9702	0.23914	-0.90880	0.32371	-1.9968	0.41107	-0.58720	0.48823	-0.82830	0.54573
-1.8632	0.041530	4.7933	0.085540	-1.9832	0.23991	-0.92220	0.32486	-2.0104	0.41094	-0.60060	0.48765	-0.84160	0.54514
-1.8766	0.040900	4.7800	0.086490	-1.9968	0.23995	-0.93520	0.32386	-2.0235	0.41124	-0.61360	0.48687	-0.85500	0.54403
-1.8896	0.040270	4.7664	0.086570	-2.0099	0.23937	-0.94860	0.32344	-2.0368	0.41200	-0.62700	0.48674	-0.86830	0.54449
-1.9032	0.040370	4.7533	0.085390	-2.0232	0.24033	-0.96220	0.32365	-2.0499	0.41114	-0.64060	0.48738	-0.88160	0.54453
-1.9166	0.040340	4.7400	0.085550	-2.0366	0.24005	-0.97550	0.32400	-2.0635	0.41138	-0.65360	0.48698	-0.89500	0.54517
-1.9296	0.040380	4.7267	0.085340	-2.0499	0.23959	-0.98860	0.32415	-2.0768	0.41120	-0.66700	0.48659	-0.90800	0.54504
-1.9430	0.040830	4.7131	0.084990	-2.0632	0.23970	-1.0019	0.32350	-2.0899	0.41070	-0.68000	0.48729	-0.92160	0.54497
-1.9566	0.040950	4.7000	0.084800	-2.0766	0.23978	-1.0155	0.32371	-2.1032	0.41124	-0.69360	0.48741	-0.93500	0.54508
-1.9699	0.039310	4.6867	0.085150	-2.0896	0.23915	-1.0288	0.32373	-2.1168	0.41124	-0.70700	0.48654	-0.94800	0.54494
-1.9830	0.040240	4.6736	0.085400	-2.1032	0.23941	-1.0419	0.32397	-2.1302	0.41037	-0.72000	0.48671	-0.96140	0.54416
-1.9963	0.040430	4.6600	0.085720	-2.1163	0.24002	-1.0550	0.32502	-2.1432	0.41079	-0.73340	0.48685	-0.97500	0.54542
-2.0099	0.040780	4.6467	0.084960	-2.1299	0.23993	-1.0686	0.32658	-2.1563	0.41050	-0.74700	0.48736	-0.98800	0.54486
-2.0230	0.040270	4.6336	0.085030	-2.1430	0.24049	-1.0819	0.32702	-2.1699	0.41035	-0.76030	0.48843	-1.0014	0.54386
-2.0363	0.040170	4.6203	0.085900	-2.1566	0.24058	-1.0952	0.32808	-2.1832	0.41020	-0.77340	0.48708	-1.0147	0.54431
-2.0496	0.040010	4.6067	0.085940	-2.1696	0.24136	-1.1083	0.33026	-2.1966	0.40987	-0.78670	0.48616	-1.0283	0.54470
-2.0630	0.041000	4.5933	0.086210	-2.1830	0.24235	-1.1219	0.33102	-2.2096	0.40969	-0.80030	0.48674	-1.0414	0.54459
-2.0763	0.040850	4.5803	0.086230	-2.1963	0.24442	-1.1352	0.33050	-2.2232	0.41017	-0.81360	0.48686	-1.0547	0.54472
-2.0896	0.040250	4.5669	0.085810	-2.2099	0.24514	-1.1483	0.32989	-2.2363	0.41050	-0.82670	0.48618	-1.0678	0.54457
-2.1027	0.039870	4.5533	0.085870	-2.2230	0.24524	-1.1616	0.33041	-2.2496	0.41072	-0.84000	0.48622	-1.0816	0.54395
-2.1163	0.039490	4.5403	0.086260	-2.2363	0.24638	-1.1750	0.33055	-2.2630	0.41102	-0.85340	0.48617	-1.0952	0.54394
-2.1296	0.040310	4.5269	0.086490	-2.2496	0.24641	-1.1883	0.33067	-2.2766	0.41107	-0.86670	0.48621	-1.1083	0.54400
-2.1430	0.040290	4.5139	0.086550	-2.2632	0.24623	-1.2016	0.33086	-2.2896	0.40976	-0.87980	0.48684	-1.1216	0.54385
-2.1560	0.039840	4.5003	0.086950	-2.2763	0.24561	-1.2147	0.33000	-2.3030	0.40976	-0.89310	0.48675	-1.1350	0.54340
-2.1696	0.040110	4.4869	0.086440	-2.2896	0.24648	-1.2283	0.33020	-2.3163	0.40967	-0.90670	0.48631	-1.1483	0.54379
-2.1830	0.040980	4.4739	0.085090	-2.3027	0.24628	-1.2416	0.33053	-2.3299	0.40917	-0.92000	0.48623	-1.1616	0.54457
-2.1960	0.041060	4.4605	0.085940	-2.3166	0.24579	-1.2550	0.33050	-2.3430	0.40928	-0.93310	0.48619	-1.1747	0.54449
-2.2094	0.040220	4.4469	0.086130	-2.3296	0.24601	-1.2680	0.33012	-2.3560	0.40974	-0.94640	0.48590	-1.1880	0.54470
-2.2230	0.040400	4.4336	0.086280	-2.3430	0.24612	-1.2816	0.32967	-2.3694	0.41013	-0.96000	0.48529	-1.2016	0.54439
-2.2360	0.040450	4.4205	0.086110	-2.3560	0.24630	-1.2950	0.32983	-2.3830	0.40934	-0.97310	0.48579	-1.2150	0.54369
-2.2494	0.040460	4.4072	0.085480	-2.3696	0.24637	-1.3080	0.33021	-2.3963	0.40980	-0.98640	0.48558	-1.2280	0.54347
-2.2627	0.039560	4.3936	0.085940	-2.3827	0.24622	-1.3214	0.32983	-2.4094	0.40987	-0.99950	0.48640	-1.2414	0.54374
-2.2763	0.040460	4.3805	0.085940	-2.3960	0.24580	-1.3347	0.33037	-2.4227	0.40921	-1.0131	0.48563	-1.2550	0.54351
-2.2894	0.040390	4.3672	0.086330	-2.4094	0.24549	-1.3480	0.33013	-2.4363	0.40880	-1.0262	0.48577	-1.2680	0.54386
-2.3027	0.040800	4.3541	0.086040	-2.4227	0.24567	-1.3614	0.33051	-2.4494	0.40856	-1.0395	0.48646	-1.2814	0.54443
-2.3158	0.040300	4.3405	0.086420	-2.4360	0.24574	-1.3744	0.33018	-2.4627	0.40880	-1.0528	0.48611	-1.2947	0.54326
-2.3294	0.040320	4.3272	0.085820	-2.4494	0.24554	-1.3880	0.32963	-2.4758	0.40897	-1.0664	0.48658	-1.3083	0.54353
-2.3427	0.040550	4.3141	0.085860	-2.4624	0.24550	-1.4014	0.32986	-2.4896	0.40856	-1.0798	0.48649	-1.3214	0.54332
-2.3560	0.039850	4.3008	0.087250	-2.4760	0.24551	-1.4147	0.33042	-2.5027	0.40906	-1.0931	0.48570	-1.3347	0.54285
-2.3691	0.039670	4.2872	0.086920	-2.4894	0.24552	-1.4278	0.33076	-2.5160	0.40911	-1.1062	0.48584	-1.3478	0.54305
-2.3827	0.039950	4.2741	0.086870	-2.5024	0.24532	-1.4414	0.32991	-2.5294	0.40851	-1.1198	0.48592	-1.3614	0.54294
-2.3960	0.040080	4.2608	0.086830	-2.5158	0.24570	-1.4547	0.32995	-2.5427	0.40860	-1.1331	0.48693	-1.3747	0.54355
-2.4094	0.040890	4.2475	0.086200	-2.5291	0.24563	-1.4678	0.33015	-2.5560	0.40858	-1.1462	0.48609	-1.3878	0.54369
-2.4224	0.040550	4.2339	0.086410	-2.5424	0.24499	-1.4811	0.33063	-2.5691	0.40847	-1.1595	0.48551	-1.4011	0.54323
-2.4360	0.040130	4.2208	0.086430	-2.5558	0.24474	-1.4947	0.33014	-2.5824	0.40778	-1.1728	0.48578	-1.4147	0.54243
-2.4491	0.039630	4.2075	0.086770	-2.5691	0.24593	-1.5080	0.32993	-2.5960	0.40817	-1.1862	0.48593	-1.4278	0.54299
-2.4624	0.040060	4.1944	0.086750	-2.5824	0.24546	-1.5211	0.32953	-2.6091	0.40789	-1.1992	0.48537	-1.4411	0.54287
-2.4755	0.040430	4.1808	0.086620	-2.5958	0.24475	-1.5344	0.32993	-2.6224	0.40828	-1.2126	0.48505	-1.4544	0.54341
-2.4891	0.040030	4.1677	0.085840	-2.6091	0.24534	-1.5478	0.33009	-2.6358	0.40865	-1.2262	0.48590	-1.4680	0.54284
-2.5024	0.040620	4.1544	0.086220	-2.6222	0.24532	-1.5611	0.32855	-2.6494	0.40884	-1.2392	0.48562	-1.4811	0.54198
-2.5155	0.040640	4.1411	0.087430	-2.6358	0.24478	-1.5744	0.32941	-2.6624	0.40851	-1.2526	0.48549	-1.4944	0.54229
-2.5288	0.040170	4.1275	0.087640	-2.6488	0.24436	-1.5875	0.32981	-2.6758	0.40873	-1.2659	0.48649	-1.5075	0.54306
-2.5424	0.039920	4.1144	0.087210	-2.6622	0.24453	-1.6011	0.32937	-2.6888	0.40858	-1.2795	0.48541	-1.5211	0.54325
-2.5558	0.039710	4.1011	0.087130	-2.6755	0.24445	-1.6144	0.32978	-2.7024	0.40731	-1.2926	0.48454	-1.5344	0.54246
-2.5688	0.040190	4.0877	0.086450	-2.6891	0.24436	-1.6275	0.33039	-2.7158	0.40692	-1.3059	0.48556	-1.5478	0.54192
-2.5822	0.039900	4.0741	0.086790	-2.7022	0.24424	-1.6408	0.33071	-2.7288	0.40753	-1.3190	0.48525	-1.5608	0.54223
-2.5958	0.039730	4.0611	0.086500	-2.7155	0.24455	-1.6544	0.33056	-2.7422	0.40781	-1.3328	0.48496	-1.5744	0.54179
-2.6088	0.040720	4.0477	0.086730	-2.7286	0.24463	-1.6675	0.32984	-2.7558	0.40742	-1.3459	0.48544	-1.5878	0.54202
-2.6222	0.040510	4.0347	0.087190	-2.7422	0.24489	-1.6808	0.32954	-2.7691	0.40797	-1.3592	0.48546	-1.6008	0.54220
-2.6352	0.039460	4.0211	0.086710	-2.7555	0.24453	-1.6939	0.32972	-2.7822	0.40766	-1.3723	0.48504	-1.6142	0.54214
-2.6488	0.039970	4.0080	0.086860	-2.7688	0.24425	-1.7075	0.32961	-2.7955	0.40677	-1.3859	0.48496	-1.6278	0.54243
-2.6619	0.040240	3.9947	0.087030	-2.7819	0.24426	-1.7208	0.32935	-2.8091	0.40669	-1.3992	0.48479	-1.6408	0.54200
-2.6752	0.041160	3.9813	0.086340	-2.7955	0.24445	-1.7339	0.32994	-2.8222	0.40663	-1.4123	0.48540	-1.6542	0.54228
-2.6883	0.040830	3.9677	0.087180	-2.8088	0.24531	-1.7472	0.32961	-2.8355	0.40709	-1.4256	0.48595	-1.6672	0.54272
-2.7019	0.041110	3.9544	0.086810	-2.8219	0.24481	-1.7608	0.32964	-2.8486	0.40685	-1.4392	0.48598	-1.6808	0.54198
-2.7150	0.040750	3.9413	0.087340	-2.8352	0.24422	-1.7742	0.32944	-2.8622	0.40670	-1.4523	0.48584	-1.6942	0.54180
-2.7283	0.041140	3.9280	0.086750	-2.8488	0.24418	-1.7872	0.32888	-2.8755	0.40677	-1.4654	0.48538	-1.7072	0.54099
-2.7416	0.040910	3.9144	0.086600	-2.8619	0.24409	-1.8006	0.32897	-2.8886	0.40686	-1.4787	0.48489	-1.7206	0.54117
-2.7550	0.040140	3.9013	0.086540	-2.8752	0.24361	-1.8142	0.32978	-2.9019	0.40696	-1.4923	0.48567	-1.7342	0.54177
-2.7683	0.040060	3.8880	0.087300	-2.8886	0.24374	-1.8275	0.32974	-2.9155	0.40710	-1.5054	0.48458	-1.7472	0.54132
-2.7816	0.040090	3.8749	0.087340	-2.9022	0.24357	-1.8406	0.32907	-2.9286	0.40681	-1.5187	0.48396	-1.7606	0.54131
-2.7947	0.040100	3.8613	0.086980	-2.9152	0.24359	-1.8536	0.32923	-2.9419	0.40747	-1.5320	0.48458	-1.7739	0.54120
-2.8083	0.040450	3.8480	0.087400	-2.9286	0.24315	-1.8672	0.32950	-2.9552	0.40761	-1.5456	0.48510	-1.7875	0.54095
-2.8214	0.040450	3.8349	0.087460	-2.9416	0.24346	-1.8806	0.33045	-2.9688	0.40668	-1.5590	0.48479	-1.8006	0.54167
-2.8347	0.040340	3.8216	0.087400	-2.9552	0.24294	-1.8939	0.32976	-2.9819	0.40673	-1.5720	0.48446	-1.8139	0.54125
-2.8480	0.039850	3.8080	0.087210	-2.9686	0.24268	-1.9070	0.32941	-2.9952	0.40629	-1.5854	0.48454	-1.8272	0.54128
-2.8614	0.040100	3.7947	0.087230	-2.9816	0.24284	-1.9206	0.32888	-3.0083	0.40639	-1.5990	0.48401	-1.8406	0.54206
-2.8747	0.039820	3.7816	0.087280	-2.9950	0.24227	-1.9339	0.32840	-3.0219	0.40613	-1.6120	0.48387	-1.8539	0.54166
-2.8878	0.039210	3.7683	0.087910	-3.0086	0.24260	-1.9470	0.32907	-3.0352	0.40587	-1.6254	0.48392	-1.8670	0.54072
-2.9011	0.040030	3.7547	0.088060	-3.0219	0.24206	-1.9603	0.32859	-3.0483	0.40586	-1.6384	0.48426	-1.8803	0.54094
-2.9147	0.040380	3.7416	0.087510	-3.0350	0.24238	-1.9739	0.32861	-3.0616	0.40596	-1.6520	0.48477	-1.8939	0.54134
-2.9278	0.039650	3.7283	0.087130	-3.0483	0.24201	-1.9870	0.32861	-3.0752	0.40576	-1.6654	0.48416	-1.9070	0.54071
-2.9411	0.039930	3.7152	0.087380	-3.0619	0.24179	-2.0003	0.32867	-3.0886	0.40643	-1.6787	0.48333	-1.9203	0.54091
-2.9544	0.040460	3.7016	0.087580	-3.0750	0.24165	-2.0136	0.32904	-3.1016	0.40650	-1.6918	0.48416	-1.9336	0.54092
-2.9680	0.039800	3.6883	0.087380	-3.0883	0.24162	-2.0270	0.32905	-3.1150	0.40606	-1.7054	0.48449	-1.9472	0.54080
-2.9811	0.039400	3.6752	0.087890	-3.1014	0.24145	-2.0403	0.32866	-3.1286	0.40521	-1.7187	0.48441	-1.9603	0.54080
-2.9944	0.040550	3.6619	0.087590	-3.1152	0.24105	-2.0536	0.32881	-3.1416	0.40559	-1.7318	0.48445	-1.9734	0.54079
-3.0075	0.039730	3.6483	0.087190	-3.1283	0.24089	-2.0667	0.32927	-3.1550	0.40557	-1.7451	0.48425	-1.9867	0.54162
-3.0211	0.039990	3.6352	0.088650	-3.1416	0.24080	-2.0803	0.32885	-3.1683	0.40481	-1.7584	0.48398	-2.0003	0.54059
-3.0342	0.040160	3.6219	0.088770	-3.1547	0.24055	-2.0936	0.32864	-3.1816	0.40448	-1.7718	0.48408	-2.0136	0.54052
-3.0475	0.040210	3.6085	0.088040	-3.1683	0.24098	-2.1067	0.32911	-3.1950	0.40087	-1.7851	0.48420	-2.0267	0.54057
-3.0608	0.039810	3.5949	0.087550	-3.1814	0.24091	-2.1200	0.32929	-3.2083	0.39930	-1.7982	0.48421	-2.0400	0.54123
-3.0742	0.039470	3.5819	0.088040	-3.1947	0.24063	-2.1336	0.32901	-3.2214	0.40009	-1.8118	0.48394	-2.0536	0.54108
-3.0875	0.040480	3.5685	0.088970	-3.2080	0.23953	-2.1470	0.32883	-3.2350	0.39948	-1.8251	0.48322	-2.0667	0.54026
-3.1008	0.040470	3.5552	0.087890	-3.2216	0.23990	-2.1600	0.32870	-3.2483	0.40008	-1.8384	0.48363	-2.0800	0.53951
-3.1142	0.039620	3.5416	0.088800	-3.2347	0.23910	-2.1734	0.32869	-3.2614	0.40317	-1.8515	0.48344	-2.0934	0.53917
-3.1278	0.040260	3.5285	0.088710	-3.2480	0.23880	-2.1867	0.32939	-3.2747	0.40431	-1.8651	0.48369	-2.1070	0.53925
-3.1408	0.039850	3.5152	0.088960	-3.2611	0.23861	-2.2000	0.32965	-3.2883	0.40429	-1.8782	0.48454	-2.1200	0.53951
-3.1542	0.039860	3.5021	0.089180	-3.2747	0.23761	-2.2131	0.32843	-3.3014	0.40395	-1.8915	0.48374	-2.1331	0.53975
-3.1675	0.040230	3.4885	0.089940	-3.2878	0.23704	-2.2264	0.32874	-3.3147	0.40337	-1.9048	0.48343	-2.1464	0.54052
-3.1811	0.039820	3.4752	0.089680	-3.3011	0.23688	-2.2400	0.32799	-3.3280	0.40443	-1.9182	0.48311	-2.1600	0.54034
-3.1942	0.038910	3.4621	0.090190	-3.3144	0.23718	-2.2534	0.32837	-3.3414	0.40379	-1.9315	0.48366	-2.1734	0.53930
-3.2075	0.039880	3.4488	0.090170	-3.3280	0.23512	-2.2664	0.32834	-3.3547	0.40343	-1.9448	0.48270	-2.1864	0.53919
-3.2206	0.039700	3.4352	0.091440	-3.3411	0.23458	-2.2798	0.32807	-3.3680	0.40366	-1.9579	0.48286	-2.1998	0.53994
-3.2342	0.039770	3.4221	0.091520	-3.3544	0.23399	-2.2931	0.32861	-3.3811	0.40342	-1.9715	0.48373	-2.2134	0.53991
-3.2475	0.039150	3.4088	0.091120	-3.3678	0.23230	-2.3064	0.32864	-3.3947	0.40342	-1.9848	0.48406	-2.2264	0.54043
-3.2606	0.038870	3.3957	0.091940	-3.3814	0.23055	-2.3198	0.32847	-3.4080	0.40226	-1.9982	0.48340	-2.2398	0.53955
-3.2739	0.039950	3.3821	0.092470	-3.3944	0.22924	-2.3328	0.32888	-3.4211	0.40295	-2.0112	0.48307	-2.2531	0.53924
-3.2875	0.040340	3.3688	0.093550	-3.4078	0.22713	-2.3464	0.32927	-3.4344	0.40337	-2.0248	0.48268	-2.2664	0.53911
-3.3006	0.039860	3.3555	0.093890	-3.4208	0.22520	-2.3598	0.32892	-3.4480	0.40261	-2.0382	0.48237	-2.2798	0.53961
-3.3139	0.039440	3.3424	0.094650	-3.4344	0.22352	-2.3728	0.32846	-3.4611	0.40227	-2.0512	0.48254	-2.2928	0.53901
-3.3272	0.039130	3.3288	0.095930	-3.4478	0.22131	-2.3862	0.32839	-3.4744	0.40188	-2.0646	0.48321	-2.3062	0.53878
-3.3408	0.039950	3.3155	0.097910	-3.4608	0.21893	-2.3998	0.32757	-3.4878	0.40246	-2.0782	0.48229	-2.3198	0.53850
-3.3539	0.040800	3.3024	0.099820	-3.4742	0.21616	-2.4131	0.32779	-3.5011	0.40250	-2.0912	0.48201	-2.3331	0.53836
-3.3672	0.040300	3.2891	0.10122	-3.4878	0.21311	-2.4262	0.32752	-3.5144	0.40234	-2.1046	0.48216	-2.3462	0.53816
-3.3806	0.040020	3.2755	0.10359	-3.5011	0.20958	-2.4395	0.32758	-3.5275	0.40230	-2.1179	0.48234	-2.3595	0.53826
-3.3942	0.040160	3.2624	0.10600	-3.5142	0.20838	-2.4528	0.32819	-3.5408	0.40156	-2.1312	0.48162	-2.3731	0.53791
-3.4072	0.040160	3.2491	0.10907	-3.5275	0.20627	-2.4662	0.32807	-3.5544	0.40147	-2.1446	0.48208	-2.3864	0.53751
-3.4206	0.040130	3.2360	0.11195	-3.5411	0.20429	-2.4795	0.32857	-3.5678	0.40097	-2.1579	0.48245	-2.3995	0.53864
-3.4339	0.039970	3.2224	0.11539	-3.5542	0.20297	-2.4928	0.32807	-3.5808	0.40102	-2.1710	0.48251	-2.4128	0.53935
-3.4472	0.039940	3.2091	0.11893	-3.5675	0.20159	-2.5062	0.32788	-3.5942	0.40116	-2.1846	0.48209	-2.4264	0.53876
-3.4606	0.039870	3.1960	0.12054	-3.5808	0.20014	-2.5195	0.32770	-3.6078	0.40187	-2.1979	0.48216	-2.4395	0.53920
-3.4739	0.039260	3.1827	0.12326	-3.5942	0.19916	-2.5328	0.32720	-3.6208	0.40103	-2.2110	0.48235	-2.4528	0.53925
-3.4870	0.039190	3.1691	0.12569	-3.6075	0.19856	-2.5462	0.32704	-3.6342	0.40042	-2.2243	0.48189	-2.4662	0.53860
-3.5006	0.040060	3.1557	0.12753	-3.6206	0.19821	-2.5595	0.32740	-3.6472	0.39948	-2.2379	0.48164	-2.4795	0.53879
-3.5139	0.039160	3.1427	0.12918	-3.6339	0.19750	-2.5728	0.32715	-3.6608	0.40026	-2.2510	0.48163	-2.4928	0.53824
-3.5272	0.040300	3.1293	0.13057	-3.6475	0.19690	-2.5862	0.32749	-3.6742	0.39974	-2.2643	0.48111	-2.5062	0.53788
-3.5403	0.040330	3.1157	0.13097	-3.6608	0.19622	-2.5992	0.32799	-3.6872	0.39963	-2.2776	0.48124	-2.5192	0.53772
-3.5539	0.040050	3.1024	0.13178	-3.6739	0.19484	-2.6128	0.32716	-3.7006	0.39995	-2.2910	0.48189	-2.5328	0.53874
-3.5672	0.039350	3.0893	0.13273	-3.6872	0.19401	-2.6262	0.32713	-3.7142	0.39877	-2.3043	0.48153	-2.5459	0.53894
-3.5803	0.039320	3.0760	0.13267	-3.7008	0.19558	-2.6392	0.32762	-3.7272	0.39890	-2.3176	0.48143	-2.5592	0.53759
-3.5936	0.039300	3.0627	0.13289	-3.7139	0.19507	-2.6526	0.32733	-3.7406	0.40009	-2.3307	0.48133	-2.5726	0.53680
-3.6072	0.039020	3.0493	0.13301	-3.7272	0.19327	-2.6659	0.32705	-3.7536	0.39945	-2.3443	0.48126	-2.5859	0.53751
-3.6203	0.039420	3.0360	0.13244	-3.7403	0.19255	-2.6792	0.32680	-3.7675	0.39843	-2.3576	0.48078	-2.5992	0.53800
-3.6336	0.039820	3.0229	0.13203	-3.7539	0.19329	-2.6926	0.32712	-3.7806	0.39876	-2.3707	0.48065	-2.6126	0.53855
-3.6467	0.039160	3.0093	0.13291	-3.7672	0.19373	-2.7056	0.32675	-3.7936	0.39896	-2.3840	0.48123	-2.6256	0.53808
-3.6603	0.039110	2.9960	0.13292	-3.7806	0.19335	-2.7192	0.32710	-3.8070	0.39921	-2.3976	0.48078	-2.6392	0.53741
-3.6736	0.039750	2.9829	0.13324	-3.7936	0.19392	-2.7326	0.32725	-3.8206	0.39800	-2.4107	0.48053	-2.6526	0.53746
-3.6870	0.038870	2.9696	0.13393	-3.8072	0.19360	-2.7456	0.32635	-3.8339	0.39715	-2.4240	0.48057	-2.6659	0.53723
-3.7000	0.038850	2.9560	0.13313	-3.8203	0.19323	-2.7590	0.32634	-3.8470	0.39730	-2.4374	0.48030	-2.6790	0.53741
-3.7136	0.038660	2.9429	0.13299	-3.8336	0.19329	-2.7726	0.32714	-3.8603	0.39730	-2.4510	0.48009	-2.6926	0.53764
-3.7270	0.038000	2.9296	0.13321	-3.8470	0.19280	-2.7856	0.32666	-3.8739	0.39699	-2.4640	0.48045	-2.7056	0.53782
-3.7400	0.038870	2.9163	0.13442	-3.8606	0.19275	-2.7990	0.32645	-3.8872	0.39702	-2.4774	0.48091	-2.7190	0.53840
-3.7534	0.038970	2.9027	0.13501	-3.8736	0.19269	-2.8123	0.32620	-3.9003	0.39645	-2.4904	0.48024	-2.7323	0.53815
-3.7670	0.038600	2.8896	0.13459	-3.8870	0.19265	-2.8256	0.32592	-3.9134	0.39612	-2.5040	0.48039	-2.7459	0.53731
-3.7800	0.038480	2.8765	0.13371	-3.9000	0.19181	-2.8390	0.32614	-3.9272	0.39573	-2.5174	0.48025	-2.7590	0.53743
-3.7934	0.038940	2.8632	0.13378	-3.9136	0.19135	-2.8523	0.32605	-3.9403	0.39544	-2.5304	0.47959	-2.7723	0.53746
-3.8067	0.039050	2.8496	0.13445	-3.9270	0.19207	-2.8654	0.32584	-3.9536	0.39565	-2.5438	0.47962	-2.7854	0.53766
-3.8200	0.039330	2.8365	0.13449	-3.9403	0.19265	-2.8790	0.32625	-3.9670	0.39570	-2.5574	0.47844	-2.7990	0.53724
-3.8334	0.039580	2.8232	0.13436	-3.9534	0.19204	-2.8923	0.32609	-3.9803	0.39495	-2.5707	0.47845	-2.8123	0.53717
-3.8467	0.039150	2.8099	0.13487	-3.9670	0.19161	-2.9054	0.32602	-3.9936	0.39395	-2.5838	0.47878	-2.8256	0.53795
-3.8598	0.039130	2.7965	0.13451	-3.9800	0.19176	-2.9187	0.32586	-4.0070	0.39380	-2.5971	0.47811	-2.8387	0.53785
-3.8734	0.038980	2.7832	0.13409	-3.9934	0.19125	-2.9323	0.32597	-4.0200	0.39417	-2.6104	0.47880	-2.8523	0.53710
-3.8867	0.038510	2.7699	0.13473	-4.0067	0.19181	-2.9456	0.32637	-4.0336	0.39358	-2.6238	0.47955	-2.8656	0.53715
-3.8998	0.039350	2.7568	0.13477	-4.0203	0.19132	-2.9587	0.32516	-4.0470	0.39273	-2.6371	0.47952	-2.8787	0.53705
-3.9131	0.038320	2.7432	0.13441	-4.0334	0.19063	-2.9720	0.32612	-4.0600	0.39210	-2.6502	0.47936	-2.8920	0.53655
-3.9267	0.038680	2.7299	0.13498	-4.0467	0.19075	-2.9854	0.32654	-4.0734	0.39192	-2.6638	0.47910	-2.9056	0.53625
-3.9400	0.038960	2.7168	0.13517	-4.0598	0.19080	-2.9987	0.32587	-4.0870	0.39229	-2.6771	0.47883	-2.9187	0.53697
-3.9531	0.039220	2.7035	0.13520	-4.0734	0.19034	-3.0120	0.32527	-4.1000	0.39214	-2.6904	0.47832	-2.9320	0.53745
-3.9664	0.039540	2.6899	0.13484	-4.0867	0.19054	-3.0254	0.32547	-4.1134	0.39149	-2.7035	0.47885	-2.9454	0.53689
-3.9800	0.039240	2.6768	0.13533	-4.0998	0.19105	-3.0387	0.32585	-4.1264	0.39119	-2.7171	0.47865	-2.9587	0.53654
-3.9934	0.039090	2.6635	0.13485	-4.1131	0.19067	-3.0520	0.32538	-4.1400	0.39096	-2.7302	0.47859	-2.9720	0.53607
-4.0064	0.038430	2.6501	0.13503	-4.1267	0.19075	-3.0651	0.32521	-4.1534	0.39036	-2.7435	0.47853	-2.9854	0.53554
-4.0198	0.038550	2.6365	0.13594	-4.1398	0.19118	-3.0784	0.32431	-4.1664	0.38951	-2.7566	0.47798	-2.9984	0.53620
-4.0334	0.038990	2.6235	0.13573	-4.1531	0.19050	-3.0918	0.32390	-4.1798	0.38912	-2.7702	0.47752	-3.0120	0.53676
-4.0467	0.038540	2.6101	0.13529	-4.1664	0.19080	-3.1051	0.32514	-4.1934	0.38914	-2.7835	0.47734	-3.0251	0.53669
-4.0598	0.039020	2.5968	0.13515	-4.1798	0.19108	-3.1184	0.32482	-4.2067	0.38885	-2.7968	0.47705	-3.0384	0.53614
-4.0731	0.039720	2.5835	0.13552	-4.1931	0.19045	-3.1318	0.32438	-4.2198	0.38811	-2.8099	0.47737	-3.0518	0.53563
-4.0864	0.039150	2.5701	0.13500	-4.2064	0.19103	-3.1451	0.32477	-4.2328	0.38709	-2.8235	0.47724	-3.0654	0.53557
-4.0998	0.039500	2.5571	0.13475	-4.2195	0.19170	-3.1584	0.32488	-4.2467	0.38641	-2.8368	0.47754	-3.0784	0.53586
-4.1128	0.039000	2.5437	0.13550	-4.2331	0.19181	-3.1718	0.32497	-4.2598	0.38594	-2.8499	0.47692	-3.0918	0.53556
-4.1262	0.038560	2.5301	0.13586	-4.2462	0.19130	-3.1851	0.32437	-4.2731	0.38604	-2.8632	0.47645	-3.1048	0.53550
-4.1398	0.039020	2.5171	0.13536	-4.2595	0.19188	-3.1984	0.32366	-4.2862	0.38639	-2.8768	0.47709	-3.1184	0.53623
-4.1528	0.038990	2.5037	0.13493	-4.2728	0.19086	-3.2118	0.32353	-4.2998	0.38530	-2.8899	0.47737	-3.1318	0.53704
-4.1662	0.038330	2.4904	0.13568	-4.2864	0.19056	-3.2248	0.32312	-4.3131	0.38458	-2.9032	0.47627	-3.1451	0.53655
-4.1792	0.037950	2.4768	0.13578	-4.2995	0.19101	-3.2382	0.32288	-4.3264	0.38440	-2.9166	0.47599	-3.1582	0.53711
-4.1928	0.038580	2.4637	0.13614	-4.3128	0.19054	-3.2518	0.32259	-4.3395	0.38348	-2.9302	0.47604	-3.1718	0.53693
-4.2062	0.038870	2.4504	0.13589	-4.3262	0.19093	-3.2651	0.32307	-4.3531	0.38301	-2.9432	0.47533	-3.1851	0.53649
-4.2192	0.039000	2.4373	0.13645	-4.3398	0.19013	-3.2782	0.32264	-4.3662	0.38220	-2.9566	0.47489	-3.1982	0.53588
-4.2326	0.039060	2.4237	0.13619	-4.3528	0.19030	-3.2915	0.32235	-4.3795	0.38189	-2.9699	0.47486	-3.2115	0.53619
-4.2462	0.039060	2.4104	0.13550	-4.3662	0.19015	-3.3048	0.32182	-4.3928	0.38173	-2.9832	0.47525	-3.2251	0.53573
-4.2592	0.038870	2.3973	0.13522	-4.3792	0.18944	-3.3182	0.32219	-4.4064	0.38080	-2.9966	0.47556	-3.2382	0.53520
-4.2726	0.038850	2.3840	0.13490	-4.3928	0.18933	-3.3315	0.32265	-4.4195	0.38045	-3.0096	0.47508	-3.2515	0.53428
-4.2856	0.038700	2.3704	0.13572	-4.4062	0.18989	-3.3448	0.32186	-4.4328	0.38105	-3.0230	0.47469	-3.2646	0.53474
-4.2992	0.038130	2.3573	0.13604	-4.4192	0.18951	-3.3582	0.32121	-4.4459	0.37970	-3.0366	0.47478	-3.2782	0.53471
-4.3126	0.038800	2.3440	0.13560	-4.4326	0.18899	-3.3715	0.32080	-4.4595	0.37888	-3.0496	0.47443	-3.2915	0.53539
-4.3259	0.038990	2.3307	0.13591	-4.4462	0.18929	-3.3848	0.32130	-4.4728	0.37837	-3.0630	0.47473	-3.3048	0.53573
-4.3390	0.038440	2.3171	0.13581	-4.4592	0.19009	-3.3979	0.32083	-4.4862	0.37750	-3.0763	0.47462	-3.3179	0.53526
-4.3526	0.038310	2.3040	0.13658	-4.4726	0.18983	-3.4115	0.31971	-4.4992	0.37700	-3.0899	0.47409	-3.3315	0.53472
-4.3659	0.038470	2.2907	0.13634	-4.4859	0.19037	-3.4246	0.31920	-4.5128	0.37666	-3.1030	0.47442	-3.3448	0.53501
-4.3790	0.037980	2.2773	0.13665	-4.4995	0.19041	-3.4379	0.31900	-4.5262	0.37606	-3.1163	0.47378	-3.3579	0.53493
-4.3923	0.037860	2.2637	0.13633	-4.5126	0.18965	-3.4512	0.31837	-4.5392	0.37619	-3.1294	0.47376	-3.3712	0.53526
-4.4059	0.037700	2.2507	0.13713	-4.5259	0.18879	-3.4646	0.31866	-4.5523	0.37560	-3.1430	0.47305	-3.3848	0.53513
-4.4190	0.038650	2.2373	0.13591	-4.5390	0.18940	-3.4779	0.31811	-4.5662	0.37508	-3.1560	0.47369	-3.3979	0.53526
-4.4323	0.038890	2.2243	0.13596	-4.5526	0.18948	-3.4910	0.31639	-4.5792	0.37426	-3.1694	0.47290	-3.4112	0.53530
-4.4454	0.037830	2.2107	0.13592	-4.5659	0.19006	-3.5043	0.31560	-4.5926	0.37348	-3.1827	0.47241	-3.4243	0.53464
-4.4590	0.037730	2.1973	0.13649	-4.5790	0.18987	-3.5179	0.31555	-4.6056	0.37338	-3.1960	0.47208	-3.4379	0.53458
-4.4723	0.038730	2.1843	0.13653	-4.5923	0.18970	-3.5312	0.31491	-4.6192	0.37229	-3.2094	0.47192	-3.4512	0.53510
-4.4856	0.039070	2.1709	0.13639	-4.6059	0.19032	-3.5443	0.31426	-4.6326	0.37158	-3.2227	0.47200	-3.4643	0.53491
-4.4987	0.038030	2.1573	0.13693	-4.6190	0.19011	-3.5576	0.31175	-4.6459	0.37116	-3.2358	0.47199	-3.4776	0.53443
-4.5123	0.038300	2.1443	0.13637	-4.6323	0.19048	-3.5712	0.31046	-4.6590	0.37033	-3.2494	0.47216	-3.4912	0.53457
-4.5256	0.038450	2.1309	0.13632	-4.6456	0.18961	-3.5846	0.31087	-4.6726	0.37100	-3.2627	0.47156	-3.5046	0.53467
-4.5387	0.038760	2.1176	0.13571	-4.6592	0.18909	-3.5976	0.30969	-4.6859	0.37076	-3.2758	0.47113	-3.5176	0.53472
-4.5520	0.039270	2.1040	0.13588	-4.6723	0.18946	-3.6110	0.30721	-4.6990	0.36985	-3.2891	0.47152	-3.5310	0.53540
-4.5656	0.039020	2.0909	0.13607	-4.6856	0.18894	-3.6243	0.30591	-4.7123	0.36916	-3.3027	0.47107	-3.5446	0.53505
-4.5787	0.039120	2.0776	0.13641	-4.6987	0.18935	-3.6376	0.30492	-4.7259	0.36899	-3.3158	0.47123	-3.5576	0.53366
-4.5920	0.038060	2.0645	0.13635	-4.7123	0.18991	-3.6510	0.30362	-4.7390	0.36880	-3.3291	0.47119	-3.5710	0.53393
-4.6054	0.037270	2.0509	0.13621	-4.7254	0.18953	-3.6640	0.30241	-4.7523	0.36817	-3.3424	0.47091	-3.5840	0.53451
-4.6190	0.036960	2.0376	0.13710	-4.7390	0.18909	-3.6776	0.30077	-4.7654	0.36875	-3.3558	0.47057	-3.5976	0.53457
-4.6320	0.037780	2.0245	0.13655	-4.7520	0.18858	-3.6910	0.29827	-4.7790	0.36747	-3.3691	0.47009	-3.6110	0.53507
-4.6454	0.038790	2.0112	0.13655	-4.7656	0.18968	-3.7040	0.29660	-4.7923	0.36702	-3.3824	0.46951	-3.6243	0.53486
-4.6587	0.039060	1.9976	0.13708	-4.7787	0.19013	-3.7174	0.29501	-4.8056	0.36824	-3.3955	0.46989	-3.6374	0.53412
-4.6723	0.038290	1.9842	0.13681	-4.7920	0.18994	-3.7310	0.29349	-4.8187	0.36732	-3.4091	0.46969	-3.6510	0.53409
-4.6854	0.037770	1.9712	0.13730	-4.8054	0.18944	-3.7443	0.29168	-4.8323	0.36647	-3.4222	0.46942	-3.6643	0.53370
-4.6987	0.036890	1.9579	0.13738	-4.8190	0.18994	-3.7574	0.29060	-4.8454	0.36663	-3.4355	0.46956	-3.6774	0.53428
-4.7118	0.037310	1.9442	0.13742	-4.8320	0.19011	-3.7707	0.28953	-4.8587	0.36566	-3.4488	0.46963	-3.6907	0.53399
-4.7254	0.037120	1.9312	0.13749	-4.8454	0.19013	-3.7840	0.28891	-4.8720	0.36479	-3.4622	0.46922	-3.7043	0.53329
-4.7384	0.037520	1.9178	0.13766	-4.8584	0.18918	-3.7974	0.28791	-4.8856	0.36569	-3.4755	0.46855	-3.7174	0.53300
-4.7518	0.037170	1.9048	0.13709	-4.8720	0.18873	-3.8107	0.28746	-4.8990	0.36528	-3.4888	0.46853	-3.7307	0.53377
-4.7651	0.037450	1.8912	0.13658	-4.8854	0.18870	-3.8240	0.28639	-4.9120	0.36527	-3.5019	0.46840	-3.7440	0.53472
-4.7784	0.037380	1.8778	0.13631	-4.8987	0.18937	-3.8374	0.28529	-4.9254	0.36535	-3.5155	0.46826	-3.7574	0.53481
-4.7918	0.037680	1.8648	0.13658	-4.9118	0.18881	-3.8507	0.28398	-4.9387	0.36424	-3.5288	0.46741	-3.7707	0.53438
-4.8048	0.038500	1.8514	0.13716	-4.9254	0.18855	-3.8640	0.28344	-4.9520	0.36486	-3.5419	0.46664	-3.7840	0.53455
-4.8182	0.038170	1.8378	0.13662	-4.9387	0.18875	-3.8771	0.28298	-4.9654	0.36358	-3.5552	0.46763	-3.7971	0.53400
-4.8318	0.038080	1.8248	0.13665	-4.9518	0.18881	-3.8907	0.28281	-4.9784	0.36281	-3.5688	0.46812	-3.8107	0.53363
-4.8451	0.037650	1.8114	0.13710	-4.9648	0.18877	-3.9040	0.28165	-4.9920	0.36360	-3.5819	0.46725	-3.8240	0.53376
-4.8584	0.037510	1.7981	0.13729	-4.9784	0.18909	-3.9171	0.28103	-5.0054	0.36307	-3.5952	0.46656	-3.8371	0.53390
-4.8715	0.037590	1.7845	0.13721	-4.9918	0.18885	-3.9304	0.28080	-5.0184	0.36260	-3.6086	0.46610	-3.8504	0.53350
-4.8851	0.037680	1.7714	0.13740	-5.0051	0.18857	-3.9438	0.28045	-5.0318	0.36208	-3.6222	0.46613	-3.8640	0.53376
-4.8984	0.037140	1.7581	0.13708	-5.0182	0.18855	-3.9571	0.28095	-5.0454	0.36188	-3.6352	0.46605	-3.8771	0.53364
-4.9115	0.035370	1.7450	0.13670	-5.0318	0.18859	-3.9704	0.28017	-5.0584	0.36164	-3.6486	0.46538	-3.8904	0.53439
-4.9248	0.032300	1.7314	0.13755	-5.0451	0.18916	-3.9835	0.27974	-5.0718	0.36145	-3.6616	0.46616	-3.9038	0.53422
-4.9384	0.029370	1.7181	0.13736	-5.0584	0.18896	-3.9971	0.27946	-5.0848	0.36153	-3.6752	0.46600	-3.9171	0.53380
-4.9518	0.023790	1.7050	0.13738	-5.0715	0.18950	-4.0104	0.27887	-5.0984	0.36212	-3.6886	0.46511	-3.9304	0.53313
-4.9648	0.015820	1.6917	0.13710	-5.0851	0.18946	-4.0235	0.27931	-5.1118	0.36193	-3.7019	0.46466	-3.9438	0.53303
-4.9782	0.0094100	1.6781	0.13699	-5.0984	0.18900	-4.0368	0.27856	-5.1251	0.36162	-3.7150	0.46471	-3.9568	0.53313
-4.9918	0.0056500	1.6650	0.13714	-5.1115	0.18911	-4.0504	0.27724	-5.1382	0.36109	-3.7286	0.46516	-3.9704	0.53294
-5.0048	0.0040700	1.6517	0.13665	-5.1248	0.18823	-4.0635	0.27806	-5.1518	0.36108	-3.7419	0.46463	-3.9838	0.53375
-5.0182	0.0034600	1.6384	0.13684	-5.1384	0.18819	-4.0768	0.27894	-5.1651	0.36073	-3.7550	0.46463	-3.9968	0.53325
-5.0312	0.0034700	1.6248	0.13687	-5.1515	0.18825	-4.0902	0.27880	-5.1782	0.36040	-3.7683	0.46479	-4.0102	0.53266
-5.0448	0.0035000	1.6117	0.13734	-5.1648	0.18838	-4.1035	0.27794	-5.1915	0.36025	-3.7819	0.46483	-4.0238	0.53320
-5.0582	0.0034600	1.5984	0.13750	-5.1779	0.18818	-4.1168	0.27721	-5.2051	0.35998	-3.7950	0.46404	-4.0368	0.53369
-5.0712	0.0030500	1.5850	0.13776	-5.1915	0.18816	-4.1302	0.27694	-5.2182	0.35991	-3.8083	0.46308	-4.0502	0.53340
-5.0846	0.0030100	1.5717	0.13811	-5.2048	0.18784	-4.1432	0.27717	-5.2312	0.36019	-3.8216	0.46315	-4.0632	0.53283
-5.0982	0.0029600	1.5584	0.13783	-5.2182	0.18890	-4.1568	0.27704	-5.2446	0.35989	-3.8350	0.46229	-4.0768	0.53410
-5.1115	0.0023900	1.5453	0.13793	-5.2312	0.18866	-4.1702	0.27735	-5.2582	0.35966	-3.8483	0.46236	-4.0902	0.53365
-5.1246	0.0032900	1.5320	0.13740	-5.2448	0.18840	-4.1832	0.27766	-5.2715	0.35875	-3.8616	0.46258	-4.1032	0.53309
-5.1379	0.0034000	1.5186	0.13794	-5.2579	0.18760	-4.1966	0.27732	-5.2846	0.35886	-3.8750	0.46228	-4.1166	0.53346
-5.1515	0.0028700	1.5053	0.13898	-5.2712	0.18879	-4.2102	0.27635	-5.2979	0.35873	-3.8886	0.46178	-4.1302	0.53386
-5.1646	0.0017000	1.4920	0.13841	-5.2846	0.18805	-4.2235	0.27641	-5.3115	0.35899	-3.9016	0.46184	-4.1435	0.53323
-5.1779	0.0021200	1.4789	0.13706	-5.2982	0.18785	-4.2366	0.27671	-5.3246	0.35871	-3.9150	0.46157	-4.1566	0.53220
-5.1910	0.0026200	1.4653	0.13620	-5.3112	0.18835	-4.2496	0.27657	-5.3379	0.35846	-3.9283	0.46106	-4.1699	0.53178
-5.2046	0.0036500	1.4522	0.13726	-5.3246	0.18820	-4.2632	0.27597	-5.3510	0.35853	-3.9416	0.46082	-4.1835	0.53229
-5.2176	0.0039500	1.4389	0.13732	-5.3376	0.18831	-4.2766	0.27592	-5.3648	0.35911	-3.9550	0.46115	-4.1968	0.53281
-5.2310	0.0028800	1.4256	0.13744	-5.3512	0.18840	-4.2896	0.27552	-5.3779	0.35821	-3.9683	0.46084	-4.2099	0.53276
-5.2440	0.0029400	1.4120	0.13799	-5.3643	0.18824	-4.3030	0.27657	-5.3912	0.35817	-3.9814	0.46004	-4.2232	0.53329
-5.2576	0.0031600	1.3989	0.13784	-5.3779	0.18870	-4.3166	0.27664	-5.4043	0.35842	-3.9950	0.45946	-4.2366	0.53350
-5.2710	0.0032600	1.3856	0.13761	-5.3910	0.18855	-4.3299	0.27586	-5.4179	0.35852	-4.0083	0.45940	-4.2499	0.53323
-5.2843	0.0024500	1.3722	0.13727	-5.4046	0.18842	-4.3430	0.27632	-5.4312	0.35796	-4.0214	0.46009	-4.2632	0.53292
-5.2974	0.0024000	1.3589	0.13773	-5.4179	0.18809	-4.3563	0.27612	-5.4443	0.35856	-4.0347	0.46014	-4.2763	0.53219
-5.3110	0.0026600	1.3456	0.13732	-5.4310	0.18844	-4.3699	0.27507	-5.4576	0.35786	-4.0480	0.45974	-4.2899	0.53256
-5.3243	0.0021700	1.3322	0.13707	-5.4443	0.18833	-4.3830	0.27524	-5.4712	0.35700	-4.0614	0.45925	-4.3032	0.53305
-5.3374	0.0026600	1.3192	0.13644	-5.4576	0.18707	-4.3963	0.27547	-5.4843	0.35709	-4.0747	0.45921	-4.3163	0.53298
-5.3507	0.0026400	1.3056	0.13664	-5.4710	0.18768	-4.4094	0.27594	-5.4976	0.35786	-4.0878	0.45913	-4.3296	0.53279
-5.3643	0.0023800	1.2922	0.13713	-5.4843	0.18759	-4.4230	0.27599	-5.5110	0.35776	-4.1014	0.45889	-4.3432	0.53285
-5.3776	0.0024300	1.2792	0.13665	-5.4974	0.18762	-4.4363	0.27477	-5.5246	0.35775	-4.1144	0.45904	-4.3566	0.53280
-5.3907	0.0033400	1.2658	0.13730	-5.5110	0.18721	-4.4494	0.27479	-5.5376	0.35805	-4.1278	0.45901	-4.3696	0.53319
-5.4040	0.0037800	1.2522	0.13675	-5.5240	0.18753	-4.4627	0.27511	-5.5510	0.35707	-4.1411	0.45892	-4.3830	0.53322
-5.4176	0.0030800	1.2392	0.13702	-5.5376	0.18766	-4.4763	0.27532	-5.5640	0.35751	-4.1547	0.45764	-4.3963	0.53287
-5.4307	0.0026200	1.2258	0.13694	-5.5507	0.18783	-4.4896	0.27508	-5.5776	0.35773	-4.1680	0.45715	-4.4096	0.53243
-5.4440	0.0023100	1.2125	0.13671	-5.5643	0.18832	-4.5030	0.27467	-5.5910	0.35738	-4.1811	0.45695	-4.4230	0.53245
-5.4571	0.0024200	1.1989	0.13731	-5.5774	0.18787	-4.5160	0.27532	-5.6040	0.35679	-4.1944	0.45753	-4.4360	0.53190
-5.4707	0.0020200	1.1858	0.13746	-5.5907	0.18788	-4.5296	0.27528	-5.6174	0.35634	-4.2078	0.45725	-4.4496	0.53164
-5.4840	0.0025800	1.1725	0.13720	-5.6040	0.18835	-4.5427	0.27531	-5.6310	0.35671	-4.2211	0.45747	-4.4630	0.53230
-5.4971	0.0026900	1.1592	0.13765	-5.6174	0.18806	-4.5560	0.27436	-5.6440	0.35620	-4.2344	0.45729	-4.4760	0.53246
-5.5104	0.0021500	1.1458	0.13738	-5.6307	0.18841	-4.5691	0.27433	-5.6574	0.35620	-4.2475	0.45630	-4.4894	0.53163
-5.5240	0.0022200	1.1325	0.13783	-5.6440	0.18820	-4.5827	0.27480	-5.6707	0.35642	-4.2611	0.45602	-4.5030	0.53179
-5.5374	0.0028900	1.1194	0.13737	-5.6571	0.18828	-4.5960	0.27461	-5.6843	0.35632	-4.2744	0.45581	-4.5163	0.53203
-5.5504	0.0030900	1.1061	0.13805	-5.6707	0.18765	-4.6094	0.27424	-5.6974	0.35603	-4.2875	0.45519	-4.5296	0.53151
-5.5638	0.0019100	1.0925	0.13798	-5.6838	0.18754	-4.6224	0.27455	-5.7107	0.35618	-4.3008	0.45518	-4.5427	0.53239
-5.5774	0.0023200	1.0792	0.13848	-5.6974	0.18789	-4.6360	0.27538	-5.7238	0.35640	-4.3144	0.45603	-4.5560	0.53248
-5.5904	0.0027500	1.0661	0.13874	-5.7104	0.18756	-4.6494	0.27512	-5.7374	0.35674	-4.3275	0.45577	-4.5694	0.53185
-5.6038	0.0023300	1.0528	0.13796	-5.7238	0.18700	-4.6624	0.27456	-5.7507	0.35594	-4.3408	0.45586	-4.5827	0.53166
-5.6168	0.0018300	1.0392	0.13763	-5.7371	0.18785	-4.6758	0.27521	-5.7640	0.35580	-4.3539	0.45536	-4.5958	0.53095
-5.6304	0.0024400	1.0261	0.13756	-5.7504	0.18776	-4.6894	0.27569	-5.7771	0.35484	-4.3675	0.45538	-4.6094	0.53162
-5.6438	0.0025400	1.0128	0.13750	-5.7635	0.18743	-4.7027	0.27580	-5.7907	0.35541	-4.3808	0.45455	-4.6227	0.53185
-5.6568	0.0027400	0.99940	0.13797	-5.7771	0.18807	-4.7158	0.27465	-5.8038	0.35596	-4.3939	0.45485	-4.6358	0.53166
-5.6702	0.0023400	0.98610	0.13832	-5.7904	0.18745	-4.7291	0.27527	-5.8171	0.35623	-4.4072	0.45503	-4.6491	0.53136
-5.6838	0.0027600	0.97280	0.13881	-5.8038	0.18739	-4.7424	0.27567	-5.8304	0.35624	-4.4208	0.45458	-4.6627	0.53164
-5.6968	0.0024600	0.95970	0.13816	-5.8168	0.18732	-4.7558	0.27481	-5.8440	0.35591	-4.4339	0.45466	-4.6760	0.53115
-5.7102	0.0016300	0.94640	0.13844	-5.8304	0.18699	-4.7691	0.27492	-5.8571	0.35639	-4.4472	0.45428	-4.6891	0.53089
-5.7232	0.0020500	0.93280	0.13772	-5.8435	0.18714	-4.7822	0.27396	-5.8704	0.35629	-4.4606	0.45433	-4.7024	0.53126
-5.7368	0.0017200	0.91970	0.13753	-5.8568	0.18724	-4.7958	0.27505	-5.8838	0.35590	-4.4739	0.45402	-4.7158	0.53213
-5.7502	0.0017200	0.90640	0.13783	-5.8702	0.18700	-4.8091	0.27454	-5.8971	0.35489	-4.4872	0.45333	-4.7291	0.53187
-5.7632	0.0029300	0.89300	0.13825	-5.8838	0.18764	-4.8224	0.27485	-5.9104	0.35584	-4.5003	0.45350	-4.7422	0.53123
-5.7766	0.0026300	0.87940	0.13779	-5.8968	0.18802	-4.8355	0.27363	-5.9235	0.35551	-4.5136	0.45297	-4.7555	0.53186
-5.7902	0.0030900	0.86640	0.13739	-5.9102	0.18666	-4.8491	0.27456	-5.9368	0.35497	-4.5272	0.45319	-4.7691	0.53186
-5.8035	0.0022900	0.85300	0.13809	-5.9235	0.18677	-4.8624	0.27499	-5.9504	0.35531	-4.5403	0.45230	-4.7822	0.53159
-5.8166	0.0018600	0.84000	0.13759	-5.9371	0.18752	-4.8755	0.27427	-5.9635	0.35504	-4.5536	0.45235	-4.7955	0.53181
-5.8299	0.0018700	0.82640	0.13799	-5.9502	0.18756	-4.8886	0.27399	-5.9768	0.35478	-4.5667	0.45277	-4.8088	0.53138
-5.8435	0.0018700	0.81300	0.13786	-5.9635	0.18716	-4.9022	0.27382	-5.9899	0.35418	-4.5803	0.45258	-4.8224	0.53023
-5.8566	0.0015000	0.80000	0.13786	-5.9766	0.18718	-4.9158	0.27381	-6.0038	0.35386	-4.5936	0.45260	-4.8358	0.53074
-5.8699	0.0018500	0.78660	0.13806	-5.9902	0.18693	-4.9288	0.27403	-6.0168	0.35420	-4.6070	0.45273	-4.8491	0.53141
-5.8830	0.0016900	0.77300	0.13834	-6.0032	0.18650	-4.9419	0.27334	-6.0302	0.35382	-4.6200	0.45254	-4.8622	0.53052
-5.8966	0.0019100	0.76000	0.13898	-6.0166	0.18730	-4.9555	0.27375	-6.0432	0.35406	-4.6336	0.45234	-4.8755	0.53068
-5.9099	0.0023700	0.74660	0.13895	-6.0299	0.18716	-4.9688	0.27361	-6.0568	0.35407	-4.6470	0.45194	-4.8888	0.53110
-5.9230	0.0024800	0.73330	0.13820	-6.0435	0.18685	-4.9822	0.27401	-6.0702	0.35403	-4.6600	0.45173	-4.9022	0.53208
-5.9363	0.0025200	0.71970	0.13858	-6.0566	0.18596	-4.9952	0.27432	-6.0832	0.35453	-4.6734	0.45196	-4.9152	0.53147
-5.9499	0.0025100	0.70660	0.13861	-6.0699	0.18679	-5.0088	0.27416	-6.0966	0.35431	-4.6870	0.45172	-4.9288	0.53084
-5.9630	0.0019300	0.69330	0.13828	-6.0830	0.18743	-5.0222	0.27488	-6.1102	0.35373	-4.7000	0.45077	-4.9422	0.53143
-5.9763	0.0023500	0.68000	0.13827	-6.0966	0.18702	-5.0352	0.27505	-6.1235	0.35374	-4.7134	0.45144	-4.9552	0.53054
-5.9894	0.0024200	0.66640	0.13763	-6.1099	0.18664	-5.0486	0.27472	-6.1366	0.35310	-4.7267	0.45101	-4.9686	0.53094
-6.0030	0.0013700	0.65330	0.13802	-6.1232	0.18616	-5.0619	0.27324	-6.1499	0.35393	-4.7400	0.45054	-4.9822	0.53115
-6.0163	0.0013700	0.64000	0.13817	-6.1363	0.18648	-5.0752	0.27318	-6.1635	0.35475	-4.7534	0.45078	-4.9952	0.53080
-6.0296	0.0012800	0.62660	0.13850	-6.1499	0.18788	-5.0883	0.27373	-6.1766	0.35409	-4.7667	0.45101	-5.0086	0.53034
-6.0427	0.0018500	0.61300	0.13865	-6.1632	0.18788	-5.1016	0.27347	-6.1899	0.35328	-4.7798	0.45068	-5.0216	0.53048
-6.0563	0.0015000	0.60000	0.13838	-6.1766	0.18670	-5.1152	0.27399	-6.2030	0.35395	-4.7934	0.44973	-5.0352	0.53107
-6.0694	0.0020200	0.58660	0.13856	-6.1896	0.18668	-5.1286	0.27405	-6.2166	0.35377	-4.8064	0.44999	-5.0486	0.53104
-6.0827	0.0023600	0.57360	0.13800	-6.2032	0.18748	-5.1416	0.27414	-6.2299	0.35306	-4.8198	0.44969	-5.0616	0.53051
-6.0960	0.0022900	0.56000	0.13756	-6.2163	0.18769	-5.1547	0.27326	-6.2432	0.35310	-4.8331	0.44951	-5.0750	0.53073
-6.1094	0.0020200	0.54660	0.13748	-6.2296	0.18680	-5.1683	0.27362	-6.2563	0.35311	-4.8464	0.45070	-5.0886	0.53156
-6.1227	0.0011700	0.53360	0.13798	-6.2427	0.18615	-5.1816	0.27336	-6.2699	0.35269	-4.8598	0.44974	-5.1016	0.53083
-6.1360	0.00072000	0.52020	0.13819	-6.2563	0.18594	-5.1950	0.27319	-6.2830	0.35273	-4.8731	0.44948	-5.1150	0.53049
-6.1491	0.0010400	0.50660	0.13827	-6.2696	0.18609	-5.2080	0.27315	-6.2963	0.35259	-4.8862	0.44972	-5.1283	0.53095
-6.1627	0.0016300	0.49360	0.13814	-6.2830	0.18671	-5.2216	0.27394	-6.3096	0.35299	-4.8998	0.44941	-5.1419	0.53137
-6.1760	0.0022900	0.48020	0.13802	-6.2960	0.18630	-5.2350	0.27402	-6.3232	0.35290	-4.9131	0.44858	-5.1550	0.53088
-6.1891	0.0019200	0.46690	0.13822	-6.3096	0.18597	-5.2483	0.27341	-6.3363	0.35339	-4.9264	0.44868	-5.1683	0.53022
-6.2024	0.0015500	0.45360	0.13710	-6.3230	0.18658	-5.2614	0.27347	-6.3496	0.35339	-4.9395	0.44863	-5.1816	0.53027
-6.2160	0.0011300	0.44020	0.13677	-6.3360	0.18722	-5.2750	0.27324	-6.3630	0.35280	-4.9531	0.44920	-5.1950	0.53037
-6.2291	0.0019100	0.42720	0.13746	-6.3494	0.18675	-5.2883	0.27325	-6.3763	0.35305	-4.9664	0.44921	-5.2083	0.53034
-6.2424	0.0020400	0.41380	0.13781	-6.3630	0.18635	-5.3016	0.27280	-6.3896	0.35273	-4.9795	0.44909	-5.2214	0.53013
-6.2558	0.0018100	0.40020	0.13857	-6.3760	0.18582	-5.3147	0.27318	-6.4030	0.35256	-4.9928	0.44878	-5.2347	0.53034
-6.2691	0.0019600	0.38720	0.13925	-6.3894	0.18572	-5.3283	0.27398	-6.4160	0.35210	-5.0064	0.44931	-5.2483	0.52968
-6.2824	0.0019500	0.37380	0.13792	-6.4027	0.18648	-5.3416	0.27373	-6.4296	0.35156	-5.0195	0.44934	-5.2616	0.53049
-6.2958	0.0020000	0.36050	0.13777	-6.4163	0.18675	-5.3547	0.27335	-6.4427	0.35168	-5.0328	0.44822	-5.2747	0.52981
-6.3088	0.0019000	0.34690	0.13797	-6.4294	0.18650	-5.3678	0.27302	-6.4560	0.35238	-5.0462	0.44777	-5.2880	0.53001
-6.3224	0.0018100	0.33380	0.13800	-6.4427	0.18686	-5.3814	0.27237	-6.4694	0.35255	-5.0598	0.44864	-5.3016	0.53038
-6.3355	0.0016300	0.32080	0.13882	-6.4558	0.18662	-5.3947	0.27241	-6.4830	0.35257	-5.0731	0.44909	-5.3150	0.53018
-6.3488	0.0011300	0.30740	0.13811	-6.4694	0.18689	-5.4080	0.27285	-6.4960	0.35236	-5.0862	0.44810	-5.3283	0.53010
-6.3622	0.0019200	0.29380	0.13792	-6.4827	0.18632	-5.4211	0.27350	-6.5000	0.35254	-5.0995	0.44827	-5.3414	0.53003
-6.3755	0.0021600	0.28080	0.13802	-6.4960	0.18666	-5.4347	0.27334	-6.5000	0.35225	-5.1131	0.44785	-5.3547	0.53093
-6.3888	0.0015900	0.26740	0.13803	-6.5000	0.18673	-5.4480	0.27356	-6.5000	0.35214	-5.1262	0.44795	-5.3680	0.53065
-6.4022	0.0014800	0.25410	0.13842	-6.5000	0.18655	-5.4614	0.27272	-6.5000	0.35244	-5.1395	0.44866	-5.3814	0.52974
-6.4152	0.0014400	0.24050	0.13797	-6.5000	0.18628	-5.4744	0.27231	-6.5000	0.35266	-5.1528	0.44821	-5.3944	0.52957
-6.4288	0.0011500	0.22720	0.13816	-6.5000	0.18640	-5.4880	0.27274	-6.5000	0.35223	-5.1664	0.44776	-5.4080	0.52924
-6.4422	0.0015600	0.21410	0.13814	-6.5000	0.18683	-5.5014	0.27332			-5.1795	0.44805	-5.4214	0.52969
-6.4552	0.0019800	0.20080	0.13811	-6.5000	0.18685	-5.5144	0.27235			-5.1928	0.44755	-5.4344	0.53059
-6.4686	0.0018100	0.18720	0.13872	-6.5000	0.18689	-5.5278	0.27290			-5.2059	0.44650	-5.4478	0.52992
-6.4822	0.0016500	0.17410	0.13947	-6.5000	0.18697	-5.5411	0.27291			-5.2195	0.44655	-5.4614	0.52999
-6.4952	0.0011700	0.16080	0.13914	-6.5000	0.18584	-5.5544	0.27294			-5.2328	0.44699	-5.4747	0.52938
-6.5000	0.0013300	0.14740	0.13856	-6.5000	0.18606	-5.5678	0.27255			-5.2459	0.44695	-5.4878	0.52898
-6.5000	0.0013100	0.13410	0.13839	-6.5000	0.18594	-5.5808	0.27254			-5.2592	0.44707	-5.5011	0.53000
-6.5000	0.00076000	0.12080	0.13826	-6.5000	0.18588	-5.5944	0.27318			-5.2728	0.44690	-5.5144	0.53038
-6.5000	0.0010200	0.10770	0.13826	-6.5000	0.18623	-5.6078	0.27378			-5.2859	0.44692	-5.5278	0.53023
-6.5000	0.00083000	0.094400	0.13795	-6.5000	0.18702	-5.6208	0.27257			-5.2992	0.44657	-5.5408	0.52900
-6.5000	0.0013500	0.080800	0.13849	-6.5000	0.18646	-5.6342	0.27216			-5.3126	0.44639	-5.5542	0.52879
-6.5000	0.0011900	0.067700	0.13865	-6.5000	0.18578	-5.6478	0.27261			-5.3259	0.44528	-5.5678	0.52946
-6.5000	0.00080000	0.054400	0.13799	-6.5000	0.18546	-5.6611	0.27314			-5.3392	0.44587	-5.5811	0.52974
-6.5000	0.0013400	0.041000	0.13841	-6.5000	0.18517	-5.6742	0.27180			-5.3523	0.44638	-5.5942	0.52943
-6.5000	0.0018000	0.027700	0.13869	-6.5000	0.18589	-5.6872	0.27188			-5.3656	0.44539	-5.6075	0.52893
-6.5000	0.00065000	0.014400	0.13885	-6.5000	0.18682	-5.7008	0.27199			-5.3792	0.44528	-5.6211	0.52929
-6.5000	0.00069000	0.0013000	0.13916	-6.5000	0.18622	-5.7142	0.27186			-5.3926	0.44510	-5.6344	0.52874
-6.5000	0.00087000	-0.012000	0.13912	-6.5000	0.18607	-5.7275	0.27220			-5.4056	0.44605	-5.6475	0.52917
-6.5000	0.00041000	-0.025600	0.13965	-6.5000	0.18625	-5.7406	0.27216			-5.4190	0.44647	-5.6608	0.52969
-6.5000	-0.00015000	-0.038700	0.13900	-6.5000	0.18619	-5.7542	0.27303			-5.4326	0.44560	-5.6742	0.52918
-6.5000	0.00037000	-0.052000	0.13793	-6.5000	0.18667	-5.7675	0.27255			-5.4456	0.44574	-5.6875	0.52931
-6.5000	0.0014300	-0.065400	0.13751	-6.5000	0.18627	-5.7808	0.27341			-5.4590	0.44584	-5.7008	0.52873
-6.5000	0.00052000	-0.079000	0.13887	-6.5000	0.18566	-5.7939	0.27265			-5.4720	0.44571	-5.7139	0.52841
-6.5000	0.00085000	-0.092000	0.13908	-6.5000	0.18617	-5.8075	0.27194			-5.4856	0.44538	-5.7275	0.52883
-6.5000	0.00087000	-0.10540	0.13922	-6.5000	0.18570	-5.8208	0.27210			-5.4990	0.44533	-5.7408	0.52917
-6.5000	0.0015400	-0.11870	0.13787	-6.5000	0.18677	-5.8339	0.27227			-5.5120	0.44486	-5.7539	0.52823
-6.5000	0.0010600	-0.13230	0.13827	-6.5000	0.18558	-5.8472	0.27221			-5.5254	0.44464	-5.7672	0.52859
[truncated: 581 more rows]
