# Supplementary material for: Tunable chiral and nematic states in the triple-Q antiferromagnet Co1/3TaS2
Source: Nat Commun. 2026 Jan 31;17:2212. doi: 10.1038/s41467-026-68843-0 (PMC12963503; doi:10.1038/s41467-026-68843-0)
Supplement: Supplementary file 3 — Source Data [file 41467_2026_68843_MOESM3_ESM.zip › Fig4a_0deg.txt]

-0.285	0.015	0.465	1.020	1.365	1.155	0.105	-0.435	-0.825	-1.110	-0.945	-0.795	-0.465	0.120	0.555	0.780	0.735	0.735	0.810	0.975	1.170	1.140	1.515	1.725	1.710	1.485	1.530	1.440	1.320	0.855	0.375	0.030	-0.030	-0.315	-0.495	-0.375
-0.420	-0.135	0.285	1.065	1.230	1.440	1.095	1.260	1.215	1.065	1.080	0.750	0.495	0.045	0.000	-0.240	-0.165	-0.300	-0.165	-0.240	-0.330	-0.270	-0.270	-0.120	-0.075	-0.375	-0.210	-0.345	-0.330	-0.165	0.210	0.810	1.005	0.810	0.825	1.245
-0.645	-0.315	-0.090	0.840	1.245	1.680	1.905	1.830	1.980	1.905	1.860	1.470	0.645	-0.240	-0.450	-0.645	-0.630	-0.585	-0.645	-0.705	-0.720	-0.960	-0.930	-0.870	-0.855	-0.975	-0.630	-0.555	-0.660	-0.630	0.120	0.690	1.125	1.200	1.500	1.680
-0.675	-0.465	-0.375	0.165	0.720	1.275	1.830	1.935	1.980	2.055	1.950	1.740	0.960	-0.165	-0.510	-0.615	-0.840	-0.585	-0.735	-0.825	-0.945	-1.185	-1.095	-1.005	-1.050	-0.900	-0.765	-0.780	-0.525	-0.390	0.210	0.630	1.065	1.455	1.785	1.845
-0.555	-0.645	-0.450	-0.120	-0.015	0.075	0.690	1.275	1.665	1.980	2.115	1.890	1.095	0.075	-0.270	-0.585	-0.705	-0.570	-0.600	-0.855	-0.915	-1.215	-1.275	-1.080	-0.915	-0.975	-0.885	-0.720	-0.270	-0.045	0.765	0.885	1.305	1.590	1.770	1.770
0.150	-0.105	0.225	0.090	-0.090	-0.030	-0.045	0.135	0.615	1.410	1.785	1.815	1.260	0.465	-0.135	-0.555	-0.750	-0.615	-0.600	-0.675	-0.915	-1.035	-1.140	-0.885	-0.960	-0.990	-0.870	-0.480	-0.450	0.000	0.660	1.095	1.335	1.575	1.695	1.755
0.960	0.945	1.185	1.170	0.975	0.420	-0.210	-0.165	0.015	0.330	0.660	1.095	0.885	0.135	-0.165	-0.435	-0.555	-0.660	-0.645	-0.690	-0.915	-0.930	-0.930	-0.840	-0.825	-0.705	-0.690	-0.675	-0.690	0.330	0.825	1.170	1.275	1.185	1.545	1.770
1.575	1.785	1.635	1.470	1.545	1.140	0.135	0.225	0.120	-0.060	0.120	0.165	0.045	-0.210	-0.480	-0.735	-0.585	-0.570	-0.615	-0.720	-0.840	-0.975	-0.960	-0.885	-0.840	-0.840	-0.960	-0.615	-0.525	0.465	0.960	1.155	1.350	1.425	1.695	1.815
1.950	2.025	1.905	1.920	1.755	1.635	1.140	1.050	0.870	0.240	0.135	-0.255	-0.390	-0.450	-0.600	-0.720	-0.645	-0.300	-0.375	-0.705	-0.945	-1.020	-0.885	-0.765	-0.855	-0.600	-0.840	-0.885	-0.540	0.855	1.185	1.020	1.365	1.275	1.755	1.965
1.920	1.995	2.130	2.085	1.890	1.830	1.650	1.620	1.500	1.185	0.585	0.060	-0.180	-0.465	-0.645	-0.765	-0.765	-0.495	-0.525	-0.600	-0.855	-1.080	-1.185	-0.660	-0.735	-0.255	-0.615	-0.720	-0.585	0.780	0.945	0.705	1.305	1.455	1.695	1.980
1.080	1.305	1.680	1.755	1.980	2.025	1.875	1.935	1.800	1.590	1.305	0.690	0.120	-0.495	-0.690	-0.540	-0.690	-0.555	-0.585	-0.510	-0.855	-1.140	-1.110	-0.795	-0.825	-0.540	-0.210	-0.435	-0.300	0.750	1.080	1.305	0.975	1.080	1.830	1.980
-0.135	0.000	0.465	1.065	1.605	1.785	1.890	1.980	1.950	2.010	1.755	1.395	0.720	-0.225	-0.405	-0.360	-0.225	-0.255	-0.375	-0.480	-0.450	-0.840	-0.975	-1.020	-0.720	-0.705	-0.465	-0.675	-0.330	0.810	1.065	1.275	0.660	1.500	1.530	1.635
-0.900	-0.735	-0.570	-0.255	0.090	0.525	1.470	1.800	1.860	2.130	2.010	1.695	1.185	0.345	0.030	0.195	0.810	0.795	0.780	0.870	0.345	-0.135	-0.480	-0.705	-0.915	-0.645	-0.735	-0.735	-0.570	0.315	0.255	1.095	1.155	1.710	1.365	1.455
-1.215	-1.110	-1.035	-0.870	-0.570	-0.180	-0.060	0.420	0.870	1.470	1.710	1.815	1.650	1.380	1.230	0.705	1.335	1.425	1.530	1.440	1.245	1.155	0.765	0.540	-0.135	-0.345	-0.645	-0.855	-0.855	-0.540	-0.510	0.660	0.570	0.960	0.540	1.125
-1.230	-1.275	-1.395	-1.185	-1.005	-0.795	-0.645	-0.405	-0.105	0.030	0.600	0.960	1.350	1.620	1.635	1.620	1.710	1.650	1.980	1.725	1.770	1.650	1.575	1.470	1.080	0.990	0.270	-0.300	-0.705	-0.705	-0.630	-0.180	-0.270	-0.150	0.270	0.300
-0.900	-1.020	-1.200	-1.140	-1.290	-1.170	-1.230	-0.930	-1.035	-0.750	-0.360	-0.180	0.075	0.720	1.215	1.965	1.875	1.965	2.190	2.010	2.145	2.055	1.995	1.950	1.710	1.530	1.290	0.885	0.195	-0.150	-0.315	-0.345	-0.585	-0.210	0.105	-0.060
-0.735	-0.645	-0.870	-0.870	-1.290	-1.380	-1.200	-1.245	-1.290	-1.140	-0.855	-0.690	-0.540	-0.315	0.045	1.095	1.455	1.995	2.085	2.220	2.310	2.070	2.190	2.175	1.905	1.920	1.755	1.665	1.245	0.570	0.360	-0.075	-0.270	-0.420	-0.360	-0.405
-0.270	-0.510	-0.555	-0.675	-0.705	-0.930	-1.050	-1.170	-1.440	-1.275	-1.215	-0.960	-0.915	-0.975	-0.795	-0.405	0.210	1.065	1.545	2.175	2.325	2.265	2.295	2.220	2.055	1.995	1.995	1.920	1.695	1.530	1.380	1.035	0.690	0.060	-0.270	-0.585
-0.180	-0.345	-0.270	-0.435	-0.615	-0.750	-0.750	-0.960	-1.125	-1.080	-1.065	-1.170	-1.080	-1.215	-1.035	-1.005	-0.630	0.060	0.180	1.245	1.860	2.130	2.280	2.475	2.175	2.130	2.250	2.085	1.905	1.875	1.605	1.680	1.425	1.125	0.765	0.000
-0.105	-0.180	-0.075	-0.225	-0.300	-0.570	-0.615	-0.675	-0.885	-0.780	-0.705	-0.765	-0.855	-1.185	-1.140	-1.110	-0.945	-0.750	-0.690	-0.210	0.300	1.050	1.500	2.100	2.295	2.205	2.175	2.295	2.115	2.130	1.965	1.965	1.845	1.755	1.650	1.305
0.210	-0.120	0.045	-0.075	-0.045	-0.315	-0.450	-0.570	-0.450	-0.720	-0.495	-0.600	-0.855	-0.870	-0.840	-0.975	-1.020	-1.080	-0.975	-0.690	-0.615	-0.315	0.135	0.435	1.155	1.560	1.770	1.980	2.115	2.175	2.130	2.220	1.965	1.920	1.950	1.650
-0.165	-0.285	-0.195	-0.165	-0.195	-0.525	-0.690	-0.600	-0.495	-0.705	-0.585	-0.420	-0.585	-0.675	-0.705	-0.780	-0.765	-0.930	-0.855	-0.945	-0.780	-0.780	-0.705	-0.525	-0.195	-0.075	0.060	0.675	1.110	1.725	1.890	2.190	2.160	2.130	2.115	2.055
-0.300	-0.195	-0.255	-0.210	-0.510	-0.570	-0.405	-0.465	-0.600	-0.705	-0.615	-0.720	-0.600	-0.660	-0.690	-0.765	-0.630	-0.780	-0.540	-0.735	-0.885	-0.990	-0.975	-0.885	-0.735	-0.765	-0.690	-0.375	-0.210	0.525	1.110	1.440	1.860	2.115	2.115	2.265
-0.195	-0.225	-0.270	-0.300	-0.345	-0.510	-0.315	-0.465	-0.465	-0.675	-0.780	-0.840	-0.765	-0.675	-0.660	-0.735	-0.315	-0.390	-0.465	-0.675	-0.630	-0.720	-0.900	-0.945	-1.065	-1.200	-1.110	-1.050	-0.705	-0.675	-0.285	-0.165	0.405	0.765	1.200	1.920
-0.210	-0.285	-0.360	-0.420	-0.540	-0.405	-0.420	-0.405	-0.375	-0.480	-0.585	-0.720	-0.465	-0.585	-0.660	-0.645	-0.465	-0.630	-0.465	-0.450	-0.630	-0.630	-0.885	-0.705	-0.645	-0.975	-1.215	-1.320	-1.200	-0.930	-0.885	-0.870	-0.570	-0.225	-0.105	0.495
-0.300	-0.555	-0.585	-0.510	-0.390	-0.345	-0.540	-0.360	-0.330	-0.315	-0.270	-0.630	-0.330	-0.465	-0.465	-0.360	-0.510	-0.420	-0.375	-0.315	-0.690	-0.345	-0.465	-0.450	-0.600	-0.705	-0.945	-1.050	-1.185	-1.065	-1.065	-1.215	-0.930	-0.765	-0.750	-0.435
-0.390	-0.300	-0.555	-0.390	-0.420	-0.480	-0.540	-0.360	-0.315	-0.090	-0.405	-0.420	-0.345	-0.375	-0.435	-0.330	-0.615	-0.330	-0.495	-0.345	-0.435	-0.150	-0.285	-0.315	-0.495	-0.690	-0.600	-0.615	-0.720	-0.825	-0.825	-1.035	-1.005	-0.915	-1.050	-1.065
-0.285	-0.225	0.075	0.015	-0.540	-0.510	-0.465	-0.465	-0.285	-0.180	-0.330	-0.375	-0.405	-0.225	-0.315	-0.450	-0.480	-0.390	-0.270	-0.165	-0.060	-0.060	-0.090	0.030	-0.210	-0.420	-0.270	-0.165	-0.180	-0.465	-0.750	-0.660	-0.840	-0.900	-1.050	-1.215
0.375	0.150	-0.075	-0.135	-0.495	-0.390	-0.630	-0.600	-0.525	-0.465	-0.420	-0.345	-0.240	-0.390	-0.240	-0.345	-0.465	-0.270	-0.105	-0.030	-0.075	0.150	0.465	0.450	0.210	0.060	0.270	0.495	0.435	-0.060	-0.375	-0.660	-0.495	-0.600	-0.810	-1.035
0.000	-0.210	-0.360	-0.525	-0.420	-0.375	-0.540	-0.585	-0.480	-0.285	-0.240	-0.165	-0.330	-0.240	-0.360	-0.225	-0.435	-0.255	-0.090	0.105	0.300	0.240	0.660	0.360	0.375	0.465	0.705	0.885	0.510	0.525	0.645	-0.015	-0.045	-0.585	-0.615	-0.615
-0.135	-0.105	-0.165	-0.435	-0.540	-0.315	-0.510	-0.555	-0.450	-0.300	-0.210	-0.135	-0.180	-0.015	-0.210	-0.060	-0.135	-0.270	-0.075	0.210	0.375	0.300	0.195	0.330	0.480	0.840	1.080	0.900	0.630	0.630	0.960	0.780	0.150	-0.030	-0.300	0.120
0.015	-0.030	-0.270	-0.285	-0.240	-0.240	-0.405	-0.420	-0.525	-0.390	-0.420	-0.150	0.030	-0.150	-0.225	-0.165	-0.090	-0.315	-0.120	0.060	0.345	0.195	0.315	0.225	0.510	1.095	0.765	0.450	0.690	0.675	0.945	1.065	0.660	0.180	0.000	0.600
-0.270	-0.240	-0.255	-0.165	0.105	-0.060	-0.045	-0.210	-0.300	-0.240	-0.270	-0.015	0.195	-0.150	-0.045	-0.180	-0.135	-0.450	-0.255	-0.120	0.255	0.300	0.210	0.375	0.795	1.035	0.495	0.375	0.810	0.900	1.125	1.110	0.540	-0.030	0.060	0.690
-0.525	-0.495	-0.090	0.060	0.165	0.060	-0.090	-0.315	-0.195	-0.330	0.000	0.090	0.180	0.375	0.510	-0.105	-0.015	-0.240	0.060	-0.105	0.165	0.195	0.195	0.780	0.705	0.540	0.165	0.780	0.675	1.035	1.290	1.080	0.195	0.090	0.225	0.705
-0.345	-0.480	0.000	-0.015	-0.030	-0.225	-0.045	-0.270	-0.045	-0.285	0.000	0.060	0.150	0.315	0.420	-0.015	-0.195	0.045	0.135	0.165	0.015	0.045	0.345	0.750	0.270	0.240	0.315	0.825	0.705	0.480	0.975	0.420	-0.090	-0.075	0.060	0.870
-0.195	-0.195	-0.090	-0.225	-0.390	-0.345	-0.285	-0.360	-0.285	-0.030	-0.105	0.165	0.540	0.015	0.150	0.120	0.000	-0.225	-0.300	0.105	0.135	0.360	0.060	0.420	0.255	0.540	0.735	0.990	0.780	0.600	0.720	0.240	0.120	0.105	0.000	0.870
-0.045	-0.090	-0.165	-0.360	-0.615	-0.330	-0.120	-0.345	-0.105	0.120	-0.150	0.390	0.405	0.030	0.150	0.000	0.045	-0.015	0.255	0.540	0.645	0.810	0.450	0.660	0.120	0.210	0.615	0.615	1.050	0.930	0.885	0.495	0.165	0.660	0.960	0.540
0.000	0.150	-0.105	-0.435	-0.495	-0.405	-0.240	-0.210	-0.225	0.090	0.285	0.195	0.105	0.015	0.120	0.120	0.225	0.285	0.765	0.750	0.360	0.420	0.465	0.645	0.285	0.480	0.855	0.690	1.260	0.915	0.855	0.825	0.870	0.810	1.155	0.495
-0.090	-0.195	-0.090	-0.435	-0.540	-0.285	-0.285	-0.255	-0.120	0.165	-0.225	0.045	0.120	0.045	0.120	0.015	0.165	0.540	0.750	0.390	0.240	0.330	0.375	0.360	0.420	0.465	0.855	0.930	1.005	0.645	0.945	0.555	0.705	1.095	1.125	0.855
