# Supplementary material for: Tunable chiral and nematic states in the triple-Q antiferromagnet Co1/3TaS2
Source: Nat Commun. 2026 Jan 31;17:2212. doi: 10.1038/s41467-026-68843-0 (PMC12963503; doi:10.1038/s41467-026-68843-0)
Supplement: Supplementary file 3 — Source Data [file 41467_2026_68843_MOESM3_ESM.zip › Fig4a_120deg.txt]

0.825	0.660	0.105	-0.360	-0.600	-0.180	0.465	1.065	1.365	1.530	1.620	1.530	1.275	0.900	0.420	0.090	0.195	0.300	0.315	0.060	-0.180	-0.390	-0.270	-0.435	-0.420	-0.345	-0.420	-0.375	-0.180	0.135	0.615	0.900	0.825	0.900	1.155	1.035
-0.255	-0.285	-0.570	-0.720	-0.735	-0.780	-0.570	-0.420	-0.615	-0.540	-0.570	-0.735	-0.885	-0.870	-1.020	-1.140	-1.095	-1.020	-0.855	-0.795	-0.390	-0.060	0.240	0.570	0.435	0.810	0.870	0.765	0.765	0.675	0.135	-0.105	-0.225	-0.195	-0.015	-0.345
-0.390	-0.165	-0.270	-0.345	-0.540	-0.720	-0.750	-0.750	-0.810	-0.810	-0.960	-1.200	-1.185	-1.320	-1.380	-1.380	-1.470	-1.290	-1.035	-0.570	0.195	0.780	0.975	1.215	1.260	1.455	1.230	1.110	1.200	1.170	0.495	0.105	-0.195	-0.300	-0.540	-0.600
-0.735	-0.675	-0.195	-0.345	-0.390	-0.585	-0.660	-0.945	-0.795	-0.705	-0.855	-1.020	-1.125	-1.350	-1.290	-1.185	-1.245	-1.365	-0.735	0.135	0.825	1.185	1.350	1.470	1.440	1.410	1.455	1.410	1.320	1.095	0.615	0.180	-0.210	-0.495	-0.660	-0.660
-0.930	-0.900	-0.795	-0.645	-0.660	-0.375	-0.405	-0.480	-0.600	-0.810	-0.870	-1.035	-1.200	-1.425	-1.260	-1.230	-1.290	-1.290	-0.720	0.510	1.155	1.530	1.725	1.770	1.545	1.485	1.515	1.200	1.020	0.855	0.165	0.075	-0.375	-0.585	-0.615	-0.420
-1.080	-0.795	-0.825	-0.915	-0.870	-0.615	-0.360	0.120	-0.135	-0.585	-0.600	-0.870	-1.065	-1.125	-1.275	-1.320	-1.320	-1.260	-0.600	0.525	1.275	1.635	1.635	1.815	1.635	1.470	1.545	0.915	1.245	0.795	0.195	-0.195	-0.330	-0.480	-0.510	-0.615
-0.885	-0.720	-0.960	-0.900	-0.915	-0.795	-0.630	-0.210	-0.060	0.045	-0.105	-0.420	-1.035	-1.275	-1.260	-1.440	-1.455	-1.125	-0.675	0.465	1.215	1.470	1.590	1.605	1.575	1.395	1.335	1.365	1.410	0.495	0.180	-0.255	-0.315	-0.165	-0.420	-0.540
-0.945	-0.900	-0.855	-0.780	-0.945	-0.915	-0.975	-0.645	-0.735	-0.360	-0.330	-0.645	-1.080	-1.245	-1.230	-1.155	-1.365	-1.065	-0.885	0.240	1.110	1.440	1.560	1.635	1.470	1.485	1.485	1.455	1.080	0.450	0.210	-0.240	-0.450	-0.465	-0.525	-0.525
-0.975	-0.990	-0.780	-0.915	-0.885	-0.870	-0.810	-0.795	-0.870	-0.690	-0.735	-0.945	-1.005	-1.125	-1.200	-1.065	-1.185	-1.155	-0.810	-0.015	1.110	1.455	1.515	1.470	1.485	1.425	1.365	1.560	1.290	0.300	-0.135	-0.015	-0.315	-0.120	-0.615	-0.600
-0.855	-0.780	-0.900	-0.855	-0.810	-0.975	-0.795	-0.870	-0.780	-0.945	-0.915	-0.990	-0.960	-1.260	-1.290	-1.125	-1.200	-0.990	-0.975	-0.150	1.125	1.455	1.830	1.395	1.470	1.140	1.245	1.485	1.455	0.255	0.015	0.375	-0.090	-0.375	-0.585	-0.570
-0.285	-0.450	-0.585	-0.810	-1.005	-0.915	-0.945	-0.945	-0.855	-0.735	-0.795	-1.125	-1.290	-1.320	-1.365	-1.230	-1.260	-0.945	-0.945	-0.435	0.900	1.350	1.785	1.470	1.575	1.365	0.990	1.200	1.335	0.075	0.000	-0.015	0.015	-0.285	-0.495	-0.630
0.885	0.585	0.075	-0.345	-0.675	-0.795	-1.020	-1.005	-0.915	-1.050	-0.930	-1.035	-1.320	-1.500	-1.380	-1.320	-1.230	-1.080	-0.990	-0.735	0.000	0.735	1.365	1.635	1.650	1.455	1.185	1.425	1.140	0.210	0.165	0.060	0.105	-0.255	-0.435	-0.540
1.650	1.605	1.185	0.975	0.675	0.210	-0.360	-0.960	-0.960	-1.050	-1.140	-0.960	-1.185	-1.335	-1.500	-1.290	-1.200	-0.990	-1.050	-0.780	-0.450	-0.165	0.390	1.035	1.380	1.380	1.290	1.230	1.245	0.555	0.735	0.120	-0.165	-0.285	-0.255	-0.525
1.995	1.995	1.890	1.695	1.245	0.960	0.765	0.270	-0.045	-0.555	-1.020	-1.035	-1.245	-1.260	-1.560	-1.290	-1.095	-1.080	-0.960	-0.780	-0.600	-0.375	-0.150	0.045	0.225	0.660	0.855	1.005	1.140	1.065	1.110	0.405	0.165	0.135	0.420	-0.225
1.665	1.875	2.100	1.815	1.740	1.575	1.455	1.185	0.885	0.555	-0.030	-0.540	-0.885	-1.155	-1.395	-1.155	-1.140	-1.080	-0.945	-0.795	-0.825	-0.615	-0.510	-0.405	-0.285	-0.150	-0.150	-0.030	0.105	0.330	0.765	0.570	0.690	0.870	0.600	0.135
0.465	0.915	1.470	1.755	2.040	1.965	1.935	1.830	1.680	1.305	1.005	0.930	0.285	-0.435	-0.870	-0.900	-1.050	-1.035	-0.975	-0.915	-1.020	-0.825	-0.825	-0.720	-0.585	-0.600	-0.480	-0.495	-0.390	-0.555	-0.480	-0.390	-0.015	0.075	0.345	0.300
-0.375	-0.195	0.345	0.840	1.425	1.665	1.950	1.965	1.965	1.830	1.680	1.395	1.245	0.915	0.345	-0.195	-0.660	-0.975	-1.080	-1.140	-1.035	-0.930	-0.960	-0.780	-0.795	-0.675	-0.585	-0.765	-0.735	-0.570	-0.840	-0.660	-0.705	-0.795	-0.600	-0.360
-0.435	-0.420	-0.270	-0.165	-0.060	0.075	0.945	1.410	1.710	2.085	2.085	1.800	1.725	1.545	1.200	0.975	0.435	-0.315	-0.705	-0.915	-1.020	-0.990	-1.020	-0.825	-0.900	-0.825	-0.765	-0.660	-0.780	-0.705	-0.810	-0.795	-0.780	-0.915	-0.900	-0.960
-0.720	-0.585	-0.495	-0.600	-0.690	-0.630	-0.405	0.045	0.540	1.455	1.755	1.665	1.755	1.845	1.845	1.560	1.185	0.840	0.480	-0.180	-0.660	-0.810	-0.975	-0.915	-1.005	-0.930	-0.825	-0.750	-0.795	-0.870	-0.825	-0.825	-0.780	-0.930	-1.020	-1.065
-0.630	-0.690	-0.660	-0.975	-0.960	-0.960	-0.885	-0.720	-0.315	-0.030	0.090	0.390	0.825	1.290	1.575	1.740	1.605	1.665	1.425	0.825	0.585	0.285	-0.315	-0.720	-0.975	-0.930	-0.885	-0.885	-0.975	-0.840	-0.885	-0.795	-0.915	-0.855	-0.810	-0.945
-0.840	-0.780	-0.930	-1.050	-0.930	-0.945	-1.110	-0.975	-0.915	-0.555	-0.570	-0.465	-0.270	-0.105	0.315	0.885	1.305	1.440	1.545	1.485	1.380	1.110	0.735	0.180	-0.195	-0.435	-0.495	-0.720	-0.825	-0.870	-0.810	-0.900	-0.945	-0.915	-0.870	-0.840
-0.885	-1.050	-0.975	-1.035	-0.990	-0.990	-0.900	-1.230	-1.005	-0.885	-0.990	-0.945	-0.765	-0.765	-0.630	-0.390	-0.375	0.255	0.645	1.050	1.365	1.365	1.485	1.260	1.035	0.915	0.690	0.345	-0.195	-0.525	-0.735	-0.720	-0.735	-0.855	-0.750	-0.945
-0.735	-1.125	-1.110	-1.335	-1.110	-1.005	-1.005	-1.170	-0.960	-1.005	-1.095	-1.050	-1.020	-1.050	-0.990	-0.900	-0.795	-0.675	-0.390	-0.120	0.420	1.140	1.455	1.470	1.500	1.380	1.365	1.260	0.945	0.570	-0.105	-0.390	-0.525	-0.660	-0.600	-0.825
-1.215	-1.095	-1.260	-1.185	-1.155	-1.080	-1.035	-0.960	-1.125	-1.020	-0.975	-0.960	-1.080	-1.125	-1.185	-1.095	-1.110	-1.020	-0.990	-0.765	-0.360	-0.330	0.240	0.900	1.275	1.710	1.935	1.650	1.485	1.350	1.050	0.915	0.645	0.300	-0.165	-0.345
-1.275	-1.095	-1.080	-1.110	-0.510	-1.110	-1.125	-1.080	-1.140	-1.140	-0.930	-0.915	-1.155	-1.380	-1.305	-1.335	-1.245	-1.185	-0.990	-1.185	-1.020	-0.870	-0.555	-0.150	0.165	1.140	1.335	1.755	1.725	1.845	1.605	1.665	1.260	1.125	1.020	0.705
-1.170	-0.735	-1.095	-0.990	-1.110	-1.080	-1.320	-1.185	-1.080	-1.170	-1.290	-1.140	-1.275	-1.335	-1.380	-1.395	-1.380	-1.320	-1.290	-1.215	-0.975	-0.855	-0.960	-0.780	-0.600	-0.240	0.060	0.465	1.260	1.485	1.620	1.800	1.605	1.620	1.545	1.410
-1.290	-1.035	-0.930	-0.990	-1.035	-1.140	-1.230	-1.350	-1.200	-1.185	-1.200	-1.155	-1.320	-1.290	-1.395	-1.245	-1.050	-1.275	-1.320	-1.185	-1.200	-1.155	-1.230	-1.020	-0.975	-0.765	-0.750	-0.540	-0.150	0.195	0.825	1.305	1.545	1.695	1.635	1.710
-1.350	-1.155	-1.050	-1.050	-0.885	-1.290	-1.305	-1.335	-1.335	-1.260	-1.260	-1.320	-1.515	-1.425	-1.365	-1.395	-1.005	-1.110	-1.320	-1.290	-1.290	-1.275	-1.215	-1.155	-1.065	-1.065	-1.005	-0.840	-0.660	-0.795	-0.360	-0.135	0.585	1.080	1.455	1.755
-1.035	-1.140	-1.110	-1.215	-1.050	-1.440	-1.305	-1.350	-1.275	-1.215	-1.230	-1.185	-1.395	-1.170	-1.335	-1.260	-1.110	-0.900	-1.230	-1.185	-1.320	-1.245	-1.290	-1.050	-1.245	-1.125	-1.095	-0.945	-0.900	-1.125	-0.690	-0.660	-0.450	-0.405	0.150	0.720
-0.990	-1.080	-1.110	-1.215	-0.975	-1.395	-1.395	-1.410	-1.425	-1.380	-1.110	-1.230	-1.260	-1.215	-1.275	-1.140	-1.305	-1.230	-1.320	-1.155	-1.200	-1.095	-1.155	-1.125	-1.185	-1.020	-1.110	-1.065	-0.885	-1.095	-0.960	-0.945	-0.870	-0.900	-0.720	-0.270
-0.975	-1.095	-1.125	-1.350	-0.750	-1.215	-1.335	-1.380	-1.470	-1.410	-1.320	-1.380	-1.260	-1.020	-1.125	-1.170	-1.215	-1.320	-1.230	-1.170	-1.275	-1.185	-1.290	-1.140	-1.125	-1.035	-1.215	-1.080	-0.720	-1.200	-1.080	-1.125	-1.065	-1.095	-0.945	-0.825
-0.930	-1.140	-1.200	-1.290	-1.005	-1.200	-1.215	-1.470	-1.365	-1.350	-1.365	-1.185	-1.290	-1.215	-1.110	-1.230	-0.975	-0.825	-0.990	-1.185	-1.200	-1.185	-1.230	-0.915	-1.095	-1.005	-1.050	-1.110	-0.645	-1.020	-0.945	-1.065	-1.200	-1.245	-0.885	-0.840
-1.095	-1.305	-1.275	-1.290	-1.185	-1.365	-1.290	-1.350	-1.350	-1.470	-1.455	-1.065	-1.230	-1.035	-1.110	-1.350	-1.080	-1.080	-1.260	-1.320	-1.305	-1.290	-1.215	-1.065	-1.020	-1.155	-0.810	-0.765	-0.870	-1.125	-1.020	-1.080	-0.990	-0.885	-1.080	-0.975
-1.095	-1.290	-1.410	-1.320	-1.200	-1.185	-1.260	-1.380	-1.365	-1.455	-1.230	-1.245	-1.380	-1.230	-1.185	-1.350	-1.290	-1.200	-1.320	-1.320	-1.305	-1.395	-1.185	-1.080	-0.975	-1.095	-1.170	-0.930	-1.080	-1.110	-0.930	-0.900	-1.080	-0.615	-0.855	-0.900
-1.185	-0.915	-1.290	-1.275	-1.305	-1.365	-1.065	-1.290	-1.185	-1.290	-1.290	-1.140	-1.275	-1.230	-1.230	-1.290	-1.170	-1.275	-1.245	-1.245	-1.185	-1.185	-1.215	-0.990	-1.140	-1.275	-1.155	-0.705	-1.185	-1.245	-1.080	-0.945	-0.645	-0.495	-1.005	-0.600
-1.260	-1.155	-1.305	-1.320	-1.020	-1.245	-1.155	-1.230	-1.140	-1.230	-1.380	-1.245	-1.065	-1.095	-1.035	-1.275	-1.215	-1.365	-1.320	-1.275	-1.035	-1.080	-1.125	-1.260	-1.335	-1.140	-1.110	-0.960	-1.140	-1.185	-1.050	-0.780	-0.660	-0.990	-1.110	-0.870
-1.275	-1.245	-1.380	-1.245	-0.990	-1.335	-1.245	-1.170	-1.050	-1.245	-1.320	-1.245	-1.170	-1.185	-1.275	-1.290	-1.440	-1.230	-1.140	-1.320	-1.155	-0.990	-1.185	-1.260	-1.320	-1.155	-1.050	-1.065	-1.050	-1.140	-1.275	-0.960	-1.065	-1.005	-0.945	-0.555
-1.320	-1.290	-1.260	-1.260	-1.275	-1.365	-1.380	-1.365	-1.230	-1.155	-1.020	-1.080	-1.215	-1.305	-1.365	-1.275	-1.350	-1.185	-1.110	-0.990	-1.140	-1.110	-1.185	-1.245	-1.065	-0.990	-1.095	-0.855	-1.035	-1.140	-1.035	-1.095	-0.975	-0.975	-0.885	-1.080
-1.140	-1.020	-1.140	-1.245	-1.095	-1.365	-1.470	-1.290	-1.320	-1.140	-0.600	-1.155	-1.185	-1.185	-1.350	-1.410	-1.365	-1.185	-1.050	-1.005	-1.215	-1.140	-1.245	-1.320	-1.005	-1.170	-1.155	-0.945	-1.050	-0.975	-0.900	-0.945	-1.020	-1.005	-0.900	-1.080
