# Supplementary material for: Tunable chiral and nematic states in the triple-Q antiferromagnet Co1/3TaS2
Source: Nat Commun. 2026 Jan 31;17:2212. doi: 10.1038/s41467-026-68843-0 (PMC12963503; doi:10.1038/s41467-026-68843-0)
Supplement: Supplementary file 3 — Source Data [file 41467_2026_68843_MOESM3_ESM.zip › Fig4a_240deg.txt]

-0.780	-0.735	-0.870	-1.095	-0.915	-0.885	-0.780	-0.555	-0.690	-0.645	-0.630	-0.600	-0.810	-0.705	-0.930	-0.945	-0.855	-0.825	-0.975	-0.930	-0.900	-1.020	-1.095	-1.035	-1.155	-1.185	-1.095	-1.230	-1.080	-1.065	-0.945	-0.945	-0.915	-0.765	-0.840	-0.675
0.495	0.405	0.150	-0.330	-0.540	-0.660	-0.600	-0.660	-0.780	-0.705	-0.510	0.120	0.495	1.020	1.125	1.125	1.425	1.365	1.290	1.095	0.645	0.330	0.030	-0.135	-0.570	-0.375	-0.555	-0.690	-0.570	-0.690	-0.525	-0.810	-0.780	-0.660	-0.645	-0.855
0.915	0.750	0.180	-0.390	-0.750	-0.990	-1.125	-1.095	-1.215	-1.110	-0.870	-0.375	0.540	1.455	1.755	1.965	1.995	1.965	1.875	1.365	0.555	0.135	-0.240	-0.495	-0.570	-0.555	-0.750	-0.630	-0.660	-0.660	-0.645	-0.795	-0.765	-0.900	-0.960	-1.050
1.350	1.290	0.600	0.090	-0.270	-0.810	-0.975	-1.080	-1.125	-1.170	-1.125	-0.810	0.135	1.485	1.815	1.890	2.085	2.040	1.545	0.780	0.000	-0.075	-0.360	-0.690	-0.585	-0.705	-0.870	-0.720	-0.825	-0.660	-0.660	-0.885	-0.870	-1.170	-1.140	-1.110
1.365	1.515	1.245	0.945	0.885	0.150	-0.225	-0.945	-1.035	-1.185	-1.215	-0.990	0.015	1.275	1.545	1.875	1.935	1.965	1.365	0.255	-0.360	-0.525	-0.555	-0.630	-0.810	-0.810	-0.840	-0.540	-0.990	-0.930	-0.945	-1.065	-1.005	-1.230	-1.215	-1.170
1.005	0.945	0.795	0.870	0.915	0.795	0.555	-0.360	-0.555	-1.110	-1.230	-0.915	-0.285	0.735	1.605	1.905	2.190	1.860	1.140	0.000	-0.405	-0.720	-0.750	-0.660	-0.780	-0.840	-0.855	-0.930	-0.855	-0.960	-1.050	-1.050	-1.095	-1.125	-1.260	-1.230
0.135	-0.120	-0.345	-0.270	-0.060	0.585	0.930	0.495	0.180	-0.450	-0.750	-0.705	-0.075	0.990	1.650	1.905	2.085	1.800	1.245	0.075	-0.405	-0.705	-0.675	-0.735	-0.810	-0.795	-0.795	-1.020	-0.840	-0.930	-1.050	-0.900	-1.020	-1.110	-1.110	-1.095
-0.705	-0.720	-0.810	-0.825	-0.645	-0.180	0.690	0.495	0.645	0.660	0.270	0.570	1.065	1.410	1.725	1.785	1.935	1.725	1.335	0.465	-0.390	-0.660	-0.735	-0.795	-0.870	-0.885	-0.900	-0.975	-0.795	-1.020	-0.960	-0.780	-1.065	-1.095	-1.080	-1.125
-1.125	-1.125	-1.080	-1.170	-1.020	-0.645	-0.345	-0.240	0.195	0.435	0.990	1.215	1.485	1.575	1.860	1.995	1.905	1.650	1.365	0.645	-0.210	-0.705	-0.885	-0.795	-0.885	-0.960	-0.870	-0.885	-0.705	-1.065	-1.140	-0.885	-1.200	-1.095	-1.305	-1.260
-1.215	-1.335	-1.335	-1.245	-1.245	-1.065	-0.810	-0.825	-0.555	-0.540	0.450	1.185	1.410	1.680	1.890	1.920	1.875	1.725	1.695	0.810	-0.285	-0.495	-0.705	-0.900	-0.750	-1.125	-0.855	-0.780	-0.975	-1.005	-1.065	-1.005	-1.110	-1.170	-1.350	-1.215
-1.170	-1.215	-1.215	-1.290	-1.455	-1.305	-1.245	-1.110	-0.930	-0.870	-0.435	0.840	1.140	1.605	1.845	1.845	1.965	1.665	1.725	1.095	0.075	-0.435	-0.585	-0.810	-0.705	-1.125	-1.005	-0.825	-0.900	-0.795	-1.230	-1.050	-1.110	-0.945	-1.200	-1.305
-1.065	-0.975	-1.065	-1.245	-1.350	-1.305	-1.365	-1.365	-1.230	-1.095	-0.795	-0.300	0.495	1.380	1.680	1.650	1.605	1.545	1.620	1.230	0.990	0.030	-0.315	-0.690	-0.750	-0.945	-1.005	-0.870	-1.005	-1.125	-1.155	-1.080	-1.035	-1.125	-1.275	-1.260
-0.855	-0.810	-0.855	-0.945	-0.975	-0.960	-1.290	-1.350	-1.440	-1.320	-1.095	-0.735	-0.015	0.885	1.230	1.125	0.345	0.495	0.465	0.150	0.435	0.345	0.240	-0.285	-0.450	-0.630	-0.600	-0.915	-0.990	-1.005	-0.915	-1.065	-1.230	-1.395	-1.260	-1.185
-0.735	-0.735	-0.780	-0.930	-0.870	-0.855	-0.945	-1.140	-1.275	-1.350	-1.155	-1.005	-0.735	-0.285	0.075	0.345	-0.300	-0.315	-0.570	-0.555	-0.615	-0.570	-0.405	-0.405	-0.060	-0.165	-0.135	-0.390	-0.495	-0.720	-0.780	-0.810	-1.020	-1.185	-0.990	-1.125
-0.405	-0.420	-0.645	-0.810	-0.825	-0.870	-0.810	-0.945	-1.065	-0.975	-1.080	-1.095	-0.930	-0.855	-0.645	-0.720	-0.735	-0.705	-0.990	-0.930	-1.095	-1.005	-1.035	-1.005	-0.765	-0.480	-0.165	0.450	0.465	0.360	-0.165	-0.570	-0.720	-0.825	-0.885	-0.660
0.435	0.195	-0.180	-0.510	-0.735	-0.660	-0.810	-0.930	-0.990	-0.810	-0.900	-1.050	-1.020	-0.930	-1.020	-1.050	-1.035	-1.050	-1.215	-1.230	-1.365	-1.230	-1.275	-1.155	-1.080	-0.975	-0.690	-0.195	0.360	0.705	0.630	0.510	0.090	-0.165	-0.195	-0.195
1.035	0.885	0.825	0.135	-0.225	-0.345	-0.585	-0.750	-0.780	-0.810	-0.870	-0.975	-0.975	-0.885	-0.840	-0.975	-1.155	-1.155	-1.185	-1.305	-1.500	-1.275	-1.290	-1.410	-1.155	-1.215	-1.110	-0.690	-0.330	-0.015	0.390	0.780	0.870	0.840	0.885	0.630
0.690	0.870	0.945	0.765	0.855	0.885	0.450	-0.030	-0.480	-0.690	-0.705	-0.915	-0.870	-0.885	-0.780	-0.885	-1.065	-1.140	-1.275	-1.350	-1.485	-1.365	-1.230	-1.260	-1.320	-1.230	-1.245	-1.125	-0.705	-0.675	-0.450	0.015	0.345	0.960	1.290	1.170
1.035	0.990	0.840	1.215	1.320	1.365	1.050	1.005	0.465	0.360	-0.150	-0.465	-0.660	-0.615	-0.840	-0.675	-0.975	-1.125	-1.095	-1.170	-1.395	-1.365	-1.230	-1.320	-1.365	-1.140	-1.275	-1.140	-1.125	-1.020	-0.870	-0.630	-0.465	-0.075	0.555	0.780
0.885	0.870	0.825	1.020	1.515	1.590	1.530	1.305	1.110	1.170	1.050	0.780	0.390	0.000	-0.285	-0.375	-0.885	-0.990	-0.990	-1.005	-1.110	-1.335	-1.185	-1.320	-1.275	-1.350	-1.275	-1.335	-1.335	-1.260	-1.095	-0.930	-0.825	-0.750	-0.570	-0.270
0.690	0.900	0.870	1.065	1.320	1.440	1.710	1.470	1.365	1.485	1.350	1.275	1.320	1.050	0.975	0.495	-0.120	-0.630	-0.630	-0.840	-0.810	-1.005	-0.960	-1.305	-1.125	-1.410	-1.320	-1.335	-1.425	-1.365	-1.140	-1.260	-1.080	-1.080	-1.020	-0.840
1.290	1.440	1.290	1.185	1.245	1.290	1.560	1.665	1.440	1.650	1.680	1.590	1.530	1.425	1.380	1.305	1.110	0.555	0.405	-0.165	-0.360	-0.705	-0.840	-0.915	-0.870	-1.020	-1.095	-1.065	-1.185	-1.275	-1.290	-1.380	-1.290	-1.230	-1.110	-1.065
1.125	1.335	1.440	1.410	1.650	1.485	1.350	1.635	1.755	1.845	1.875	1.770	1.770	1.800	1.755	1.770	1.575	1.395	1.185	0.825	0.495	-0.120	-0.510	-0.630	-0.630	-0.765	-0.915	-1.005	-0.945	-1.050	-1.260	-1.260	-1.260	-1.215	-1.380	-1.125
1.425	1.470	1.605	1.695	1.650	1.545	1.500	1.395	1.755	1.890	1.845	1.710	1.875	1.755	1.980	1.980	1.665	1.575	1.620	1.575	1.320	0.945	0.750	0.270	-0.285	-0.555	-0.765	-0.870	-0.825	-0.855	-0.945	-1.005	-1.110	-1.110	-1.320	-1.185
1.635	1.575	1.560	1.575	1.215	1.560	1.635	1.575	1.635	1.755	1.755	1.905	1.845	1.725	1.890	1.950	1.815	1.845	1.875	1.890	1.830	1.500	1.335	0.990	0.660	0.045	-0.345	-0.495	-0.690	-0.780	-0.825	-0.990	-1.080	-1.095	-0.960	-0.960
1.755	1.395	1.635	1.560	1.590	1.515	1.815	1.770	1.605	1.695	1.770	1.905	1.875	1.800	1.800	1.770	1.725	1.860	1.935	1.545	1.605	1.590	1.485	1.320	1.260	1.140	0.795	0.510	-0.285	-0.450	-0.675	-0.825	-0.915	-1.005	-0.780	-0.930
1.695	1.635	1.440	1.395	1.575	1.530	1.905	1.710	1.545	1.575	1.680	1.725	1.905	1.740	1.875	1.545	1.695	1.680	1.875	1.590	1.755	1.545	1.455	1.350	1.395	1.500	1.485	1.215	0.825	0.465	-0.060	-0.465	-0.615	-0.705	-0.810	-0.945
1.470	1.365	1.065	1.200	1.455	1.665	2.055	1.875	1.785	1.590	1.575	1.455	1.740	1.770	1.665	1.920	1.545	1.710	1.515	1.470	1.425	1.440	1.440	1.350	1.125	1.710	1.440	1.320	1.050	1.200	1.050	0.585	0.165	-0.285	-0.450	-0.570
0.915	1.335	1.395	1.530	1.575	1.770	1.875	2.040	1.920	1.860	1.650	1.575	1.575	1.635	1.665	1.605	1.380	1.230	1.365	1.245	1.305	1.170	0.975	0.825	1.200	1.395	1.170	0.825	0.615	1.305	1.110	1.305	0.930	0.900	0.705	0.045
1.110	1.380	1.530	1.710	1.515	1.740	1.845	2.085	2.160	1.635	1.560	1.635	1.635	1.575	1.635	1.230	1.635	1.650	1.365	1.230	1.110	1.050	0.765	1.035	0.840	0.900	0.585	0.375	0.300	0.690	0.375	0.795	1.080	1.455	1.365	0.960
1.155	1.335	1.425	1.740	1.245	1.470	1.860	1.995	1.995	1.695	1.455	1.500	1.620	1.320	1.605	1.260	1.425	1.605	1.230	1.335	1.170	1.065	1.005	1.050	0.825	0.435	0.135	0.345	0.390	0.510	0.090	0.435	1.050	1.230	1.470	0.900
0.990	1.320	1.545	1.560	1.485	1.530	1.650	1.845	1.815	1.935	1.710	1.575	1.080	1.590	1.425	1.335	1.470	1.185	1.200	1.230	1.245	1.095	0.960	0.945	0.660	0.030	0.285	0.360	0.165	0.510	0.090	0.090	0.690	1.005	1.080	0.765
1.260	1.500	1.620	1.335	1.290	1.440	1.500	1.560	1.575	1.800	1.815	1.110	0.870	1.275	1.260	1.500	1.290	1.485	1.545	1.485	1.245	1.020	1.155	0.915	0.480	-0.135	0.420	0.315	0.180	0.510	-0.180	-0.045	0.555	1.080	1.020	0.405
1.545	1.665	1.500	1.200	1.200	1.155	1.470	1.845	1.635	1.635	1.470	1.155	1.020	0.900	0.765	1.335	1.575	1.590	1.305	1.410	1.350	1.245	0.975	0.405	0.465	0.480	0.945	0.270	0.420	0.375	-0.420	-0.120	0.690	0.690	0.735	0.315
1.710	1.440	1.365	1.395	1.260	1.440	1.230	1.920	1.590	1.605	1.350	1.230	1.050	0.900	0.960	1.260	1.290	1.575	1.185	1.020	1.185	1.230	0.825	0.345	1.035	0.975	1.095	0.255	0.300	0.780	0.300	0.495	0.465	0.510	1.110	0.090
1.815	1.485	1.500	1.500	1.350	1.515	1.440	1.770	1.590	1.380	1.515	1.110	0.735	1.095	1.125	1.275	1.500	1.740	1.635	1.215	1.080	0.885	1.185	0.930	1.035	0.795	0.450	0.045	0.330	0.585	0.510	0.555	0.780	1.020	1.170	0.165
1.515	1.410	1.455	1.605	1.515	1.545	1.305	1.365	1.185	1.260	1.425	0.885	0.975	1.320	1.335	1.425	1.635	1.590	1.170	0.675	0.705	0.270	0.765	0.690	0.945	0.975	0.630	0.255	0.045	0.465	0.090	0.390	0.825	0.405	0.225	0.060
1.170	1.185	1.395	1.845	1.755	1.725	1.785	1.470	1.485	1.290	0.735	0.975	1.275	1.410	1.260	1.320	1.050	1.080	0.795	0.495	0.855	0.810	0.840	0.630	0.660	0.495	0.195	0.195	-0.075	0.285	0.270	0.405	0.135	-0.015	0.075	0.750
1.275	1.365	1.245	1.785	1.545	1.785	1.590	1.560	1.485	1.065	0.660	1.200	1.275	1.230	1.350	1.440	1.215	0.930	0.615	0.765	0.885	0.750	1.005	0.870	0.330	0.330	0.210	0.240	0.195	0.240	0.075	0.405	0.225	-0.060	-0.120	0.270
