# Supplementary material for: Tunable chiral and nematic states in the triple-Q antiferromagnet Co1/3TaS2
Source: Nat Commun. 2026 Jan 31;17:2212. doi: 10.1038/s41467-026-68843-0 (PMC12963503; doi:10.1038/s41467-026-68843-0)
Supplement: Supplementary file 3 — Source Data [file 41467_2026_68843_MOESM3_ESM.zip › Fig4b.txt]

angle (deg)	MLD point3	MLD point1	MLD point2	E	F	G	H	I	J
0.0000	-0.076020	2.3137	-0.83276
10.000	0.40928	2.2592	-1.1069
20.000	1.0048	1.6911	-1.4530
30.000	1.4111	0.92602	-1.8204
40.000	1.9368	0.15844	-1.6097
50.000	1.8513	-0.46614	-1.3962
60.000	1.8865	-1.2972	-0.97768
70.000	1.5838	-2.0651	-0.47144
80.000	1.0593	-2.3368	0.30618
90.000	0.24304	-2.5892	0.83442
100.00	-0.42496	-2.2696	1.2328
110.00	-1.1720	-1.7980	1.5832
120.00	-1.6652	-1.1602	1.7718
130.00	-1.9175	-0.37790	1.7231
140.00	-1.9863	0.41712	1.3542
150.00	-1.8657	1.1319	0.99058
160.00	-1.4519	1.8026	0.45218
170.00	-1.1048	2.0954	-0.18702
180.00	-0.41516	2.2365	-0.93616
190.00	0.41520	2.2436	-1.3771
200.00	1.0349	1.5612	-1.5655
210.00	1.5333	1.1202	-1.7512
220.00	1.9796	0.27370	-1.6275
230.00	2.0842	-0.49588	-1.3109
240.00	1.9279	-1.3057	-0.93188
250.00	1.5998	-1.8468	-0.34530
260.00	0.89832	-2.1584	0.17556
270.00	0.38390	-2.3795	0.75944
280.00	-0.39722	-2.1149	1.0902
290.00	-1.0493	-1.7717	1.5874
300.00	-1.5981	-1.0859	1.7329
310.00	-2.0839	-0.28090	1.6162
320.00	-2.1344	0.58194	1.2462
330.00	-1.9857	1.3340	0.89166
340.00	-1.7574	1.9526	0.43268
350.00	-1.0314	2.2531	-0.28354
360.00	-0.47968	2.3635	-0.80448
