# Supplementary material for: Tunable chiral and nematic states in the triple-Q antiferromagnet Co1/3TaS2
Source: Nat Commun. 2026 Jan 31;17:2212. doi: 10.1038/s41467-026-68843-0 (PMC12963503; doi:10.1038/s41467-026-68843-0)
Supplement: Supplementary file 3 — Source Data [file 41467_2026_68843_MOESM3_ESM.zip › Fig5a.txt]

0.223	0.228	0.233	0.239	0.233	0.227	0.221	0.217	0.214	0.210	0.208	0.206	0.204	0.202	0.201	0.200	0.212	0.224	0.236	0.236	0.236	0.236	0.217	0.198	0.179	0.200	0.221	0.242	0.223	0.205	0.186	0.211	0.236	0.261	0.247	0.233	0.218	0.230	0.242	0.254	0.241	0.227	0.214	0.208	0.202	0.196	0.232	0.269	0.306	0.291
0.236	0.234	0.231	0.229	0.223	0.218	0.212	0.220	0.228	0.236	0.231	0.226	0.221	0.219	0.216	0.213	0.227	0.241	0.255	0.249	0.242	0.236	0.222	0.207	0.193	0.207	0.222	0.236	0.219	0.202	0.185	0.204	0.224	0.244	0.236	0.228	0.221	0.231	0.242	0.252	0.238	0.223	0.209	0.209	0.209	0.210	0.242	0.274	0.306	0.287
0.248	0.239	0.229	0.220	0.214	0.208	0.202	0.222	0.242	0.261	0.254	0.246	0.239	0.235	0.230	0.226	0.242	0.258	0.274	0.262	0.249	0.236	0.226	0.216	0.207	0.215	0.222	0.230	0.214	0.198	0.183	0.197	0.212	0.226	0.225	0.224	0.223	0.232	0.241	0.250	0.235	0.220	0.204	0.211	0.217	0.224	0.251	0.279	0.306	0.283
0.261	0.244	0.227	0.211	0.205	0.199	0.193	0.224	0.255	0.287	0.277	0.267	0.257	0.251	0.245	0.239	0.257	0.276	0.294	0.274	0.255	0.236	0.231	0.226	0.221	0.222	0.223	0.224	0.210	0.195	0.181	0.190	0.200	0.209	0.214	0.220	0.225	0.233	0.241	0.249	0.232	0.216	0.199	0.212	0.225	0.237	0.260	0.283	0.306	0.279
0.238	0.227	0.217	0.206	0.203	0.201	0.198	0.220	0.243	0.266	0.259	0.253	0.246	0.247	0.248	0.249	0.261	0.272	0.283	0.267	0.250	0.234	0.229	0.225	0.220	0.220	0.219	0.219	0.203	0.188	0.173	0.189	0.205	0.221	0.221	0.220	0.219	0.227	0.235	0.244	0.228	0.213	0.197	0.203	0.209	0.216	0.242	0.269	0.295	0.276
0.215	0.210	0.206	0.201	0.202	0.202	0.203	0.217	0.231	0.244	0.241	0.238	0.235	0.243	0.251	0.259	0.264	0.268	0.273	0.259	0.245	0.232	0.228	0.224	0.220	0.218	0.215	0.213	0.197	0.181	0.165	0.188	0.211	0.234	0.227	0.220	0.213	0.221	0.230	0.238	0.224	0.210	0.195	0.195	0.194	0.194	0.224	0.254	0.284	0.272
0.192	0.193	0.195	0.196	0.200	0.204	0.208	0.213	0.218	0.223	0.224	0.224	0.225	0.240	0.254	0.269	0.267	0.264	0.262	0.251	0.241	0.230	0.226	0.223	0.219	0.216	0.212	0.208	0.191	0.174	0.157	0.187	0.216	0.246	0.233	0.220	0.207	0.216	0.225	0.233	0.220	0.207	0.193	0.186	0.179	0.172	0.206	0.239	0.273	0.269
0.200	0.195	0.191	0.187	0.194	0.202	0.209	0.212	0.215	0.217	0.222	0.226	0.231	0.243	0.255	0.267	0.265	0.263	0.261	0.254	0.247	0.240	0.229	0.217	0.206	0.211	0.216	0.220	0.202	0.184	0.166	0.188	0.211	0.233	0.225	0.216	0.208	0.221	0.235	0.248	0.231	0.214	0.197	0.189	0.181	0.174	0.203	0.232	0.262	0.258
0.207	0.197	0.188	0.178	0.188	0.199	0.210	0.210	0.211	0.212	0.220	0.228	0.237	0.246	0.256	0.265	0.263	0.262	0.260	0.257	0.254	0.250	0.231	0.211	0.192	0.206	0.219	0.233	0.214	0.194	0.174	0.190	0.205	0.220	0.216	0.212	0.209	0.227	0.245	0.263	0.243	0.222	0.201	0.192	0.184	0.175	0.200	0.225	0.251	0.246
0.215	0.200	0.184	0.168	0.182	0.196	0.210	0.209	0.207	0.206	0.218	0.230	0.242	0.249	0.256	0.263	0.262	0.261	0.259	0.260	0.260	0.260	0.233	0.206	0.178	0.201	0.223	0.246	0.225	0.204	0.183	0.191	0.199	0.207	0.208	0.209	0.209	0.232	0.255	0.278	0.254	0.229	0.205	0.196	0.186	0.177	0.198	0.219	0.240	0.235
0.224	0.214	0.204	0.194	0.201	0.208	0.216	0.212	0.209	0.206	0.217	0.229	0.240	0.245	0.250	0.256	0.252	0.249	0.246	0.248	0.250	0.252	0.231	0.210	0.190	0.203	0.217	0.231	0.220	0.210	0.200	0.200	0.200	0.200	0.210	0.220	0.230	0.242	0.254	0.266	0.243	0.221	0.198	0.198	0.197	0.197	0.214	0.231	0.248	0.239
0.233	0.229	0.224	0.220	0.220	0.220	0.221	0.216	0.211	0.206	0.216	0.227	0.238	0.241	0.245	0.248	0.243	0.238	0.233	0.236	0.240	0.244	0.230	0.215	0.201	0.206	0.211	0.216	0.216	0.216	0.216	0.208	0.200	0.193	0.212	0.231	0.250	0.252	0.253	0.254	0.233	0.212	0.191	0.200	0.209	0.218	0.230	0.243	0.255	0.242
0.242	0.243	0.244	0.246	0.239	0.232	0.226	0.219	0.212	0.206	0.216	0.226	0.235	0.237	0.239	0.240	0.233	0.226	0.219	0.225	0.230	0.236	0.228	0.220	0.212	0.209	0.205	0.201	0.211	0.222	0.233	0.217	0.201	0.185	0.214	0.242	0.271	0.261	0.251	0.242	0.222	0.203	0.184	0.202	0.220	0.238	0.247	0.255	0.263	0.246
0.234	0.238	0.241	0.245	0.234	0.223	0.212	0.213	0.214	0.216	0.222	0.229	0.236	0.240	0.243	0.247	0.237	0.228	0.219	0.225	0.230	0.236	0.227	0.219	0.210	0.209	0.209	0.208	0.216	0.223	0.231	0.219	0.207	0.195	0.213	0.232	0.250	0.248	0.246	0.245	0.231	0.217	0.203	0.211	0.219	0.226	0.236	0.245	0.255	0.238
0.226	0.232	0.238	0.244	0.229	0.214	0.198	0.207	0.216	0.225	0.229	0.233	0.236	0.242	0.247	0.253	0.242	0.230	0.219	0.224	0.230	0.236	0.226	0.217	0.208	0.210	0.213	0.215	0.220	0.224	0.229	0.220	0.212	0.204	0.212	0.221	0.230	0.236	0.241	0.247	0.239	0.231	0.223	0.220	0.217	0.214	0.225	0.235	0.246	0.230
0.219	0.227	0.235	0.243	0.224	0.204	0.185	0.201	0.218	0.235	0.236	0.236	0.237	0.244	0.252	0.259	0.246	0.232	0.218	0.224	0.230	0.236	0.226	0.215	0.205	0.211	0.217	0.222	0.224	0.225	0.227	0.222	0.217	0.213	0.212	0.210	0.209	0.223	0.237	0.250	0.248	0.245	0.243	0.229	0.215	0.202	0.214	0.225	0.237	0.223
0.219	0.224	0.230	0.235	0.222	0.208	0.195	0.207	0.220	0.232	0.237	0.242	0.247	0.251	0.255	0.259	0.246	0.233	0.219	0.228	0.237	0.246	0.235	0.223	0.211	0.211	0.211	0.211	0.211	0.211	0.212	0.212	0.212	0.212	0.209	0.206	0.203	0.215	0.227	0.239	0.238	0.236	0.235	0.228	0.221	0.214	0.217	0.221	0.225	0.220
0.219	0.222	0.225	0.228	0.220	0.213	0.205	0.213	0.221	0.230	0.239	0.248	0.258	0.258	0.259	0.259	0.246	0.233	0.221	0.233	0.245	0.257	0.244	0.230	0.217	0.211	0.205	0.199	0.198	0.198	0.197	0.202	0.206	0.211	0.206	0.201	0.197	0.207	0.217	0.227	0.227	0.228	0.228	0.227	0.226	0.226	0.221	0.217	0.213	0.217
0.219	0.219	0.219	0.220	0.218	0.217	0.215	0.219	0.223	0.227	0.241	0.255	0.268	0.265	0.262	0.259	0.247	0.234	0.222	0.237	0.252	0.268	0.253	0.238	0.223	0.211	0.199	0.188	0.186	0.184	0.182	0.191	0.201	0.210	0.204	0.197	0.190	0.199	0.207	0.216	0.217	0.219	0.220	0.226	0.232	0.237	0.225	0.213	0.201	0.214
0.215	0.216	0.217	0.218	0.219	0.220	0.221	0.224	0.226	0.229	0.244	0.260	0.275	0.271	0.267	0.262	0.252	0.242	0.232	0.238	0.245	0.252	0.247	0.241	0.236	0.223	0.210	0.198	0.196	0.194	0.192	0.194	0.196	0.198	0.202	0.205	0.209	0.214	0.220	0.225	0.220	0.216	0.211	0.222	0.233	0.245	0.236	0.227	0.218	0.225
0.212	0.213	0.215	0.217	0.220	0.223	0.226	0.228	0.230	0.232	0.248	0.264	0.281	0.276	0.271	0.266	0.258	0.249	0.241	0.240	0.238	0.236	0.241	0.245	0.250	0.236	0.221	0.207	0.206	0.204	0.203	0.197	0.191	0.185	0.199	0.213	0.227	0.230	0.232	0.234	0.223	0.212	0.202	0.218	0.235	0.252	0.246	0.240	0.235	0.235
0.208	0.210	0.213	0.215	0.221	0.226	0.232	0.232	0.233	0.234	0.252	0.269	0.287	0.281	0.275	0.269	0.263	0.257	0.251	0.241	0.231	0.220	0.235	0.249	0.263	0.248	0.232	0.217	0.216	0.214	0.213	0.199	0.186	0.173	0.197	0.221	0.246	0.245	0.245	0.244	0.227	0.209	0.192	0.214	0.237	0.259	0.256	0.254	0.252	0.245
0.211	0.209	0.207	0.205	0.210	0.215	0.220	0.222	0.223	0.225	0.242	0.259	0.275	0.275	0.274	0.273	0.265	0.257	0.249	0.244	0.240	0.235	0.243	0.250	0.258	0.248	0.238	0.228	0.222	0.217	0.211	0.204	0.197	0.190	0.210	0.230	0.250	0.244	0.239	0.233	0.221	0.208	0.195	0.219	0.242	0.266	0.261	0.255	0.250	0.246
0.213	0.207	0.200	0.194	0.199	0.203	0.208	0.211	0.213	0.216	0.232	0.248	0.264	0.268	0.273	0.278	0.267	0.257	0.246	0.247	0.249	0.250	0.251	0.252	0.253	0.248	0.244	0.239	0.229	0.219	0.210	0.209	0.208	0.207	0.222	0.238	0.253	0.243	0.233	0.223	0.215	0.206	0.198	0.223	0.248	0.273	0.265	0.257	0.248	0.247
0.216	0.205	0.194	0.183	0.188	0.192	0.196	0.200	0.203	0.207	0.222	0.237	0.252	0.262	0.272	0.282	0.269	0.257	0.244	0.251	0.257	0.264	0.259	0.253	0.248	0.249	0.249	0.250	0.236	0.222	0.208	0.213	0.219	0.224	0.235	0.246	0.257	0.242	0.227	0.212	0.209	0.205	0.202	0.228	0.254	0.280	0.269	0.258	0.247	0.247
0.224	0.206	0.189	0.171	0.181	0.192	0.202	0.209	0.217	0.225	0.232	0.239	0.246	0.257	0.268	0.279	0.262	0.244	0.226	0.241	0.255	0.270	0.259	0.247	0.236	0.238	0.240	0.242	0.226	0.211	0.196	0.207	0.218	0.228	0.234	0.239	0.244	0.232	0.220	0.208	0.206	0.204	0.202	0.227	0.252	0.278	0.262	0.247	0.232	0.236
0.232	0.208	0.183	0.159	0.175	0.191	0.207	0.219	0.231	0.242	0.241	0.240	0.240	0.252	0.265	0.277	0.254	0.231	0.208	0.231	0.253	0.276	0.259	0.242	0.224	0.227	0.230	0.233	0.217	0.200	0.184	0.200	0.216	0.232	0.232	0.231	0.231	0.222	0.213	0.204	0.204	0.203	0.202	0.227	0.251	0.275	0.256	0.236	0.217	0.224
0.240	0.209	0.178	0.147	0.169	0.191	0.213	0.228	0.244	0.260	0.251	0.242	0.233	0.247	0.261	0.275	0.246	0.218	0.190	0.220	0.251	0.282	0.259	0.236	0.213	0.217	0.221	0.224	0.207	0.189	0.171	0.193	0.215	0.236	0.230	0.224	0.218	0.212	0.206	0.200	0.201	0.202	0.203	0.226	0.250	0.273	0.249	0.225	0.202	0.212
0.246	0.216	0.187	0.157	0.175	0.192	0.209	0.227	0.246	0.264	0.258	0.251	0.244	0.257	0.270	0.282	0.250	0.219	0.187	0.208	0.229	0.250	0.242	0.235	0.228	0.226	0.224	0.222	0.210	0.197	0.185	0.203	0.221	0.239	0.234	0.228	0.223	0.217	0.210	0.203	0.200	0.196	0.193	0.214	0.234	0.255	0.241	0.227	0.214	0.220
0.252	0.224	0.196	0.168	0.180	0.193	0.205	0.226	0.247	0.269	0.264	0.260	0.255	0.267	0.279	0.290	0.255	0.219	0.183	0.195	0.206	0.217	0.226	0.235	0.243	0.235	0.227	0.219	0.212	0.206	0.199	0.213	0.227	0.241	0.237	0.233	0.229	0.221	0.214	0.206	0.199	0.191	0.183	0.201	0.219	0.237	0.233	0.229	0.225	0.229
0.258	0.232	0.205	0.179	0.186	0.193	0.201	0.225	0.249	0.273	0.271	0.268	0.266	0.277	0.287	0.298	0.259	0.220	0.180	0.182	0.183	0.185	0.210	0.234	0.259	0.245	0.230	0.216	0.215	0.214	0.213	0.223	0.233	0.243	0.240	0.237	0.234	0.226	0.218	0.210	0.197	0.185	0.173	0.189	0.204	0.220	0.225	0.231	0.237	0.237
0.248	0.237	0.226	0.215	0.211	0.207	0.203	0.222	0.241	0.260	0.266	0.271	0.277	0.279	0.280	0.282	0.249	0.216	0.183	0.184	0.185	0.186	0.209	0.232	0.254	0.250	0.245	0.240	0.236	0.231	0.226	0.230	0.233	0.236	0.239	0.241	0.244	0.234	0.225	0.216	0.203	0.191	0.178	0.193	0.208	0.223	0.228	0.233	0.239	0.239
0.237	0.242	0.247	0.252	0.236	0.221	0.205	0.219	0.233	0.248	0.261	0.274	0.287	0.280	0.273	0.266	0.239	0.212	0.185	0.186	0.186	0.187	0.208	0.229	0.250	0.255	0.260	0.264	0.256	0.248	0.240	0.236	0.233	0.229	0.237	0.245	0.253	0.243	0.233	0.222	0.209	0.196	0.183	0.197	0.211	0.226	0.231	0.235	0.240	0.240
0.227	0.247	0.268	0.289	0.262	0.234	0.207	0.216	0.226	0.235	0.256	0.277	0.298	0.282	0.266	0.250	0.229	0.208	0.187	0.188	0.188	0.188	0.207	0.226	0.246	0.260	0.274	0.288	0.277	0.265	0.254	0.243	0.232	0.221	0.235	0.249	0.263	0.251	0.240	0.229	0.215	0.201	0.187	0.201	0.215	0.229	0.233	0.237	0.241	0.242
0.219	0.240	0.261	0.282	0.258	0.233	0.209	0.216	0.223	0.229	0.253	0.277	0.301	0.278	0.256	0.233	0.217	0.202	0.187	0.191	0.196	0.201	0.219	0.236	0.254	0.256	0.257	0.259	0.253	0.247	0.241	0.236	0.231	0.226	0.238	0.250	0.262	0.250	0.238	0.226	0.213	0.199	0.185	0.206	0.227	0.248	0.249	0.249	0.250	0.246
0.211	0.233	0.254	0.276	0.254	0.232	0.211	0.215	0.219	0.223	0.250	0.277	0.304	0.275	0.245	0.215	0.206	0.196	0.186	0.195	0.205	0.214	0.230	0.246	0.262	0.251	0.241	0.230	0.229	0.228	0.227	0.228	0.229	0.230	0.240	0.251	0.261	0.249	0.236	0.224	0.210	0.197	0.183	0.211	0.239	0.267	0.264	0.262	0.259	0.251
0.203	0.225	0.247	0.269	0.250	0.232	0.213	0.214	0.216	0.218	0.247	0.277	0.307	0.271	0.235	0.198	0.194	0.189	0.185	0.199	0.214	0.228	0.242	0.256	0.270	0.247	0.224	0.201	0.205	0.209	0.214	0.221	0.227	0.234	0.243	0.252	0.260	0.247	0.234	0.221	0.208	0.195	0.181	0.216	0.251	0.286	0.280	0.274	0.268	0.255
0.209	0.220	0.231	0.242	0.233	0.225	0.217	0.216	0.214	0.213	0.241	0.270	0.299	0.264	0.230	0.195	0.196	0.197	0.198	0.205	0.212	0.219	0.234	0.248	0.262	0.244	0.225	0.207	0.210	0.213	0.216	0.215	0.215	0.215	0.226	0.237	0.248	0.240	0.232	0.224	0.212	0.199	0.187	0.216	0.245	0.274	0.275	0.276	0.277	0.269
0.215	0.215	0.214	0.214	0.217	0.219	0.221	0.217	0.213	0.208	0.235	0.263	0.290	0.257	0.224	0.192	0.198	0.204	0.210	0.210	0.210	0.210	0.225	0.240	0.255	0.241	0.227	0.213	0.214	0.216	0.218	0.210	0.202	0.195	0.208	0.222	0.236	0.233	0.229	0.226	0.215	0.204	0.193	0.216	0.239	0.262	0.270	0.278	0.287	0.283
0.221	0.209	0.198	0.187	0.200	0.213	0.226	0.218	0.211	0.203	0.229	0.255	0.281	0.250	0.219	0.189	0.200	0.211	0.223	0.216	0.209	0.202	0.217	0.232	0.247	0.237	0.228	0.219	0.219	0.219	0.220	0.205	0.190	0.175	0.191	0.207	0.224	0.225	0.227	0.229	0.218	0.208	0.198	0.216	0.233	0.250	0.265	0.281	0.296	0.297
0.213	0.205	0.196	0.188	0.202	0.216	0.230	0.223	0.215	0.207	0.229	0.251	0.273	0.247	0.221	0.196	0.204	0.213	0.221	0.219	0.218	0.216	0.222	0.228	0.235	0.230	0.226	0.222	0.220	0.217	0.215	0.207	0.199	0.191	0.204	0.216	0.229	0.230	0.230	0.231	0.225	0.219	0.213	0.226	0.239	0.252	0.257	0.263	0.268	0.275
0.206	0.200	0.195	0.189	0.204	0.220	0.235	0.227	0.219	0.211	0.228	0.246	0.264	0.244	0.223	0.203	0.208	0.214	0.220	0.223	0.227	0.230	0.228	0.225	0.222	0.223	0.225	0.226	0.220	0.215	0.209	0.209	0.208	0.207	0.216	0.225	0.235	0.234	0.233	0.233	0.231	0.229	0.227	0.236	0.245	0.254	0.249	0.245	0.241	0.253
0.199	0.196	0.193	0.190	0.207	0.223	0.240	0.231	0.223	0.214	0.228	0.242	0.255	0.240	0.225	0.210	0.213	0.215	0.218	0.227	0.235	0.244	0.233	0.222	0.210	0.217	0.223	0.229	0.221	0.213	0.204	0.210	0.216	0.222	0.228	0.234	0.240	0.238	0.236	0.235	0.237	0.240	0.242	0.246	0.251	0.255	0.241	0.228	0.214	0.231
0.206	0.197	0.188	0.179	0.197	0.216	0.235	0.227	0.219	0.211	0.225	0.240	0.255	0.244	0.233	0.223	0.221	0.220	0.219	0.226	0.233	0.240	0.235	0.230	0.225	0.229	0.234	0.238	0.221	0.204	0.187	0.201	0.215	0.229	0.229	0.229	0.229	0.231	0.233	0.235	0.235	0.235	0.235	0.240	0.245	0.250	0.239	0.229	0.219	0.231
0.213	0.197	0.182	0.167	0.188	0.209	0.230	0.222	0.215	0.207	0.223	0.238	0.254	0.248	0.241	0.235	0.230	0.225	0.220	0.225	0.230	0.236	0.237	0.238	0.239	0.242	0.245	0.247	0.222	0.196	0.171	0.193	0.215	0.237	0.230	0.224	0.217	0.224	0.230	0.236	0.233	0.230	0.227	0.233	0.238	0.244	0.237	0.231	0.224	0.232
0.220	0.198	0.177	0.155	0.178	0.201	0.225	0.218	0.211	0.204	0.220	0.237	0.253	0.251	0.250	0.248	0.239	0.230	0.220	0.224	0.228	0.231	0.239	0.246	0.254	0.255	0.256	0.256	0.222	0.188	0.154	0.184	0.214	0.244	0.231	0.218	0.206	0.216	0.227	0.237	0.231	0.225	0.220	0.226	0.232	0.238	0.235	0.232	0.229	0.233
0.219	0.204	0.189	0.173	0.189	0.204	0.220	0.218	0.217	0.216	0.223	0.230	0.238	0.238	0.238	0.238	0.230	0.221	0.213	0.215	0.218	0.220	0.230	0.240	0.250	0.249	0.248	0.247	0.222	0.197	0.172	0.196	0.221	0.245	0.231	0.217	0.203	0.215	0.227	0.240	0.230	0.221	0.211	0.219	0.227	0.235	0.235	0.234	0.234	0.233
0.219	0.210	0.200	0.191	0.199	0.207	0.214	0.219	0.223	0.228	0.226	0.224	0.222	0.224	0.226	0.229	0.221	0.213	0.206	0.207	0.208	0.209	0.221	0.234	0.246	0.243	0.240	0.237	0.221	0.205	0.190	0.209	0.228	0.247	0.231	0.215	0.200	0.214	0.228	0.242	0.229	0.216	0.203	0.212	0.222	0.231	0.234	0.236	0.239	0.234
0.218	0.215	0.212	0.209	0.209	0.209	0.209	0.220	0.230	0.240	0.229	0.218	0.206	0.211	0.215	0.219	0.212	0.205	0.198	0.198	0.197	0.197	0.212	0.227	0.242	0.237	0.232	0.227	0.221	0.214	0.208	0.221	0.235	0.248	0.231	0.214	0.196	0.213	0.229	0.245	0.228	0.211	0.195	0.206	0.217	0.228	0.233	0.238	0.243	0.234
0.215	0.213	0.211	0.209	0.210	0.211	0.212	0.225	0.237	0.250	0.236	0.223	0.209	0.211	0.212	0.214	0.219	0.223	0.228	0.222	0.215	0.209	0.224	0.239	0.254	0.241	0.228	0.216	0.213	0.210	0.207	0.220	0.232	0.244	0.230	0.216	0.202	0.216	0.230	0.244	0.230	0.216	0.202	0.211	0.220	0.230	0.233	0.236	0.240	0.233
0.211	0.210	0.209	0.208	0.210	0.213	0.216	0.230	0.245	0.260	0.244	0.228	0.212	0.211	0.209	0.208	0.225	0.242	0.259	0.246	0.233	0.220	0.235	0.250	0.265	0.245	0.225	0.205	0.205	0.206	0.206	0.218	0.229	0.241	0.230	0.218	0.207	0.220	0.232	0.244	0.232	0.221	0.210	0.217	0.224	0.232	0.233	0.235	0.236	0.232
0.208	0.208	0.207	0.207	0.211	0.215	0.219	0.236	0.253	0.269	0.251	0.233	0.214	0.211	0.207	0.203	0.231	0.260	0.289	0.270	0.251	0.231	0.246	0.261	0.276	0.249	0.221	0.194	0.198	0.202	0.206	0.216	0.226	0.237	0.229	0.221	0.213	0.223	0.233	0.243	0.234	0.226	0.217	0.223	0.228	0.234	0.233	0.233	0.233	0.231
0.191	0.194	0.198	0.202	0.207	0.211	0.216	0.229	0.242	0.255	0.244	0.233	0.222	0.219	0.217	0.214	0.231	0.248	0.265	0.253	0.240	0.227	0.237	0.246	0.256	0.234	0.211	0.189	0.190	0.191	0.192	0.212	0.232	0.252	0.236	0.220	0.204	0.219	0.234	0.249	0.241	0.232	0.224	0.221	0.219	0.217	0.216	0.216	0.215	0.222
0.173	0.181	0.189	0.197	0.202	0.208	0.213	0.222	0.231	0.240	0.237	0.233	0.229	0.228	0.227	0.225	0.231	0.236	0.242	0.236	0.230	0.223	0.227	0.231	0.235	0.218	0.201	0.184	0.182	0.180	0.177	0.208	0.238	0.268	0.244	0.220	0.196	0.216	0.236	0.256	0.247	0.239	0.231	0.220	0.210	0.200	0.199	0.198	0.198	0.212
0.156	0.168	0.180	0.192	0.198	0.204	0.210	0.216	0.221	0.226	0.230	0.233	0.237	0.237	0.237	0.237	0.231	0.225	0.218	0.219	0.219	0.220	0.218	0.216	0.215	0.203	0.191	0.180	0.174	0.169	0.163	0.203	0.244	0.284	0.252	0.219	0.187	0.212	0.237	0.262	0.254	0.246	0.237	0.219	0.201	0.183	0.182	0.181	0.180	0.202
0.178	0.186	0.194	0.202	0.203	0.204	0.204	0.213	0.222	0.231	0.230	0.228	0.227	0.235	0.243	0.250	0.243	0.235	0.227	0.225	0.223	0.221	0.218	0.214	0.210	0.200	0.190	0.180	0.175	0.171	0.167	0.203	0.239	0.275	0.249	0.223	0.197	0.216	0.235	0.254	0.250	0.246	0.243	0.224	0.205	0.186	0.190	0.194	0.198	0.217
0.200	0.204	0.209	0.213	0.208	0.203	0.198	0.211	0.223	0.236	0.230	0.224	0.217	0.233	0.248	0.264	0.254	0.245	0.236	0.232	0.228	0.223	0.217	0.211	0.205	0.196	0.188	0.180	0.176	0.173	0.170	0.202	0.233	0.265	0.246	0.226	0.207	0.220	0.232	0.245	0.246	0.247	0.248	0.228	0.209	0.190	0.198	0.206	0.215	0.231
0.222	0.223	0.223	0.223	0.213	0.202	0.192	0.208	0.225	0.241	0.230	0.219	0.207	0.231	0.254	0.277	0.266	0.255	0.244	0.238	0.232	0.225	0.217	0.208	0.199	0.193	0.186	0.179	0.178	0.176	0.174	0.201	0.228	0.256	0.243	0.230	0.217	0.223	0.230	0.237	0.242	0.248	0.253	0.233	0.213	0.193	0.206	0.219	0.232	0.245
0.210	0.212	0.213	0.214	0.204	0.193	0.182	0.201	0.220	0.238	0.221	0.204	0.187	0.215	0.242	0.269	0.262	0.255	0.249	0.238	0.228	0.218	0.215	0.212	0.209	0.205	0.202	0.198	0.193	0.188	0.183	0.206	0.229	0.251	0.233	0.215	0.197	0.208	0.220	0.232	0.235	0.239	0.243	0.230	0.218	0.205	0.210	0.216	0.222	0.237
0.198	0.200	0.203	0.205	0.195	0.184	0.173	0.194	0.215	0.236	0.213	0.190	0.167	0.198	0.230	0.261	0.258	0.256	0.253	0.239	0.225	0.210	0.213	0.216	0.218	0.218	0.217	0.217	0.209	0.201	0.193	0.211	0.229	0.247	0.224	0.200	0.177	0.193	0.210	0.226	0.229	0.231	0.234	0.228	0.222	0.216	0.215	0.214	0.213	0.229
0.186	0.189	0.193	0.196	0.185	0.174	0.163	0.187	0.210	0.233	0.204	0.176	0.147	0.182	0.217	0.252	0.254	0.256	0.257	0.239	0.221	0.203	0.211	0.219	0.228	0.230	0.233	0.235	0.224	0.213	0.202	0.216	0.229	0.242	0.214	0.186	0.157	0.178	0.199	0.220	0.222	0.223	0.224	0.225	0.226	0.228	0.219	0.211	0.203	0.221
0.193	0.196	0.198	0.201	0.196	0.192	0.188	0.202	0.216	0.230	0.206	0.183	0.159	0.191	0.224	0.256	0.252	0.247	0.242	0.231	0.219	0.207	0.212	0.216	0.221	0.230	0.239	0.248	0.233	0.219	0.204	0.209	0.213	0.218	0.203	0.189	0.175	0.187	0.200	0.213	0.221	0.229	0.237	0.232	0.226	0.220	0.214	0.208	0.202	0.220
0.201	0.202	0.204	0.205	0.207	0.210	0.212	0.217	0.222	0.227	0.208	0.190	0.171	0.201	0.230	0.260	0.249	0.238	0.227	0.222	0.216	0.211	0.212	0.213	0.214	0.230	0.245	0.260	0.242	0.224	0.206	0.202	0.197	0.193	0.193	0.192	0.192	0.196	0.201	0.205	0.220	0.235	0.250	0.238	0.226	0.213	0.209	0.205	0.201	0.218
0.208	0.208	0.209	0.209	0.218	0.227	0.237	0.233	0.229	0.225	0.211	0.197	0.183	0.210	0.237	0.264	0.247	0.230	0.212	0.213	0.214	0.215	0.212	0.210	0.208	0.229	0.251	0.273	0.251	0.230	0.208	0.195	0.181	0.168	0.182	0.196	0.210	0.205	0.201	0.197	0.219	0.241	0.263	0.244	0.225	0.206	0.204	0.202	0.200	0.217
0.213	0.209	0.205	0.200	0.210	0.219	0.228	0.223	0.218	0.214	0.207	0.201	0.194	0.215	0.236	0.256	0.246	0.236	0.227	0.219	0.211	0.203	0.207	0.211	0.214	0.228	0.241	0.254	0.236	0.217	0.199	0.197	0.195	0.193	0.197	0.201	0.205	0.213	0.221	0.228	0.236	0.243	0.251	0.240	0.230	0.219	0.218	0.217	0.216	0.225
0.218	0.209	0.200	0.191	0.201	0.210	0.220	0.214	0.208	0.203	0.204	0.205	0.206	0.220	0.234	0.249	0.246	0.243	0.241	0.224	0.208	0.192	0.202	0.211	0.221	0.226	0.230	0.235	0.220	0.205	0.190	0.199	0.208	0.218	0.212	0.206	0.201	0.221	0.240	0.260	0.253	0.245	0.238	0.236	0.234	0.232	0.233	0.233	0.233	0.234
0.223	0.210	0.196	0.182	0.192	0.202	0.212	0.205	0.198	0.192	0.200	0.209	0.218	0.225	0.233	0.241	0.245	0.250	0.255	0.230	0.205	0.181	0.196	0.212	0.228	0.224	0.220	0.216	0.204	0.193	0.181	0.201	0.222	0.242	0.227	0.212	0.196	0.228	0.260	0.292	0.269	0.247	0.225	0.232	0.239	0.245	0.247	0.248	0.250	0.242
0.217	0.205	0.192	0.179	0.186	0.193	0.200	0.204	0.208	0.212	0.214	0.216	0.218	0.223	0.228	0.233	0.242	0.251	0.260	0.237	0.215	0.192	0.205	0.218	0.231	0.226	0.221	0.217	0.201	0.186	0.171	0.194	0.218	0.241	0.228	0.215	0.202	0.227	0.252	0.276	0.252	0.227	0.203	0.218	0.233	0.248	0.250	0.252	0.254	0.249
0.212	0.200	0.188	0.176	0.180	0.184	0.188	0.203	0.217	0.232	0.227	0.223	0.219	0.221	0.223	0.226	0.239	0.252	0.266	0.245	0.224	0.203	0.213	0.224	0.234	0.228	0.223	0.217	0.198	0.180	0.161	0.187	0.214	0.240	0.230	0.219	0.208	0.226	0.243	0.261	0.234	0.207	0.180	0.204	0.227	0.251	0.254	0.256	0.259	0.256
0.206	0.195	0.184	0.173	0.174	0.175	0.176	0.201	0.227	0.252	0.241	0.230	0.219	0.219	0.219	0.218	0.236	0.254	0.271	0.252	0.233	0.214	0.222	0.229	0.237	0.231	0.224	0.218	0.195	0.173	0.151	0.181	0.210	0.239	0.231	0.223	0.214	0.225	0.235	0.245	0.216	0.187	0.158	0.190	0.222	0.254	0.257	0.260	0.264	0.263
0.212	0.201	0.190	0.179	0.181	0.184	0.187	0.211	0.235	0.259	0.242	0.225	0.208	0.208	0.208	0.208	0.229	0.250	0.271	0.252	0.234	0.216	0.221	0.226	0.232	0.224	0.216	0.208	0.195	0.183	0.171	0.191	0.211	0.231	0.228	0.224	0.221	0.231	0.241	0.251	0.226	0.202	0.177	0.201	0.225	0.248	0.249	0.249	0.249	0.255
0.218	0.207	0.196	0.185	0.189	0.193	0.197	0.220	0.243	0.267	0.243	0.220	0.197	0.197	0.197	0.197	0.221	0.246	0.270	0.253	0.235	0.217	0.220	0.223	0.226	0.217	0.207	0.198	0.195	0.193	0.190	0.201	0.212	0.223	0.225	0.226	0.228	0.237	0.247	0.256	0.236	0.216	0.196	0.212	0.227	0.243	0.240	0.237	0.234	0.246
0.225	0.213	0.202	0.191	0.196	0.202	0.207	0.229	0.252	0.274	0.244	0.215	0.185	0.186	0.186	0.186	0.214	0.242	0.270	0.253	0.236	0.219	0.220	0.220	0.221	0.210	0.199	0.188	0.195	0.202	0.209	0.211	0.213	0.216	0.222	0.228	0.234	0.243	0.253	0.262	0.246	0.231	0.216	0.223	0.230	0.237	0.231	0.226	0.220	0.238
0.228	0.212	0.196	0.181	0.193	0.206	0.219	0.234	0.249	0.264	0.241	0.217	0.193	0.191	0.190	0.188	0.212	0.236	0.261	0.249	0.238	0.227	0.229	0.231	0.233	0.223	0.212	0.202	0.202	0.202	0.203	0.207	0.212	0.217	0.222	0.226	0.231	0.234	0.237	0.240	0.234	0.228	0.223	0.227	0.232	0.237	0.229	0.222	0.214	0.230
0.232	0.211	0.191	0.170	0.190	0.210	0.231	0.239	0.246	0.254	0.237	0.219	0.202	0.197	0.193	0.189	0.210	0.230	0.251	0.246	0.240	0.234	0.238	0.242	0.245	0.236	0.226	0.216	0.210	0.203	0.196	0.203	0.211	0.219	0.222	0.224	0.227	0.224	0.221	0.218	0.222	0.226	0.229	0.232	0.235	0.237	0.227	0.218	0.208	0.223
0.235	0.210	0.185	0.160	0.188	0.215	0.242	0.243	0.244	0.245	0.233	0.222	0.210	0.203	0.197	0.190	0.207	0.225	0.242	0.242	0.242	0.242	0.247	0.252	0.257	0.248	0.239	0.231	0.217	0.203	0.189	0.200	0.210	0.220	0.221	0.223	0.224	0.215	0.206	0.197	0.210	0.223	0.236	0.236	0.237	0.237	0.225	0.214	0.202	0.215
0.224	0.207	0.191	0.174	0.196	0.217	0.238	0.239	0.240	0.241	0.236	0.232	0.227	0.219	0.211	0.204	0.214	0.225	0.236	0.236	0.237	0.237	0.241	0.244	0.248	0.240	0.232	0.223	0.214	0.205	0.196	0.208	0.221	0.233	0.232	0.232	0.231	0.221	0.210	0.200	0.211	0.222	0.233	0.234	0.235	0.236	0.227	0.217	0.207	0.219
0.212	0.204	0.196	0.188	0.204	0.219	0.235	0.236	0.237	0.238	0.240	0.242	0.244	0.235	0.226	0.218	0.222	0.226	0.230	0.231	0.231	0.232	0.234	0.237	0.239	0.232	0.224	0.216	0.212	0.207	0.203	0.217	0.231	0.245	0.243	0.241	0.238	0.227	0.215	0.204	0.213	0.222	0.231	0.232	0.234	0.236	0.228	0.220	0.211	0.222
0.201	0.201	0.202	0.203	0.212	0.221	0.231	0.232	0.233	0.234	0.243	0.252	0.260	0.251	0.241	0.231	0.229	0.227	0.224	0.225	0.226	0.227	0.228	0.229	0.230	0.223	0.216	0.209	0.209	0.209	0.209	0.226	0.242	0.258	0.254	0.249	0.245	0.233	0.220	0.207	0.214	0.221	0.228	0.230	0.233	0.235	0.229	0.222	0.216	0.226
0.192	0.196	0.201	0.205	0.211	0.217	0.224	0.231	0.238	0.245	0.248	0.252	0.256	0.250	0.245	0.239	0.235	0.232	0.228	0.223	0.218	0.213	0.217	0.222	0.226	0.218	0.211	0.203	0.203	0.203	0.203	0.217	0.232	0.247	0.244	0.241	0.238	0.229	0.221	0.212	0.215	0.218	0.221	0.226	0.230	0.235	0.231	0.226	0.222	0.229
0.183	0.191	0.200	0.208	0.211	0.214	0.216	0.229	0.242	0.255	0.254	0.253	0.251	0.250	0.248	0.247	0.242	0.237	0.232	0.221	0.210	0.199	0.207	0.214	0.222	0.213	0.205	0.197	0.197	0.196	0.196	0.209	0.222	0.235	0.234	0.232	0.231	0.226	0.222	0.217	0.216	0.215	0.214	0.221	0.228	0.235	0.232	0.230	0.227	0.231
0.174	0.186	0.199	0.211	0.210	0.210	0.209	0.228	0.247	0.266	0.260	0.253	0.246	0.249	0.252	0.255	0.249	0.242	0.236	0.219	0.202	0.185	0.196	0.207	0.217	0.209	0.200	0.191	0.191	0.190	0.189	0.201	0.212	0.224	0.224	0.224	0.224	0.223	0.222	0.222	0.217	0.212	0.208	0.217	0.226	0.235	0.234	0.234	0.233	0.233
0.187	0.193	0.199	0.205	0.211	0.217	0.223	0.233	0.244	0.255	0.247	0.238	0.229	0.235	0.241	0.247	0.241	0.236	0.230	0.215	0.201	0.187	0.199	0.210	0.222	0.215	0.207	0.199	0.194	0.189	0.184	0.200	0.217	0.233	0.231	0.230	0.228	0.224	0.221	0.218	0.218	0.218	0.218	0.225	0.232	0.239	0.239	0.240	0.240	0.240
0.199	0.199	0.199	0.199	0.211	0.224	0.236	0.239	0.241	0.244	0.234	0.223	0.213	0.222	0.231	0.240	0.234	0.229	0.223	0.211	0.200	0.188	0.201	0.214	0.228	0.221	0.214	0.207	0.197	0.188	0.178	0.200	0.221	0.243	0.239	0.235	0.232	0.226	0.220	0.214	0.219	0.224	0.229	0.234	0.238	0.243	0.244	0.246	0.247	0.246
0.212	0.206	0.199	0.193	0.212	0.230	0.249	0.244	0.238	0.233	0.221	0.208	0.196	0.208	0.220	0.232	0.227	0.222	0.217	0.208	0.198	0.189	0.203	0.218	0.233	0.226	0.220	0.214	0.200	0.186	0.173	0.199	0.226	0.252	0.247	0.241	0.236	0.227	0.218	0.210	0.220	0.230	0.240	0.242	0.245	0.247	0.249	0.252	0.254	0.253
0.222	0.216	0.210	0.204	0.218	0.231	0.245	0.232	0.219	0.206	0.204	0.203	0.202	0.217	0.232	0.248	0.237	0.225	0.214	0.210	0.206	0.201	0.213	0.224	0.236	0.230	0.224	0.218	0.207	0.196	0.184	0.204	0.224	0.245	0.242	0.239	0.236	0.231	0.226	0.221	0.228	0.236	0.243	0.242	0.241	0.241	0.243	0.245	0.247	0.245
0.232	0.226	0.220	0.214	0.223	0.232	0.241	0.220	0.199	0.178	0.188	0.198	0.208	0.226	0.245	0.263	0.246	0.229	0.212	0.212	0.213	0.214	0.222	0.231	0.239	0.234	0.228	0.223	0.214	0.205	0.196	0.209	0.223	0.237	0.237	0.237	0.237	0.235	0.233	0.232	0.237	0.241	0.246	0.242	0.238	0.234	0.236	0.237	0.239	0.238
0.242	0.237	0.231	0.225	0.229	0.233	0.237	0.209	0.180	0.151	0.172	0.193	0.213	0.235	0.257	0.278	0.255	0.232	0.209	0.215	0.221	0.227	0.232	0.237	0.242	0.237	0.232	0.227	0.220	0.214	0.207	0.215	0.222	0.230	0.232	0.235	0.237	0.239	0.241	0.243	0.245	0.247	0.249	0.242	0.235	0.228	0.229	0.230	0.232	0.230
0.232	0.229	0.226	0.223	0.226	0.229	0.233	0.209	0.185	0.161	0.184	0.207	0.230	0.245	0.261	0.276	0.255	0.234	0.213	0.219	0.225	0.231	0.231	0.232	0.233	0.227	0.221	0.215	0.212	0.209	0.206	0.210	0.214	0.217	0.223	0.228	0.233	0.234	0.234	0.234	0.238	0.242	0.246	0.237	0.228	0.219	0.222	0.225	0.228	0.226
0.221	0.221	0.221	0.221	0.223	0.226	0.228	0.209	0.191	0.172	0.196	0.221	0.246	0.255	0.265	0.275	0.255	0.236	0.217	0.223	0.229	0.234	0.231	0.227	0.223	0.216	0.209	0.202	0.203	0.204	0.205	0.205	0.205	0.205	0.213	0.222	0.230	0.228	0.227	0.226	0.231	0.237	0.243	0.232	0.221	0.211	0.215	0.219	0.224	0.222
0.211	0.213	0.216	0.219	0.220	0.222	0.223	0.210	0.196	0.183	0.209	0.235	0.262	0.265	0.269	0.273	0.255	0.238	0.221	0.227	0.232	0.238	0.230	0.222	0.214	0.206	0.197	0.189	0.194	0.199	0.205	0.201	0.197	0.193	0.204	0.215	0.226	0.223	0.220	0.217	0.225	0.232	0.240	0.227	0.214	0.202	0.208	0.214	0.220	0.218
0.209	0.210	0.211	0.213	0.215	0.217	0.219	0.207	0.196	0.184	0.206	0.228	0.251	0.252	0.253	0.255	0.241	0.227	0.214	0.218	0.222	0.225	0.220	0.215	0.210	0.204	0.197	0.191	0.200	0.209	0.218	0.210	0.203	0.196	0.202	0.209	0.215	0.218	0.222	0.225	0.228	0.231	0.233	0.226	0.219	0.212	0.218	0.225	0.231	0.226
0.207	0.207	0.207	0.206	0.209	0.212	0.214	0.205	0.195	0.186	0.204	0.222	0.240	0.239	0.238	0.236	0.227	0.217	0.207	0.209	0.211	0.212	0.211	0.209	0.207	0.202	0.197	0.192	0.205	0.218	0.231	0.220	0.209	0.199	0.200	0.202	0.204	0.214	0.223	0.233	0.231	0.229	0.227	0.225	0.223	0.222	0.228	0.235	0.242	0.235
0.205	0.203	0.202	0.200	0.203	0.206	0.209	0.202	0.195	0.187	0.201	0.215	0.229	0.225	0.222	0.218	0.212	0.206	0.201	0.200	0.200	0.199	0.201	0.202	0.203	0.200	0.197	0.194	0.210	0.227	0.244	0.230	0.215	0.201	0.199	0.196	0.193	0.209	0.225	0.241	0.234	0.227	0.221	0.224	0.228	0.232	0.239	0.246	0.253	0.243
0.202	0.198	0.195	0.192	0.199	0.206	0.213	0.203	0.194	0.185	0.199	0.213	0.227	0.231	0.235	0.239	0.221	0.204	0.186	0.193	0.200	0.207	0.209	0.210	0.211	0.215	0.219	0.223	0.233	0.242	0.252	0.239	0.227	0.214	0.206	0.198	0.191	0.207	0.223	0.239	0.232	0.225	0.218	0.221	0.224	0.226	0.231	0.236	0.241	0.233
0.199	0.194	0.188	0.183	0.194	0.205	0.216	0.205	0.194	0.183	0.197	0.211	0.225	0.237	0.248	0.259	0.230	0.201	0.172	0.187	0.201	0.215	0.217	0.218	0.220	0.231	0.242	0.253	0.255	0.258	0.260	0.249	0.238	0.227	0.214	0.201	0.188	0.204	0.221	0.237	0.230	0.222	0.215	0.217	0.219	0.221	0.224	0.227	0.229	0.224
0.196	0.189	0.182	0.174	0.189	0.204	0.219	0.206	0.194	0.181	0.195	0.210	0.224	0.242	0.261	0.280	0.239	0.199	0.158	0.180	0.201	0.223	0.225	0.226	0.228	0.246	0.264	0.283	0.278	0.273	0.268	0.259	0.249	0.239	0.221	0.204	0.186	0.202	0.218	0.235	0.227	0.220	0.213	0.214	0.215	0.216	0.217	0.217	0.218	0.214
0.191	0.187	0.182	0.177	0.187	0.197	0.207	0.204	0.201	0.198	0.205	0.212	0.219	0.235	0.250	0.266	0.236	0.206	0.175	0.193	0.210	0.227	0.231	0.235	0.239	0.252	0.266	0.279	0.273	0.267	0.261	0.253	0.245	0.237	0.219	0.201	0.182	0.196	0.210	0.224	0.218	0.212	0.207	0.209	0.211	0.213	0.216	0.218	0.220	0.215
0.186	0.184	0.182	0.180	0.185	0.190	0.195	0.201	0.208	0.214	0.214	0.214	0.214	0.227	0.240	0.252	0.232	0.213	0.193	0.206	0.219	0.232	0.238	0.244	0.251	0.259	0.267	0.275	0.267	0.260	0.253	0.247	0.241	0.235	0.216	0.198	0.179	0.190	0.202	0.213	0.209	0.205	0.201	0.204	0.207	0.211	0.215	0.218	0.222	0.216
0.181	0.182	0.182	0.182	0.182	0.182	0.182	0.199	0.215	0.231	0.224	0.217	0.210	0.219	0.229	0.238	0.229	0.220	0.210	0.219	0.227	0.236	0.245	0.253	0.262	0.265	0.268	0.271	0.262	0.253	0.245	0.241	0.237	0.233	0.214	0.195	0.175	0.184	0.194	0.203	0.200	0.198	0.195	0.199	0.203	0.208	0.213	0.219	0.225	0.216
0.173	0.181	0.189	0.197	0.195	0.193	0.191	0.206	0.222	0.237	0.224	0.212	0.199	0.216	0.233	0.249	0.237	0.224	0.212	0.217	0.222	0.227	0.236	0.246	0.255	0.255	0.254	0.254	0.248	0.242	0.235	0.237	0.238	0.240	0.219	0.198	0.178	0.191	0.204	0.217	0.214	0.211	0.208	0.206	0.204	0.202	0.210	0.218	0.226	0.218
0.165	0.180	0.195	0.211	0.207	0.203	0.200	0.214	0.228	0.243	0.225	0.207	0.189	0.213	0.236	0.260	0.245	0.229	0.213	0.215	0.216	0.218	0.228	0.238	0.248	0.244	0.241	0.238	0.234	0.230	0.226	0.233	0.240	0.247	0.224	0.202	0.180	0.197	0.214	0.231	0.228	0.224	0.221	0.213	0.205	0.197	0.207	0.217	0.227	0.219
0.156	0.179	0.202	0.225	0.219	0.214	0.208	0.222	0.235	0.249	0.225	0.202	0.178	0.209	0.240	0.271	0.252	0.234	0.215	0.213	0.211	0.209	0.220	0.230	0.241	0.234	0.228	0.221	0.220	0.218	0.216	0.229	0.241	0.253	0.230	0.206	0.182	0.203	0.224	0.245	0.242	0.238	0.234	0.220	0.205	0.191	0.204	0.216	0.228	0.220
0.165	0.178	0.191	0.204	0.200	0.195	0.191	0.213	0.235	0.257	0.234	0.212	0.189	0.210	0.230	0.251	0.238	0.226	0.213	0.217	0.221	0.224	0.233	0.242	0.251	0.244	0.237	0.230	0.225	0.220	0.215	0.227	0.239	0.251	0.234	0.217	0.201	0.214	0.228	0.241	0.238	0.234	0.230	0.221	0.211	0.201	0.206	0.210	0.215	0.215
0.174	0.177	0.181	0.184	0.181	0.177	0.174	0.204	0.235	0.265	0.243	0.222	0.200	0.210	0.220	0.230	0.224	0.217	0.211	0.221	0.230	0.240	0.247	0.254	0.261	0.254	0.246	0.238	0.230	0.222	0.214	0.226	0.237	0.249	0.239	0.229	0.219	0.225	0.231	0.237	0.233	0.230	0.227	0.222	0.217	0.212	0.208	0.205	0.201	0.210
0.182	0.176	0.170	0.164	0.161	0.159	0.156	0.195	0.234	0.273	0.253	0.232	0.211	0.211	0.210	0.210	0.210	0.209	0.209	0.224	0.240	0.255	0.261	0.266	0.272	0.263	0.255	0.247	0.236	0.224	0.213	0.224	0.235	0.246	0.243	0.240	0.237	0.235	0.234	0.232	0.229	0.226	0.223	0.223	0.222	0.222	0.211	0.199	0.188	0.205
0.183	0.176	0.168	0.161	0.162	0.163	0.165	0.190	0.215	0.240	0.233	0.226	0.219	0.219	0.220	0.220	0.216	0.212	0.208	0.224	0.239	0.255	0.258	0.261	0.263	0.253	0.243	0.232	0.228	0.223	0.218	0.226	0.234	0.242	0.237	0.231	0.226	0.228	0.230	0.232	0.232	0.232	0.232	0.226	0.221	0.216	0.211	0.207	0.203	0.214
0.184	0.175	0.166	0.157	0.163	0.168	0.173	0.184	0.196	0.207	0.214	0.220	0.226	0.228	0.229	0.230	0.222	0.215	0.207	0.223	0.239	0.255	0.255	0.255	0.255	0.243	0.230	0.218	0.220	0.221	0.223	0.228	0.233	0.237	0.230	0.223	0.216	0.221	0.226	0.232	0.234	0.237	0.240	0.230	0.219	0.209	0.212	0.215	0.217	0.222
0.185	0.175	0.164	0.154	0.163	0.172	0.181	0.179	0.177	0.174	0.194	0.214	0.234	0.236	0.238	0.241	0.229	0.217	0.206	0.222	0.239	0.255	0.252	0.250	0.247	0.232	0.218	0.203	0.212	0.220	0.228	0.230	0.231	0.233	0.224	0.214	0.205	0.214	0.223	0.231	0.237	0.243	0.248	0.233	0.218	0.203	0.213	0.222	0.232	0.231
0.186	0.179	0.172	0.165	0.173	0.181	0.189	0.187	0.185	0.184	0.197	0.211	0.225	0.229	0.234	0.239	0.233	0.227	0.220	0.227	0.234	0.240	0.236	0.232	0.228	0.221	0.214	0.207	0.213	0.218	0.224	0.224	0.225	0.225	0.218	0.212	0.205	0.214	0.223	0.231	0.235	0.238	0.242	0.230	0.217	0.205	0.209	0.214	0.218	0.225
0.187	0.183	0.180	0.176	0.183	0.190	0.196	0.195	0.194	0.193	0.201	0.208	0.215	0.223	0.230	0.237	0.237	0.236	0.235	0.232	0.229	0.225	0.220	0.214	0.209	0.210	0.211	0.211	0.214	0.217	0.220	0.219	0.218	0.217	0.213	0.209	0.205	0.214	0.223	0.231	0.233	0.234	0.235	0.226	0.217	0.208	0.206	0.205	0.203	0.218
0.188	0.188	0.188	0.187	0.193	0.198	0.204	0.203	0.203	0.203	0.204	0.205	0.206	0.216	0.226	0.236	0.241	0.245	0.250	0.237	0.224	0.210	0.204	0.197	0.190	0.199	0.207	0.215	0.215	0.215	0.215	0.213	0.211	0.210	0.208	0.207	0.205	0.214	0.223	0.231	0.231	0.230	0.229	0.223	0.216	0.210	0.203	0.196	0.189	0.212
0.190	0.183	0.177	0.170	0.182	0.194	0.206	0.207	0.209	0.210	0.208	0.206	0.204	0.214	0.223	0.233	0.239	0.245	0.250	0.237	0.225	0.212	0.206	0.201	0.196	0.197	0.198	0.200	0.210	0.221	0.232	0.225	0.219	0.213	0.212	0.211	0.210	0.220	0.230	0.240	0.237	0.234	0.230	0.223	0.215	0.208	0.203	0.197	0.192	0.213
0.191	0.179	0.166	0.153	0.171	0.189	0.207	0.211	0.215	0.218	0.213	0.207	0.202	0.211	0.221	0.230	0.237	0.244	0.250	0.238	0.226	0.213	0.209	0.205	0.201	0.196	0.190	0.184	0.206	0.227	0.248	0.238	0.227	0.216	0.215	0.215	0.215	0.226	0.237	0.249	0.243	0.237	0.232	0.223	0.215	0.206	0.202	0.199	0.195	0.214
0.193	0.174	0.155	0.137	0.161	0.185	0.209	0.215	0.220	0.226	0.217	0.208	0.199	0.209	0.218	0.228	0.235	0.243	0.250	0.239	0.227	0.215	0.212	0.209	0.207	0.194	0.182	0.169	0.201	0.233	0.265	0.250	0.234	0.219	0.219	0.219	0.219	0.232	0.245	0.257	0.249	0.241	0.233	0.223	0.214	0.204	0.202	0.200	0.198	0.215
0.189	0.176	0.162	0.148	0.164	0.180	0.195	0.203	0.211	0.219	0.211	0.204	0.196	0.206	0.216	0.227	0.234	0.241	0.248	0.233	0.218	0.204	0.206	0.209	0.211	0.199	0.188	0.176	0.202	0.228	0.255	0.242	0.230	0.217	0.217	0.216	0.216	0.230	0.244	0.257	0.250	0.242	0.234	0.224	0.214	0.203	0.208	0.213	0.218	0.224
0.186	0.177	0.169	0.160	0.167	0.174	0.181	0.191	0.202	0.212	0.205	0.199	0.192	0.203	0.214	0.225	0.232	0.238	0.245	0.228	0.210	0.193	0.200	0.208	0.215	0.205	0.194	0.183	0.204	0.224	0.244	0.235	0.225	0.215	0.214	0.214	0.213	0.228	0.243	0.257	0.250	0.243	0.236	0.225	0.214	0.203	0.214	0.226	0.238	0.233
0.182	0.179	0.175	0.172	0.170	0.169	0.167	0.180	0.192	0.205	0.200	0.194	0.189	0.201	0.212	0.224	0.230	0.236	0.242	0.222	0.202	0.182	0.194	0.207	0.220	0.210	0.200	0.190	0.205	0.220	0.234	0.227	0.220	0.213	0.212	0.211	0.210	0.226	0.242	0.257	0.251	0.244	0.237	0.226	0.214	0.202	0.220	0.239	0.258	0.241
0.174	0.173	0.173	0.172	0.172	0.171	0.170	0.184	0.198	0.212	0.197	0.182	0.168	0.184	0.201	0.217	0.226	0.234	0.243	0.220	0.198	0.175	0.194	0.213	0.231	0.222	0.213	0.204	0.210	0.217	0.223	0.216	0.208	0.201	0.204	0.208	0.211	0.226	0.241	0.256	0.248	0.241	0.233	0.230	0.226	0.223	0.232	0.240	0.248	0.239
0.165	0.168	0.170	0.173	0.173	0.173	0.173	0.189	0.204	0.219	0.195	0.171	0.146	0.168	0.189	0.211	0.221	0.232	0.243	0.218	0.194	0.169	0.194	0.218	0.243	0.234	0.226	0.218	0.216	0.214	0.211	0.204	0.197	0.189	0.197	0.204	0.211	0.226	0.240	0.255	0.246	0.237	0.228	0.234	0.239	0.245	0.243	0.241	0.239	0.237
[truncated: 70 more columns]
