# Supplementary material for: Tunable chiral and nematic states in the triple-Q antiferromagnet Co1/3TaS2
Source: Nat Commun. 2026 Jan 31;17:2212. doi: 10.1038/s41467-026-68843-0 (PMC12963503; doi:10.1038/s41467-026-68843-0)
Supplement: Supplementary file 3 — Source Data [file 41467_2026_68843_MOESM3_ESM.zip › Fig5b.txt]

1.568	1.522	1.477	1.432	1.451	1.471	1.490	1.488	1.485	1.483	1.502	1.520	1.539	1.564	1.589	1.613	1.550	1.487	1.425	1.446	1.468	1.490	1.496	1.502	1.508	1.510	1.511	1.512	1.501	1.490	1.479	1.491	1.503	1.515	1.509	1.504	1.499	1.472	1.444	1.416	1.424	1.432	1.440	1.447	1.454	1.460	1.491	1.521	1.552	1.556
1.542	1.508	1.474	1.440	1.457	1.474	1.492	1.491	1.491	1.490	1.512	1.534	1.555	1.570	1.584	1.598	1.552	1.506	1.460	1.474	1.488	1.502	1.506	1.509	1.513	1.526	1.540	1.554	1.540	1.527	1.513	1.511	1.509	1.507	1.502	1.497	1.492	1.468	1.443	1.418	1.428	1.437	1.446	1.448	1.450	1.451	1.491	1.530	1.570	1.576
1.516	1.493	1.471	1.448	1.463	1.478	1.493	1.495	1.496	1.498	1.522	1.547	1.572	1.575	1.579	1.583	1.554	1.525	1.496	1.502	1.508	1.514	1.515	1.516	1.517	1.543	1.570	1.596	1.580	1.563	1.547	1.531	1.515	1.499	1.494	1.490	1.485	1.464	1.442	1.421	1.431	1.442	1.452	1.449	1.445	1.442	1.490	1.539	1.588	1.597
1.490	1.479	1.467	1.456	1.469	1.482	1.495	1.498	1.502	1.505	1.533	1.560	1.588	1.581	1.574	1.568	1.555	1.543	1.531	1.529	1.528	1.526	1.524	1.523	1.521	1.560	1.599	1.638	1.619	1.600	1.581	1.551	1.521	1.491	1.487	1.483	1.478	1.460	1.441	1.423	1.434	1.446	1.458	1.449	1.441	1.432	1.490	1.548	1.605	1.618
1.483	1.485	1.486	1.487	1.489	1.490	1.492	1.498	1.504	1.510	1.525	1.540	1.555	1.565	1.575	1.585	1.569	1.552	1.536	1.537	1.537	1.538	1.538	1.538	1.538	1.567	1.596	1.625	1.613	1.600	1.587	1.554	1.521	1.488	1.481	1.473	1.465	1.462	1.459	1.455	1.458	1.462	1.465	1.459	1.454	1.449	1.500	1.551	1.603	1.606
1.476	1.490	1.504	1.518	1.509	1.499	1.489	1.498	1.507	1.515	1.518	1.520	1.523	1.549	1.576	1.602	1.582	1.561	1.541	1.544	1.547	1.550	1.552	1.554	1.556	1.575	1.594	1.613	1.606	1.600	1.594	1.558	1.521	1.485	1.474	1.464	1.453	1.464	1.476	1.488	1.483	1.477	1.472	1.469	1.467	1.465	1.510	1.555	1.600	1.594
1.469	1.496	1.523	1.549	1.528	1.507	1.486	1.498	1.509	1.520	1.510	1.500	1.490	1.533	1.577	1.620	1.595	1.571	1.546	1.552	1.557	1.563	1.566	1.570	1.573	1.582	1.591	1.600	1.600	1.600	1.600	1.561	1.522	1.482	1.468	1.454	1.440	1.467	1.494	1.521	1.507	1.493	1.478	1.479	1.480	1.481	1.520	1.559	1.598	1.583
1.471	1.494	1.518	1.542	1.527	1.513	1.499	1.509	1.518	1.528	1.522	1.515	1.509	1.533	1.557	1.582	1.575	1.567	1.560	1.559	1.558	1.557	1.553	1.549	1.544	1.558	1.572	1.586	1.584	1.581	1.579	1.544	1.510	1.475	1.463	1.451	1.440	1.473	1.507	1.540	1.522	1.504	1.485	1.487	1.489	1.491	1.526	1.561	1.597	1.584
1.472	1.492	1.513	1.534	1.526	1.519	1.511	1.519	1.528	1.536	1.533	1.530	1.527	1.533	1.538	1.544	1.554	1.564	1.574	1.567	1.559	1.552	1.540	1.528	1.515	1.534	1.553	1.572	1.567	1.563	1.558	1.528	1.497	1.467	1.458	1.449	1.439	1.479	1.519	1.559	1.537	1.515	1.492	1.495	1.498	1.500	1.532	1.564	1.595	1.586
1.473	1.490	1.508	1.526	1.525	1.524	1.524	1.530	1.537	1.544	1.544	1.545	1.545	1.532	1.519	1.507	1.534	1.561	1.588	1.574	1.560	1.546	1.526	1.507	1.487	1.510	1.534	1.557	1.551	1.544	1.537	1.511	1.485	1.460	1.453	1.446	1.439	1.486	1.532	1.579	1.552	1.526	1.499	1.503	1.506	1.510	1.538	1.566	1.594	1.588
1.475	1.494	1.514	1.533	1.528	1.524	1.519	1.532	1.546	1.559	1.556	1.553	1.550	1.541	1.532	1.523	1.545	1.567	1.589	1.578	1.566	1.555	1.528	1.500	1.473	1.499	1.525	1.552	1.550	1.548	1.546	1.524	1.502	1.480	1.469	1.459	1.448	1.501	1.553	1.605	1.575	1.545	1.515	1.518	1.521	1.524	1.549	1.574	1.598	1.592
1.477	1.498	1.520	1.541	1.532	1.523	1.514	1.534	1.554	1.574	1.568	1.562	1.556	1.550	1.545	1.540	1.557	1.573	1.589	1.581	1.572	1.564	1.529	1.494	1.459	1.488	1.517	1.546	1.549	1.552	1.555	1.537	1.518	1.500	1.486	1.472	1.457	1.516	1.574	1.632	1.598	1.565	1.531	1.533	1.535	1.537	1.559	1.581	1.603	1.596
1.479	1.502	1.525	1.548	1.535	1.522	1.509	1.536	1.563	1.589	1.580	1.570	1.561	1.559	1.558	1.557	1.568	1.579	1.590	1.584	1.578	1.572	1.530	1.488	1.445	1.477	1.509	1.540	1.548	1.556	1.564	1.549	1.535	1.521	1.503	1.485	1.467	1.530	1.594	1.658	1.621	1.584	1.547	1.548	1.550	1.551	1.570	1.589	1.608	1.601
1.485	1.507	1.530	1.552	1.545	1.539	1.532	1.547	1.562	1.578	1.571	1.565	1.559	1.561	1.563	1.565	1.572	1.580	1.587	1.585	1.583	1.581	1.542	1.503	1.464	1.496	1.529	1.562	1.566	1.571	1.575	1.559	1.542	1.526	1.503	1.479	1.455	1.519	1.583	1.647	1.611	1.575	1.539	1.548	1.556	1.565	1.581	1.597	1.612	1.603
1.491	1.512	1.534	1.555	1.555	1.555	1.555	1.558	1.562	1.566	1.563	1.560	1.557	1.562	1.567	1.572	1.576	1.580	1.584	1.586	1.588	1.590	1.554	1.518	1.482	1.516	1.550	1.584	1.584	1.585	1.586	1.568	1.550	1.532	1.502	1.473	1.444	1.508	1.572	1.636	1.601	1.566	1.532	1.547	1.563	1.578	1.591	1.604	1.617	1.604
1.496	1.517	1.538	1.559	1.565	1.571	1.577	1.570	1.562	1.555	1.555	1.555	1.555	1.563	1.572	1.580	1.580	1.580	1.581	1.587	1.592	1.598	1.566	1.533	1.500	1.535	1.570	1.605	1.603	1.600	1.598	1.578	1.557	1.537	1.502	1.467	1.432	1.497	1.561	1.625	1.591	1.557	1.524	1.546	1.569	1.592	1.602	1.612	1.622	1.606
1.497	1.527	1.557	1.587	1.592	1.597	1.602	1.587	1.572	1.557	1.559	1.561	1.562	1.562	1.562	1.561	1.572	1.583	1.593	1.591	1.588	1.585	1.557	1.528	1.500	1.539	1.577	1.616	1.620	1.623	1.627	1.601	1.576	1.550	1.521	1.493	1.464	1.501	1.538	1.576	1.553	1.531	1.508	1.525	1.542	1.559	1.575	1.590	1.606	1.599
1.497	1.537	1.576	1.615	1.619	1.622	1.626	1.604	1.582	1.560	1.563	1.566	1.570	1.561	1.552	1.543	1.564	1.585	1.606	1.595	1.583	1.572	1.548	1.523	1.499	1.542	1.585	1.628	1.637	1.647	1.656	1.625	1.594	1.563	1.540	1.518	1.496	1.506	1.516	1.526	1.515	1.504	1.492	1.504	1.515	1.526	1.547	1.568	1.589	1.591
1.498	1.546	1.595	1.643	1.645	1.648	1.650	1.621	1.591	1.562	1.567	1.572	1.578	1.560	1.542	1.524	1.555	1.587	1.618	1.598	1.579	1.559	1.539	1.519	1.498	1.545	1.592	1.639	1.654	1.670	1.685	1.648	1.612	1.575	1.559	1.544	1.528	1.511	1.494	1.477	1.477	1.477	1.477	1.482	1.488	1.493	1.520	1.546	1.573	1.584
1.515	1.556	1.597	1.637	1.640	1.642	1.645	1.623	1.600	1.578	1.582	1.586	1.590	1.569	1.549	1.528	1.549	1.570	1.591	1.580	1.569	1.558	1.547	1.536	1.524	1.550	1.577	1.603	1.631	1.660	1.689	1.651	1.614	1.577	1.555	1.534	1.512	1.496	1.480	1.464	1.456	1.448	1.440	1.442	1.444	1.445	1.483	1.520	1.557	1.570
1.533	1.566	1.599	1.632	1.635	1.637	1.640	1.624	1.609	1.594	1.597	1.599	1.602	1.579	1.556	1.532	1.543	1.553	1.563	1.561	1.559	1.558	1.555	1.552	1.550	1.555	1.561	1.566	1.608	1.650	1.692	1.654	1.616	1.579	1.551	1.524	1.496	1.482	1.467	1.452	1.436	1.420	1.404	1.402	1.399	1.397	1.445	1.494	1.542	1.555
1.551	1.576	1.601	1.626	1.629	1.632	1.635	1.626	1.618	1.609	1.611	1.613	1.615	1.589	1.563	1.537	1.536	1.536	1.535	1.543	1.550	1.557	1.563	1.569	1.576	1.561	1.545	1.530	1.585	1.640	1.695	1.657	1.619	1.580	1.547	1.514	1.480	1.467	1.453	1.440	1.416	1.392	1.368	1.362	1.355	1.349	1.408	1.467	1.527	1.541
1.564	1.572	1.580	1.589	1.598	1.607	1.617	1.613	1.608	1.604	1.606	1.608	1.611	1.583	1.556	1.529	1.533	1.537	1.541	1.549	1.557	1.565	1.571	1.576	1.582	1.564	1.547	1.530	1.584	1.638	1.693	1.656	1.619	1.582	1.554	1.526	1.498	1.480	1.461	1.443	1.422	1.402	1.382	1.369	1.356	1.344	1.402	1.460	1.519	1.530
1.578	1.569	1.560	1.551	1.567	1.583	1.598	1.599	1.599	1.599	1.602	1.604	1.606	1.578	1.550	1.522	1.530	1.538	1.547	1.556	1.565	1.574	1.578	1.583	1.587	1.568	1.549	1.530	1.583	1.637	1.690	1.654	1.619	1.583	1.561	1.539	1.516	1.493	1.469	1.445	1.429	1.412	1.395	1.376	1.357	1.338	1.396	1.453	1.510	1.519
1.591	1.565	1.539	1.513	1.535	1.558	1.580	1.585	1.590	1.594	1.597	1.600	1.602	1.573	1.544	1.514	1.527	1.540	1.552	1.562	1.572	1.582	1.586	1.589	1.593	1.572	1.551	1.530	1.583	1.635	1.687	1.653	1.619	1.585	1.568	1.551	1.534	1.506	1.477	1.448	1.435	1.421	1.408	1.383	1.358	1.333	1.390	1.446	1.502	1.508
1.581	1.558	1.534	1.511	1.529	1.547	1.564	1.571	1.577	1.584	1.587	1.591	1.594	1.573	1.551	1.529	1.540	1.551	1.561	1.567	1.573	1.579	1.570	1.562	1.553	1.542	1.532	1.521	1.569	1.616	1.664	1.641	1.618	1.595	1.571	1.548	1.525	1.504	1.482	1.461	1.443	1.424	1.406	1.380	1.354	1.328	1.387	1.446	1.504	1.516
1.571	1.551	1.530	1.509	1.522	1.535	1.549	1.557	1.565	1.573	1.578	1.582	1.587	1.572	1.558	1.544	1.553	1.562	1.571	1.572	1.574	1.576	1.555	1.534	1.512	1.512	1.512	1.511	1.555	1.598	1.641	1.629	1.617	1.605	1.575	1.545	1.516	1.502	1.488	1.474	1.451	1.427	1.404	1.377	1.350	1.324	1.385	1.445	1.506	1.524
1.561	1.543	1.526	1.508	1.516	1.524	1.533	1.543	1.552	1.562	1.568	1.573	1.579	1.572	1.566	1.559	1.566	1.573	1.580	1.577	1.575	1.573	1.539	1.506	1.472	1.482	1.492	1.502	1.541	1.579	1.618	1.617	1.616	1.615	1.579	1.542	1.506	1.500	1.493	1.487	1.458	1.430	1.401	1.374	1.347	1.319	1.382	1.445	1.508	1.532
1.552	1.541	1.529	1.518	1.521	1.525	1.528	1.542	1.556	1.570	1.559	1.549	1.538	1.545	1.551	1.558	1.566	1.573	1.581	1.582	1.584	1.586	1.557	1.528	1.500	1.498	1.497	1.496	1.528	1.560	1.591	1.590	1.589	1.588	1.556	1.525	1.494	1.491	1.489	1.486	1.463	1.441	1.418	1.388	1.358	1.329	1.387	1.444	1.502	1.525
1.543	1.538	1.533	1.528	1.527	1.525	1.523	1.541	1.559	1.577	1.550	1.524	1.497	1.517	1.537	1.556	1.565	1.574	1.582	1.588	1.593	1.598	1.575	1.551	1.527	1.515	1.503	1.490	1.515	1.540	1.565	1.563	1.562	1.561	1.534	1.508	1.482	1.483	1.484	1.485	1.468	1.451	1.434	1.402	1.370	1.338	1.391	1.444	1.496	1.518
1.534	1.536	1.537	1.539	1.532	1.525	1.519	1.541	1.562	1.584	1.542	1.499	1.456	1.489	1.522	1.555	1.565	1.574	1.583	1.593	1.602	1.611	1.592	1.574	1.555	1.531	1.508	1.484	1.502	1.520	1.539	1.537	1.535	1.533	1.512	1.491	1.469	1.474	1.479	1.484	1.473	1.462	1.451	1.417	1.382	1.348	1.395	1.443	1.490	1.511
1.528	1.521	1.515	1.509	1.510	1.512	1.514	1.534	1.554	1.575	1.545	1.515	1.485	1.510	1.535	1.559	1.566	1.573	1.580	1.591	1.603	1.614	1.588	1.563	1.537	1.523	1.509	1.495	1.511	1.527	1.542	1.535	1.528	1.521	1.505	1.489	1.473	1.477	1.480	1.484	1.471	1.459	1.446	1.415	1.384	1.353	1.398	1.444	1.489	1.501
1.521	1.507	1.492	1.478	1.488	1.498	1.509	1.527	1.546	1.565	1.548	1.531	1.515	1.531	1.547	1.563	1.568	1.573	1.577	1.590	1.603	1.617	1.584	1.552	1.519	1.515	1.511	1.506	1.519	1.533	1.546	1.533	1.521	1.508	1.498	1.487	1.477	1.479	1.481	1.483	1.469	1.456	1.442	1.414	1.385	1.357	1.401	1.445	1.488	1.490
1.514	1.492	1.470	1.448	1.466	1.485	1.504	1.521	1.538	1.555	1.551	1.548	1.544	1.552	1.560	1.567	1.570	1.572	1.574	1.589	1.604	1.619	1.580	1.541	1.502	1.507	1.512	1.517	1.528	1.539	1.550	1.532	1.513	1.495	1.490	1.486	1.481	1.482	1.482	1.483	1.467	1.452	1.437	1.412	1.387	1.362	1.404	1.445	1.487	1.480
1.527	1.502	1.477	1.452	1.471	1.489	1.507	1.522	1.537	1.553	1.551	1.549	1.547	1.554	1.560	1.566	1.566	1.567	1.567	1.581	1.596	1.611	1.577	1.543	1.508	1.516	1.524	1.532	1.537	1.541	1.546	1.532	1.519	1.505	1.508	1.512	1.515	1.507	1.499	1.491	1.466	1.440	1.415	1.402	1.389	1.376	1.407	1.438	1.469	1.460
1.539	1.512	1.484	1.457	1.475	1.492	1.510	1.523	1.537	1.551	1.551	1.551	1.551	1.556	1.561	1.565	1.563	1.561	1.559	1.574	1.588	1.603	1.574	1.544	1.515	1.526	1.537	1.548	1.546	1.544	1.542	1.533	1.524	1.515	1.526	1.538	1.550	1.533	1.517	1.500	1.464	1.428	1.392	1.391	1.390	1.389	1.410	1.430	1.451	1.440
1.552	1.522	1.492	1.462	1.479	1.496	1.513	1.525	1.536	1.548	1.550	1.552	1.554	1.558	1.561	1.564	1.560	1.556	1.552	1.566	1.580	1.594	1.570	1.546	1.522	1.536	1.549	1.563	1.555	1.546	1.538	1.534	1.529	1.525	1.544	1.564	1.584	1.559	1.534	1.509	1.463	1.416	1.370	1.381	1.392	1.403	1.413	1.423	1.432	1.421
1.539	1.516	1.493	1.470	1.488	1.507	1.525	1.535	1.546	1.556	1.556	1.556	1.556	1.559	1.563	1.566	1.566	1.565	1.565	1.578	1.592	1.605	1.576	1.546	1.517	1.533	1.550	1.566	1.558	1.550	1.542	1.538	1.533	1.529	1.542	1.555	1.567	1.540	1.513	1.486	1.446	1.406	1.366	1.381	1.397	1.412	1.416	1.419	1.423	1.412
1.527	1.511	1.494	1.478	1.498	1.518	1.537	1.546	1.555	1.564	1.562	1.559	1.557	1.561	1.564	1.568	1.571	1.574	1.578	1.590	1.603	1.616	1.581	1.546	1.511	1.530	1.550	1.569	1.561	1.553	1.546	1.542	1.538	1.534	1.539	1.545	1.551	1.522	1.493	1.464	1.430	1.396	1.362	1.382	1.402	1.422	1.419	1.416	1.413	1.404
1.514	1.505	1.496	1.486	1.508	1.529	1.550	1.557	1.565	1.572	1.568	1.563	1.558	1.562	1.566	1.569	1.577	1.584	1.591	1.603	1.615	1.626	1.586	1.546	1.506	1.528	1.550	1.572	1.565	1.557	1.549	1.546	1.542	1.538	1.537	1.536	1.534	1.503	1.472	1.441	1.413	1.386	1.358	1.383	1.407	1.431	1.422	1.412	1.403	1.395
1.509	1.487	1.465	1.443	1.477	1.511	1.544	1.552	1.559	1.567	1.563	1.560	1.557	1.565	1.573	1.581	1.580	1.579	1.577	1.589	1.602	1.614	1.578	1.542	1.506	1.533	1.560	1.588	1.577	1.567	1.557	1.552	1.546	1.540	1.538	1.537	1.535	1.503	1.472	1.440	1.405	1.370	1.335	1.355	1.375	1.395	1.393	1.391	1.389	1.388
1.504	1.469	1.435	1.401	1.447	1.493	1.539	1.546	1.553	1.561	1.559	1.557	1.556	1.568	1.581	1.593	1.583	1.574	1.564	1.576	1.589	1.601	1.569	1.537	1.506	1.538	1.570	1.603	1.590	1.578	1.565	1.557	1.549	1.542	1.540	1.538	1.536	1.504	1.472	1.440	1.397	1.355	1.312	1.328	1.343	1.359	1.365	1.370	1.375	1.381
1.498	1.451	1.404	1.358	1.416	1.475	1.533	1.541	1.548	1.555	1.555	1.555	1.555	1.571	1.588	1.605	1.587	1.568	1.550	1.563	1.576	1.589	1.561	1.533	1.506	1.543	1.581	1.618	1.603	1.588	1.573	1.563	1.553	1.543	1.541	1.539	1.536	1.504	1.472	1.439	1.389	1.339	1.289	1.301	1.312	1.323	1.336	1.349	1.361	1.373
1.491	1.440	1.389	1.338	1.398	1.458	1.517	1.534	1.551	1.568	1.558	1.547	1.537	1.561	1.586	1.610	1.588	1.566	1.545	1.562	1.579	1.596	1.562	1.527	1.493	1.532	1.571	1.611	1.599	1.587	1.575	1.560	1.544	1.528	1.537	1.546	1.555	1.520	1.486	1.451	1.405	1.358	1.312	1.320	1.327	1.335	1.352	1.369	1.385	1.396
1.483	1.429	1.374	1.319	1.380	1.441	1.502	1.528	1.555	1.581	1.561	1.540	1.519	1.551	1.583	1.615	1.590	1.565	1.539	1.561	1.582	1.604	1.563	1.521	1.480	1.521	1.562	1.603	1.595	1.586	1.578	1.556	1.535	1.513	1.533	1.553	1.573	1.536	1.499	1.463	1.420	1.377	1.334	1.339	1.343	1.347	1.368	1.388	1.409	1.418
1.476	1.417	1.359	1.300	1.362	1.424	1.486	1.522	1.558	1.594	1.564	1.533	1.502	1.541	1.581	1.620	1.591	1.563	1.534	1.560	1.586	1.612	1.563	1.515	1.467	1.510	1.553	1.596	1.590	1.585	1.580	1.553	1.526	1.498	1.529	1.560	1.591	1.552	1.513	1.474	1.435	1.396	1.357	1.358	1.359	1.360	1.384	1.408	1.433	1.440
1.485	1.431	1.377	1.323	1.380	1.438	1.495	1.527	1.559	1.590	1.562	1.534	1.506	1.540	1.573	1.607	1.585	1.564	1.542	1.564	1.585	1.607	1.565	1.523	1.480	1.525	1.569	1.614	1.611	1.608	1.605	1.579	1.553	1.527	1.546	1.565	1.584	1.553	1.521	1.490	1.462	1.434	1.406	1.399	1.393	1.387	1.413	1.438	1.464	1.474
1.495	1.445	1.395	1.345	1.398	1.451	1.505	1.532	1.559	1.586	1.561	1.536	1.511	1.538	1.566	1.594	1.580	1.565	1.550	1.568	1.585	1.602	1.566	1.530	1.493	1.539	1.586	1.632	1.631	1.630	1.630	1.605	1.581	1.557	1.563	1.569	1.576	1.553	1.530	1.506	1.489	1.472	1.455	1.441	1.427	1.414	1.441	1.469	1.496	1.508
1.504	1.459	1.413	1.367	1.416	1.465	1.514	1.537	1.559	1.582	1.559	1.537	1.515	1.537	1.559	1.581	1.574	1.566	1.559	1.572	1.585	1.598	1.567	1.537	1.507	1.554	1.602	1.650	1.651	1.653	1.655	1.632	1.609	1.586	1.580	1.574	1.568	1.553	1.538	1.522	1.516	1.510	1.504	1.483	1.462	1.441	1.470	1.499	1.527	1.542
1.502	1.468	1.433	1.398	1.435	1.472	1.509	1.531	1.553	1.575	1.546	1.517	1.487	1.513	1.540	1.566	1.553	1.540	1.527	1.549	1.571	1.594	1.572	1.550	1.528	1.566	1.604	1.642	1.640	1.639	1.637	1.621	1.605	1.589	1.577	1.564	1.552	1.546	1.540	1.534	1.532	1.531	1.530	1.508	1.487	1.465	1.481	1.497	1.514	1.523
1.500	1.476	1.453	1.429	1.454	1.479	1.505	1.526	1.547	1.568	1.532	1.496	1.460	1.490	1.520	1.550	1.532	1.514	1.495	1.527	1.558	1.590	1.576	1.563	1.550	1.578	1.606	1.634	1.629	1.624	1.619	1.611	1.602	1.593	1.574	1.555	1.535	1.538	1.542	1.545	1.549	1.552	1.556	1.534	1.511	1.489	1.493	1.496	1.500	1.504
1.498	1.485	1.473	1.460	1.473	1.486	1.500	1.521	1.541	1.562	1.519	1.475	1.432	1.466	1.500	1.535	1.511	1.487	1.463	1.504	1.545	1.585	1.581	1.576	1.572	1.590	1.608	1.627	1.618	1.610	1.601	1.600	1.599	1.597	1.571	1.545	1.519	1.531	1.544	1.556	1.565	1.573	1.582	1.559	1.536	1.513	1.504	1.495	1.486	1.485
1.511	1.508	1.506	1.503	1.507	1.511	1.514	1.526	1.538	1.550	1.511	1.472	1.432	1.458	1.483	1.509	1.491	1.472	1.454	1.492	1.530	1.568	1.566	1.565	1.564	1.576	1.588	1.600	1.592	1.584	1.576	1.581	1.586	1.591	1.559	1.526	1.494	1.511	1.528	1.545	1.555	1.565	1.575	1.552	1.530	1.507	1.499	1.492	1.485	1.483
1.523	1.531	1.539	1.547	1.541	1.535	1.528	1.532	1.535	1.538	1.503	1.468	1.433	1.450	1.467	1.483	1.470	1.457	1.444	1.479	1.515	1.550	1.552	1.554	1.556	1.562	1.567	1.573	1.565	1.558	1.550	1.562	1.573	1.584	1.546	1.508	1.469	1.491	1.512	1.534	1.545	1.557	1.568	1.546	1.523	1.500	1.495	1.489	1.484	1.481
1.535	1.553	1.572	1.590	1.574	1.559	1.543	1.537	1.532	1.526	1.496	1.465	1.434	1.442	1.450	1.457	1.450	1.442	1.435	1.467	1.499	1.532	1.537	1.543	1.549	1.548	1.547	1.546	1.538	1.531	1.524	1.542	1.560	1.578	1.534	1.489	1.444	1.470	1.497	1.523	1.536	1.549	1.562	1.539	1.516	1.494	1.490	1.487	1.483	1.479
1.537	1.552	1.567	1.582	1.569	1.555	1.541	1.534	1.527	1.520	1.500	1.479	1.459	1.461	1.464	1.466	1.461	1.456	1.451	1.480	1.510	1.539	1.529	1.519	1.509	1.513	1.517	1.520	1.513	1.506	1.499	1.522	1.545	1.568	1.526	1.485	1.444	1.471	1.499	1.526	1.533	1.539	1.546	1.530	1.514	1.498	1.485	1.472	1.459	1.469
1.538	1.550	1.562	1.574	1.563	1.551	1.540	1.531	1.523	1.514	1.504	1.494	1.484	1.481	1.478	1.476	1.473	1.470	1.467	1.493	1.520	1.547	1.521	1.495	1.470	1.478	1.487	1.495	1.488	1.482	1.475	1.502	1.530	1.557	1.519	1.481	1.443	1.472	1.501	1.530	1.530	1.530	1.530	1.521	1.512	1.503	1.480	1.457	1.434	1.459
1.540	1.549	1.557	1.566	1.557	1.548	1.538	1.528	1.518	1.508	1.509	1.509	1.509	1.501	1.493	1.485	1.484	1.483	1.483	1.507	1.530	1.554	1.513	1.471	1.430	1.443	1.457	1.470	1.463	1.457	1.450	1.482	1.514	1.547	1.512	1.477	1.443	1.473	1.503	1.533	1.527	1.520	1.514	1.511	1.509	1.507	1.475	1.442	1.409	1.449
1.548	1.549	1.551	1.553	1.543	1.533	1.524	1.511	1.498	1.486	1.502	1.519	1.536	1.520	1.504	1.488	1.491	1.495	1.499	1.511	1.524	1.536	1.509	1.483	1.456	1.464	1.472	1.480	1.478	1.476	1.474	1.496	1.518	1.540	1.518	1.495	1.472	1.503	1.533	1.564	1.552	1.541	1.529	1.518	1.507	1.496	1.468	1.441	1.414	1.445
1.556	1.550	1.545	1.539	1.529	1.519	1.509	1.494	1.478	1.463	1.496	1.530	1.563	1.539	1.515	1.491	1.499	1.507	1.515	1.516	1.517	1.518	1.506	1.494	1.482	1.484	1.487	1.489	1.493	1.496	1.499	1.511	1.523	1.534	1.523	1.512	1.501	1.532	1.563	1.594	1.577	1.561	1.545	1.525	1.504	1.484	1.462	1.440	1.418	1.441
1.564	1.551	1.539	1.526	1.515	1.505	1.494	1.476	1.458	1.440	1.490	1.540	1.590	1.558	1.526	1.494	1.506	1.519	1.531	1.521	1.510	1.500	1.502	1.505	1.508	1.505	1.502	1.499	1.507	1.516	1.524	1.525	1.527	1.528	1.529	1.530	1.530	1.562	1.593	1.624	1.603	1.582	1.560	1.531	1.502	1.473	1.456	1.439	1.423	1.438
1.555	1.550	1.545	1.540	1.532	1.524	1.517	1.488	1.459	1.431	1.476	1.522	1.568	1.539	1.511	1.483	1.506	1.528	1.551	1.544	1.537	1.529	1.525	1.520	1.515	1.515	1.516	1.516	1.519	1.522	1.525	1.537	1.550	1.562	1.552	1.541	1.531	1.554	1.577	1.600	1.583	1.566	1.549	1.523	1.498	1.472	1.454	1.436	1.419	1.423
1.547	1.549	1.551	1.554	1.549	1.544	1.539	1.500	1.461	1.421	1.463	1.504	1.545	1.521	1.496	1.472	1.505	1.538	1.570	1.567	1.563	1.559	1.547	1.535	1.523	1.526	1.529	1.533	1.531	1.528	1.526	1.550	1.573	1.596	1.575	1.553	1.531	1.546	1.561	1.576	1.563	1.550	1.537	1.515	1.493	1.471	1.452	1.433	1.415	1.409
1.538	1.548	1.558	1.567	1.565	1.563	1.561	1.512	1.462	1.412	1.449	1.486	1.523	1.502	1.482	1.461	1.504	1.547	1.590	1.590	1.589	1.589	1.569	1.550	1.530	1.537	1.543	1.549	1.542	1.535	1.527	1.562	1.596	1.631	1.598	1.565	1.532	1.538	1.545	1.552	1.543	1.535	1.526	1.507	1.489	1.471	1.451	1.431	1.411	1.395
1.536	1.547	1.558	1.569	1.566	1.563	1.560	1.516	1.472	1.427	1.456	1.484	1.512	1.494	1.476	1.458	1.496	1.535	1.574	1.579	1.584	1.589	1.572	1.555	1.537	1.549	1.561	1.573	1.556	1.539	1.522	1.556	1.590	1.624	1.592	1.560	1.529	1.531	1.533	1.535	1.522	1.510	1.497	1.481	1.464	1.448	1.432	1.416	1.400	1.397
1.534	1.547	1.559	1.572	1.567	1.563	1.559	1.520	1.481	1.443	1.462	1.482	1.501	1.486	1.470	1.454	1.489	1.523	1.558	1.568	1.579	1.590	1.575	1.559	1.544	1.562	1.579	1.597	1.570	1.544	1.517	1.551	1.584	1.617	1.586	1.556	1.526	1.523	1.520	1.517	1.501	1.485	1.468	1.454	1.439	1.425	1.413	1.402	1.390	1.399
1.533	1.546	1.560	1.574	1.568	1.563	1.557	1.524	1.491	1.458	1.469	1.480	1.490	1.477	1.464	1.451	1.481	1.511	1.542	1.558	1.574	1.590	1.577	1.564	1.552	1.574	1.597	1.620	1.584	1.548	1.513	1.545	1.577	1.610	1.581	1.552	1.523	1.515	1.508	1.500	1.480	1.460	1.439	1.427	1.415	1.402	1.395	1.387	1.379	1.400
1.525	1.539	1.553	1.568	1.566	1.565	1.563	1.536	1.509	1.482	1.483	1.484	1.486	1.476	1.465	1.455	1.485	1.515	1.544	1.554	1.564	1.574	1.571	1.567	1.564	1.585	1.607	1.628	1.596	1.565	1.533	1.560	1.588	1.616	1.585	1.555	1.524	1.511	1.498	1.485	1.467	1.450	1.433	1.411	1.389	1.367	1.369	1.371	1.373	1.390
1.518	1.532	1.547	1.562	1.564	1.566	1.569	1.548	1.527	1.505	1.497	1.489	1.481	1.474	1.467	1.459	1.489	1.518	1.547	1.551	1.554	1.558	1.564	1.570	1.577	1.596	1.616	1.636	1.608	1.581	1.553	1.576	1.599	1.622	1.589	1.557	1.525	1.507	1.488	1.469	1.455	1.440	1.426	1.395	1.363	1.332	1.344	1.355	1.367	1.381
1.510	1.525	1.540	1.555	1.562	1.568	1.575	1.560	1.544	1.529	1.512	1.494	1.477	1.472	1.468	1.464	1.492	1.521	1.550	1.547	1.544	1.542	1.558	1.573	1.589	1.607	1.626	1.644	1.620	1.597	1.573	1.591	1.609	1.627	1.594	1.560	1.527	1.502	1.478	1.454	1.442	1.431	1.419	1.378	1.338	1.297	1.318	1.340	1.361	1.371
1.534	1.543	1.551	1.560	1.566	1.572	1.579	1.565	1.551	1.537	1.526	1.516	1.505	1.500	1.494	1.489	1.506	1.523	1.541	1.537	1.533	1.529	1.545	1.562	1.579	1.599	1.620	1.640	1.614	1.587	1.560	1.584	1.608	1.632	1.594	1.555	1.516	1.492	1.468	1.444	1.436	1.427	1.418	1.375	1.332	1.289	1.318	1.347	1.376	1.376
1.558	1.560	1.562	1.565	1.571	1.576	1.582	1.570	1.557	1.544	1.541	1.537	1.534	1.527	1.521	1.514	1.520	1.526	1.531	1.526	1.521	1.515	1.533	1.551	1.569	1.591	1.614	1.636	1.607	1.577	1.548	1.578	1.607	1.637	1.593	1.549	1.505	1.482	1.458	1.435	1.429	1.422	1.416	1.371	1.326	1.281	1.318	1.355	1.392	1.381
1.582	1.578	1.574	1.569	1.575	1.581	1.586	1.575	1.563	1.552	1.555	1.559	1.562	1.555	1.547	1.540	1.534	1.528	1.522	1.516	1.509	1.502	1.521	1.539	1.558	1.583	1.608	1.633	1.600	1.567	1.535	1.571	1.606	1.642	1.593	1.544	1.495	1.472	1.449	1.426	1.422	1.418	1.415	1.368	1.320	1.273	1.318	1.363	1.408	1.386
1.590	1.582	1.573	1.564	1.571	1.578	1.584	1.576	1.567	1.559	1.570	1.581	1.592	1.578	1.563	1.549	1.549	1.549	1.549	1.535	1.521	1.507	1.513	1.519	1.525	1.555	1.585	1.615	1.579	1.542	1.505	1.551	1.597	1.644	1.605	1.567	1.529	1.504	1.479	1.454	1.453	1.452	1.451	1.412	1.373	1.334	1.376	1.418	1.460	1.440
1.599	1.586	1.573	1.559	1.567	1.575	1.583	1.577	1.572	1.566	1.585	1.604	1.622	1.601	1.580	1.558	1.564	1.570	1.576	1.555	1.533	1.512	1.505	1.499	1.492	1.528	1.563	1.598	1.557	1.516	1.475	1.532	1.588	1.645	1.618	1.591	1.563	1.536	1.509	1.482	1.484	1.485	1.487	1.456	1.425	1.395	1.434	1.473	1.513	1.495
1.608	1.590	1.572	1.554	1.563	1.572	1.581	1.579	1.576	1.574	1.600	1.626	1.652	1.624	1.596	1.568	1.580	1.591	1.603	1.574	1.546	1.517	1.497	1.478	1.459	1.500	1.540	1.581	1.536	1.491	1.446	1.513	1.579	1.646	1.630	1.614	1.598	1.569	1.540	1.511	1.515	1.519	1.523	1.500	1.478	1.455	1.492	1.528	1.565	1.549
1.585	1.572	1.560	1.547	1.562	1.578	1.593	1.582	1.570	1.559	1.587	1.615	1.643	1.618	1.594	1.569	1.579	1.590	1.600	1.572	1.543	1.514	1.487	1.460	1.433	1.479	1.525	1.570	1.537	1.504	1.470	1.523	1.575	1.627	1.621	1.615	1.610	1.588	1.566	1.544	1.543	1.542	1.541	1.529	1.517	1.505	1.525	1.544	1.564	1.555
1.562	1.555	1.547	1.540	1.562	1.583	1.605	1.584	1.564	1.543	1.574	1.604	1.634	1.613	1.592	1.570	1.579	1.588	1.597	1.569	1.540	1.511	1.477	1.442	1.407	1.458	1.509	1.560	1.538	1.517	1.495	1.532	1.570	1.608	1.612	1.617	1.621	1.607	1.593	1.578	1.572	1.565	1.559	1.558	1.557	1.556	1.558	1.560	1.563	1.561
1.539	1.537	1.535	1.533	1.561	1.589	1.617	1.587	1.558	1.528	1.561	1.593	1.625	1.607	1.590	1.572	1.579	1.587	1.594	1.566	1.537	1.509	1.466	1.423	1.381	1.437	1.493	1.549	1.539	1.530	1.520	1.542	1.565	1.588	1.603	1.618	1.633	1.626	1.619	1.612	1.600	1.588	1.577	1.586	1.596	1.606	1.591	1.576	1.562	1.567
1.576	1.567	1.557	1.547	1.559	1.570	1.581	1.560	1.538	1.516	1.548	1.579	1.610	1.584	1.557	1.531	1.546	1.560	1.575	1.546	1.517	1.489	1.457	1.425	1.394	1.443	1.492	1.542	1.525	1.508	1.491	1.528	1.564	1.600	1.615	1.629	1.643	1.642	1.640	1.638	1.623	1.609	1.594	1.597	1.599	1.602	1.576	1.551	1.525	1.527
1.613	1.596	1.579	1.562	1.557	1.551	1.546	1.532	1.518	1.504	1.535	1.565	1.595	1.560	1.525	1.490	1.512	1.534	1.555	1.526	1.497	1.468	1.448	1.427	1.406	1.449	1.491	1.534	1.510	1.487	1.463	1.513	1.562	1.612	1.626	1.639	1.653	1.657	1.660	1.664	1.647	1.629	1.612	1.607	1.602	1.598	1.561	1.525	1.489	1.487
1.651	1.626	1.601	1.576	1.554	1.532	1.510	1.504	1.498	1.492	1.522	1.551	1.581	1.537	1.493	1.449	1.478	1.507	1.536	1.507	1.478	1.448	1.439	1.429	1.419	1.455	1.490	1.526	1.496	1.465	1.435	1.498	1.561	1.624	1.637	1.650	1.663	1.672	1.681	1.690	1.670	1.650	1.630	1.618	1.606	1.594	1.547	1.500	1.452	1.448
1.643	1.619	1.595	1.571	1.545	1.519	1.493	1.494	1.494	1.495	1.524	1.553	1.582	1.531	1.481	1.430	1.467	1.503	1.539	1.509	1.479	1.448	1.441	1.433	1.425	1.458	1.490	1.523	1.497	1.471	1.445	1.495	1.544	1.593	1.611	1.628	1.645	1.659	1.673	1.687	1.665	1.643	1.620	1.612	1.604	1.595	1.547	1.498	1.450	1.450
1.636	1.613	1.590	1.567	1.536	1.506	1.476	1.483	1.490	1.497	1.526	1.554	1.582	1.525	1.468	1.411	1.455	1.499	1.542	1.511	1.480	1.448	1.443	1.437	1.431	1.461	1.490	1.520	1.498	1.477	1.456	1.491	1.527	1.563	1.584	1.606	1.627	1.646	1.665	1.683	1.659	1.635	1.611	1.607	1.602	1.597	1.547	1.497	1.448	1.451
1.629	1.606	1.584	1.562	1.527	1.493	1.458	1.472	1.486	1.500	1.528	1.556	1.583	1.520	1.456	1.392	1.443	1.494	1.546	1.513	1.481	1.448	1.445	1.441	1.438	1.464	1.490	1.516	1.500	1.483	1.466	1.488	1.510	1.532	1.558	1.584	1.609	1.633	1.656	1.680	1.654	1.628	1.602	1.601	1.600	1.599	1.548	1.496	1.445	1.453
1.584	1.570	1.555	1.541	1.519	1.497	1.474	1.486	1.498	1.510	1.531	1.552	1.573	1.528	1.482	1.437	1.475	1.513	1.551	1.514	1.478	1.441	1.443	1.444	1.446	1.476	1.507	1.537	1.517	1.497	1.478	1.491	1.505	1.518	1.532	1.547	1.561	1.596	1.631	1.665	1.645	1.625	1.605	1.604	1.602	1.601	1.550	1.499	1.448	1.464
1.540	1.533	1.527	1.520	1.510	1.500	1.490	1.500	1.510	1.520	1.534	1.548	1.562	1.535	1.508	1.481	1.506	1.531	1.556	1.516	1.475	1.434	1.441	1.448	1.454	1.489	1.523	1.557	1.535	1.512	1.489	1.494	1.499	1.504	1.507	1.510	1.513	1.559	1.605	1.651	1.636	1.622	1.608	1.606	1.604	1.602	1.552	1.501	1.451	1.474
1.495	1.497	1.498	1.500	1.502	1.504	1.506	1.514	1.522	1.530	1.537	1.545	1.552	1.543	1.534	1.525	1.538	1.550	1.562	1.517	1.472	1.428	1.439	1.451	1.462	1.501	1.539	1.578	1.552	1.526	1.500	1.497	1.493	1.490	1.481	1.473	1.465	1.522	1.579	1.636	1.628	1.619	1.610	1.608	1.606	1.604	1.554	1.504	1.454	1.485
1.502	1.501	1.500	1.498	1.498	1.498	1.498	1.512	1.527	1.541	1.548	1.555	1.562	1.549	1.537	1.524	1.536	1.547	1.558	1.523	1.488	1.454	1.466	1.479	1.491	1.520	1.549	1.579	1.561	1.543	1.525	1.516	1.507	1.497	1.481	1.464	1.447	1.505	1.564	1.622	1.617	1.613	1.608	1.592	1.575	1.558	1.521	1.484	1.447	1.475
1.509	1.505	1.501	1.497	1.494	1.492	1.489	1.510	1.531	1.553	1.559	1.565	1.571	1.555	1.539	1.523	1.533	1.543	1.553	1.529	1.505	1.480	1.493	1.506	1.519	1.539	1.559	1.579	1.569	1.559	1.549	1.535	1.520	1.505	1.480	1.454	1.429	1.488	1.548	1.607	1.607	1.607	1.606	1.575	1.543	1.512	1.488	1.464	1.441	1.466
1.516	1.509	1.503	1.496	1.491	1.486	1.481	1.508	1.536	1.564	1.570	1.575	1.581	1.561	1.542	1.522	1.531	1.540	1.549	1.535	1.521	1.506	1.520	1.534	1.548	1.559	1.569	1.580	1.578	1.576	1.574	1.554	1.533	1.513	1.479	1.445	1.411	1.471	1.532	1.593	1.597	1.600	1.604	1.558	1.512	1.466	1.455	1.445	1.434	1.456
1.508	1.507	1.506	1.505	1.505	1.506	1.506	1.515	1.523	1.532	1.529	1.526	1.523	1.512	1.500	1.489	1.500	1.512	1.523	1.529	1.534	1.540	1.549	1.559	1.569	1.570	1.570	1.571	1.578	1.585	1.592	1.559	1.526	1.493	1.459	1.425	1.391	1.457	1.523	1.588	1.592	1.595	1.598	1.550	1.501	1.452	1.448	1.444	1.439	1.452
1.499	1.504	1.509	1.514	1.520	1.526	1.532	1.521	1.511	1.500	1.488	1.477	1.465	1.462	1.459	1.455	1.469	1.483	1.497	1.523	1.548	1.573	1.578	1.584	1.590	1.581	1.571	1.562	1.578	1.594	1.610	1.564	1.519	1.474	1.440	1.405	1.371	1.442	1.513	1.584	1.586	1.589	1.592	1.541	1.490	1.439	1.441	1.442	1.444	1.448
1.490	1.501	1.512	1.523	1.534	1.546	1.557	1.527	1.498	1.468	1.448	1.427	1.407	1.412	1.417	1.422	1.438	1.455	1.471	1.516	1.561	1.606	1.608	1.609	1.611	1.591	1.572	1.553	1.578	1.603	1.628	1.570	1.512	1.454	1.420	1.386	1.352	1.427	1.503	1.579	1.581	1.584	1.586	1.533	1.479	1.425	1.433	1.441	1.449	1.444
1.496	1.499	1.501	1.503	1.513	1.522	1.531	1.500	1.470	1.439	1.422	1.405	1.388	1.406	1.423	1.441	1.448	1.454	1.461	1.514	1.568	1.621	1.621	1.621	1.620	1.594	1.569	1.543	1.568	1.593	1.618	1.569	1.520	1.471	1.433	1.396	1.358	1.430	1.502	1.574	1.570	1.565	1.561	1.524	1.487	1.449	1.443	1.437	1.431	1.426
1.502	1.496	1.490	1.484	1.491	1.498	1.505	1.473	1.442	1.410	1.396	1.382	1.369	1.399	1.430	1.460	1.457	1.454	1.450	1.512	1.574	1.636	1.634	1.632	1.630	1.598	1.565	1.532	1.558	1.584	1.609	1.569	1.529	1.488	1.447	1.406	1.364	1.433	1.501	1.570	1.558	1.547	1.536	1.515	1.494	1.473	1.453	1.433	1.413	1.408
1.507	1.493	1.479	1.464	1.469	1.474	1.480	1.446	1.413	1.380	1.370	1.360	1.349	1.393	1.436	1.480	1.466	1.453	1.440	1.510	1.581	1.651	1.647	1.644	1.640	1.601	1.561	1.522	1.548	1.574	1.600	1.569	1.537	1.506	1.461	1.415	1.370	1.435	1.500	1.565	1.547	1.529	1.511	1.506	1.502	1.498	1.464	1.430	1.395	1.391
1.506	1.485	1.463	1.442	1.451	1.460	1.469	1.450	1.432	1.414	1.404	1.395	1.386	1.418	1.451	1.484	1.479	1.474	1.469	1.524	1.580	1.635	1.614	1.593	1.572	1.558	1.545	1.532	1.557	1.581	1.606	1.578	1.549	1.521	1.476	1.431	1.387	1.456	1.526	1.595	1.566	1.536	1.507	1.501	1.496	1.490	1.461	1.432	1.403	1.405
1.505	1.477	1.448	1.419	1.432	1.445	1.458	1.454	1.451	1.447	1.439	1.430	1.422	1.444	1.466	1.488	1.491	1.495	1.498	1.538	1.579	1.619	1.580	1.542	1.504	1.516	1.529	1.541	1.565	1.589	1.612	1.587	1.562	1.536	1.492	1.447	1.403	1.477	1.552	1.626	1.585	1.544	1.503	1.496	1.490	1.483	1.459	1.435	1.411	1.419
1.504	1.468	1.432	1.396	1.413	1.430	1.447	1.458	1.469	1.481	1.473	1.465	1.458	1.469	1.480	1.491	1.503	1.515	1.527	1.552	1.578	1.603	1.547	1.491	1.436	1.474	1.512	1.551	1.573	1.596	1.618	1.596	1.574	1.552	1.508	1.463	1.419	1.498	1.577	1.657	1.604	1.552	1.499	1.492	1.484	1.476	1.457	1.438	1.419	1.433
1.515	1.478	1.441	1.404	1.420	1.436	1.452	1.461	1.469	1.478	1.482	1.487	1.492	1.495	1.497	1.500	1.510	1.520	1.530	1.554	1.579	1.604	1.543	1.482	1.421	1.459	1.496	1.533	1.552	1.570	1.589	1.575	1.562	1.548	1.516	1.485	1.453	1.518	1.583	1.647	1.598	1.550	1.501	1.501	1.500	1.500	1.484	1.468	1.451	1.463
1.526	1.488	1.450	1.412	1.427	1.442	1.457	1.463	1.469	1.475	1.492	1.509	1.526	1.520	1.514	1.508	1.516	1.524	1.532	1.557	1.581	1.605	1.539	1.473	1.407	1.443	1.479	1.515	1.530	1.545	1.560	1.555	1.549	1.544	1.525	1.506	1.487	1.537	1.588	1.638	1.593	1.547	1.502	1.510	1.517	1.524	1.511	1.497	1.484	1.492
1.537	1.498	1.459	1.420	1.434	1.448	1.463	1.466	1.469	1.472	1.501	1.531	1.560	1.545	1.531	1.516	1.522	1.529	1.535	1.559	1.582	1.606	1.535	1.464	1.393	1.428	1.462	1.496	1.508	1.520	1.531	1.534	1.537	1.540	1.533	1.527	1.521	1.557	1.593	1.628	1.587	1.545	1.504	1.519	1.533	1.548	1.538	1.527	1.516	1.521
1.526	1.486	1.446	1.406	1.425	1.445	1.464	1.459	1.454	1.449	1.488	1.527	1.566	1.550	1.534	1.518	1.526	1.533	1.541	1.558	1.575	1.592	1.527	1.461	1.396	1.424	1.452	1.480	1.484	1.489	1.493	1.506	1.518	1.530	1.524	1.518	1.512	1.544	1.576	1.608	1.573	1.539	1.505	1.516	1.528	1.539	1.533	1.526	1.520	1.524
1.516	1.474	1.433	1.391	1.416	1.441	1.466	1.453	1.440	1.426	1.475	1.524	1.572	1.555	1.538	1.521	1.529	1.538	1.546	1.557	1.567	1.578	1.518	1.459	1.399	1.421	1.442	1.463	1.460	1.458	1.455	1.477	1.499	1.521	1.515	1.509	1.503	1.531	1.559	1.587	1.560	1.533	1.505	1.514	1.522	1.530	1.528	1.526	1.524	1.527
1.506	1.463	1.420	1.377	1.407	1.438	1.468	1.447	1.425	1.403	1.462	1.520	1.578	1.560	1.542	1.523	1.533	1.542	1.551	1.556	1.560	1.564	1.510	1.456	1.403	1.417	1.431	1.446	1.436	1.427	1.417	1.449	1.481	1.512	1.506	1.500	1.493	1.518	1.542	1.566	1.546	1.526	1.506	1.511	1.516	1.520	1.523	1.526	1.528	1.531
1.476	1.449	1.422	1.395	1.422	1.449	1.476	1.460	1.444	1.428	1.475	1.521	1.567	1.559	1.551	1.543	1.551	1.559	1.567	1.561	1.555	1.548	1.499	1.450	1.401	1.421	1.441	1.461	1.448	1.436	1.423	1.453	1.484	1.515	1.512	1.510	1.508	1.531	1.554	1.577	1.547	1.517	1.487	1.485	1.483	1.481	1.484	1.487	1.490	1.502
1.447	1.436	1.424	1.413	1.437	1.460	1.484	1.474	1.463	1.453	1.487	1.522	1.556	1.559	1.561	1.563	1.569	1.576	1.583	1.566	1.549	1.533	1.488	1.444	1.399	1.425	1.451	1.476	1.460	1.444	1.428	1.458	1.487	1.517	1.519	1.520	1.522	1.544	1.566	1.588	1.548	1.507	1.467	1.459	1.450	1.442	1.445	1.449	1.452	1.473
1.418	1.422	1.427	1.431	1.451	1.472	1.492	1.487	1.482	1.478	1.500	1.523	1.545	1.558	1.570	1.583	1.588	1.593	1.598	1.571	1.544	1.517	1.477	1.437	1.398	1.429	1.460	1.491	1.472	1.453	1.434	1.462	1.491	1.519	1.525	1.531	1.537	1.557	1.578	1.599	1.549	1.498	1.448	1.432	1.417	1.402	1.406	1.410	1.414	1.444
1.421	1.430	1.439	1.449	1.460	1.472	1.483	1.489	1.494	1.500	1.503	1.507	1.510	1.519	1.528	1.537	1.550	1.564	1.578	1.562	1.546	1.530	1.491	1.453	1.414	1.448	1.481	1.515	1.498	1.482	1.466	1.489	1.511	1.534	1.541	1.548	1.555	1.563	1.571	1.578	1.523	1.468	1.413	1.408	1.403	1.397	1.412	1.426	1.441	1.466
1.424	1.438	1.452	1.466	1.469	1.472	1.475	1.491	1.507	1.523	1.507	1.491	1.475	1.480	1.486	1.491	1.513	1.535	1.557	1.552	1.547	1.542	1.505	1.468	1.431	1.467	1.502	1.538	1.524	1.511	1.498	1.515	1.532	1.549	1.558	1.566	1.574	1.569	1.563	1.557	1.498	1.438	1.378	1.383	1.388	1.393	1.418	1.443	1.468	1.487
1.427	1.446	1.465	1.484	1.478	1.472	1.466	1.492	1.519	1.545	1.510	1.475	1.440	1.441	1.443	1.445	1.475	1.506	1.536	1.542	1.549	1.555	1.519	1.484	1.448	1.486	1.523	1.561	1.550	1.540	1.530	1.541	1.553	1.564	1.574	1.583	1.593	1.574	1.555	1.537	1.472	1.408	1.343	1.358	1.373	1.388	1.424	1.459	1.495	1.509
1.435	1.452	1.468	1.484	1.483	1.482	1.481	1.496	1.511	1.526	1.498	1.469	1.440	1.434	1.427	1.420	1.452	1.484	1.516	1.523	1.530	1.538	1.515	1.492	1.469	1.502	1.536	1.569	1.555	1.541	1.527	1.533	1.539	1.544	1.559	1.574	1.589	1.570	1.551	1.533	1.470	1.407	1.343	1.374	1.405	1.436	1.470	1.504	1.538	1.531
1.444	1.457	1.470	1.484	1.488	1.492	1.497	1.500	1.504	1.508	1.486	1.463	1.441	1.426	1.411	1.395	1.429	1.463	1.497	1.505	1.512	1.520	1.510	1.500	1.490	1.519	1.549	1.578	1.560	1.543	1.525	1.525	1.525	1.524	1.545	1.565	1.585	1.566	1.547	1.528	1.467	1.405	1.344	1.390	1.437	1.484	1.516	1.549	1.582	1.553
1.452	1.462	1.473	1.484	1.493	1.503	1.512	1.504	1.497	1.489	1.473	1.458	1.442	1.418	1.394	1.370	1.406	1.442	1.477	1.486	1.494	1.503	1.505	1.508	1.511	1.536	1.561	1.587	1.566	1.544	1.523	1.517	1.511	1.505	1.530	1.555	1.581	1.562	1.543	1.524	1.464	1.404	1.344	1.406	1.469	1.532	1.563	1.594	1.625	1.575
1.461	1.473	1.485	1.498	1.504	1.511	1.517	1.509	1.502	1.494	1.487	1.480	1.473	1.447	1.422	1.397	1.432	1.467	1.502	1.509	1.517	1.525	1.525	1.525	1.524	1.539	1.553	1.568	1.552	1.536	1.521	1.518	1.516	1.514	1.528	1.541	1.555	1.540	1.526	1.511	1.462	1.414	1.365	1.428	1.490	1.553	1.576	1.599	1.623	1.563
1.470	1.483	1.497	1.511	1.515	1.519	1.523	1.515	1.506	1.498	1.500	1.502	1.504	1.477	1.450	1.423	1.457	1.491	1.526	1.533	1.541	1.548	1.545	1.541	1.537	1.541	1.545	1.549	1.539	1.528	1.518	1.520	1.522	1.524	1.525	1.527	1.529	1.518	1.508	1.497	1.461	1.424	1.387	1.450	1.512	1.574	1.590	1.605	1.620	1.550
1.479	1.494	1.509	1.525	1.526	1.527	1.528	1.520	1.511	1.503	1.513	1.524	1.535	1.506	1.477	1.449	1.482	1.516	1.550	1.557	1.564	1.571	1.564	1.557	1.550	1.543	1.537	1.531	1.526	1.520	1.515	1.521	1.527	1.533	1.523	1.513	1.503	1.497	1.490	1.484	1.459	1.434	1.409	1.471	1.534	1.596	1.603	1.610	1.618	1.537
1.472	1.497	1.522	1.547	1.545	1.542	1.539	1.526	1.512	1.498	1.512	1.526	1.540	1.513	1.485	1.458	1.490	1.523	1.555	1.561	1.567	1.573	1.566	1.559	1.551	1.552	1.552	1.552	1.536	1.520	1.504	1.512	1.520	1.528	1.514	1.501	1.487	1.486	1.485	1.483	1.468	1.452	1.436	1.487	1.539	1.590	1.587	1.585	1.582	1.519
1.465	1.500	1.535	1.570	1.563	1.557	1.550	1.531	1.512	1.493	1.511	1.528	1.545	1.519	1.493	1.467	1.498	1.529	1.561	1.565	1.570	1.575	1.568	1.560	1.553	1.560	1.566	1.573	1.547	1.520	1.493	1.503	1.513	1.523	1.506	1.489	1.472	1.475	1.479	1.483	1.476	1.469	1.463	1.503	1.544	1.584	1.571	1.559	1.546	1.501
[truncated: 70 more columns]
