# Supplementary material for: Tunable chiral and nematic states in the triple-Q antiferromagnet Co1/3TaS2
Source: Nat Commun. 2026 Jan 31;17:2212. doi: 10.1038/s41467-026-68843-0 (PMC12963503; doi:10.1038/s41467-026-68843-0)
Supplement: Supplementary file 3 — Source Data [file 41467_2026_68843_MOESM3_ESM.zip › Fig5c.txt]

0.669	0.745	0.822	0.899	0.912	0.924	0.937	0.908	0.879	0.850	0.679	0.507	0.336	0.407	0.478	0.549	0.586	0.623	0.660	0.751	0.841	0.932	0.944	0.956	0.967	0.890	0.813	0.735	0.788	0.840	0.893	0.865	0.837	0.809	0.728	0.648	0.567	0.387	0.206	0.025	0.025	0.025	0.025	0.082	0.139	0.195	0.261	0.326	0.392	0.451
0.830	0.895	0.960	1.025	1.033	1.041	1.048	1.020	0.991	0.962	0.835	0.709	0.582	0.634	0.685	0.737	0.764	0.790	0.817	0.884	0.950	1.017	0.976	0.935	0.893	0.812	0.731	0.650	0.825	0.999	1.174	1.096	1.019	0.941	0.820	0.700	0.579	0.425	0.271	0.116	0.144	0.172	0.199	0.209	0.220	0.230	0.285	0.339	0.394	0.405
0.992	1.045	1.099	1.152	1.155	1.157	1.160	1.131	1.102	1.073	0.992	0.910	0.828	0.860	0.893	0.925	0.942	0.958	0.974	1.017	1.060	1.102	1.008	0.914	0.820	0.735	0.650	0.565	0.862	1.159	1.456	1.328	1.200	1.073	0.912	0.752	0.591	0.463	0.335	0.207	0.263	0.318	0.373	0.337	0.301	0.264	0.308	0.352	0.397	0.358
1.154	1.195	1.237	1.279	1.276	1.274	1.271	1.242	1.214	1.185	1.148	1.111	1.074	1.087	1.100	1.114	1.119	1.125	1.131	1.150	1.169	1.188	1.040	0.893	0.746	0.657	0.568	0.479	0.898	1.318	1.737	1.560	1.382	1.205	1.004	0.804	0.603	0.501	0.400	0.298	0.381	0.464	0.547	0.465	0.382	0.299	0.332	0.366	0.399	0.312
1.165	1.254	1.343	1.432	1.437	1.442	1.447	1.417	1.388	1.358	1.276	1.194	1.111	1.120	1.128	1.137	1.133	1.128	1.124	1.141	1.158	1.176	0.987	0.799	0.610	0.571	0.532	0.492	0.859	1.225	1.591	1.391	1.190	0.990	0.817	0.644	0.471	0.496	0.520	0.545	0.521	0.497	0.474	0.490	0.506	0.522	0.482	0.442	0.402	0.277
1.176	1.312	1.449	1.585	1.597	1.610	1.622	1.592	1.562	1.532	1.404	1.276	1.149	1.153	1.157	1.161	1.146	1.131	1.117	1.132	1.148	1.164	0.934	0.705	0.475	0.485	0.495	0.505	0.819	1.132	1.445	1.222	0.998	0.774	0.629	0.485	0.340	0.490	0.640	0.791	0.661	0.531	0.400	0.515	0.630	0.745	0.632	0.519	0.406	0.241
1.187	1.371	1.554	1.738	1.758	1.778	1.798	1.767	1.736	1.705	1.532	1.359	1.186	1.185	1.185	1.184	1.159	1.134	1.109	1.124	1.138	1.152	0.881	0.610	0.340	0.399	0.459	0.519	0.779	1.039	1.300	1.053	0.806	0.559	0.442	0.325	0.208	0.484	0.761	1.037	0.800	0.564	0.327	0.540	0.754	0.968	0.782	0.595	0.409	0.206
1.319	1.437	1.555	1.673	1.740	1.808	1.875	1.829	1.782	1.736	1.533	1.331	1.128	1.093	1.058	1.023	1.084	1.145	1.205	1.213	1.220	1.228	0.937	0.646	0.355	0.409	0.464	0.518	0.689	0.859	1.029	0.864	0.698	0.533	0.460	0.388	0.315	0.576	0.838	1.099	0.809	0.518	0.227	0.453	0.679	0.905	0.694	0.483	0.272	0.069
1.451	1.503	1.555	1.607	1.722	1.837	1.952	1.891	1.829	1.767	1.535	1.302	1.070	1.001	0.932	0.863	1.009	1.155	1.301	1.302	1.303	1.304	0.993	0.682	0.370	0.420	0.469	0.518	0.598	0.678	0.758	0.675	0.591	0.508	0.479	0.450	0.422	0.668	0.915	1.162	0.817	0.472	0.127	0.365	0.604	0.842	0.606	0.370	0.134	-0.068
1.583	1.569	1.556	1.542	1.705	1.867	2.030	1.953	1.875	1.798	1.536	1.274	1.012	0.909	0.805	0.702	0.934	1.165	1.397	1.391	1.386	1.380	1.049	0.717	0.386	0.430	0.474	0.518	0.508	0.498	0.487	0.486	0.484	0.482	0.498	0.513	0.529	0.760	0.992	1.224	0.825	0.426	0.027	0.278	0.529	0.779	0.518	0.257	-0.004	-0.206
1.587	1.574	1.562	1.549	1.710	1.871	2.031	1.932	1.833	1.734	1.521	1.308	1.095	0.933	0.771	0.608	0.836	1.063	1.291	1.295	1.300	1.304	0.977	0.649	0.322	0.318	0.314	0.310	0.408	0.506	0.604	0.659	0.714	0.768	0.796	0.823	0.851	1.019	1.188	1.356	0.922	0.487	0.053	0.289	0.525	0.761	0.472	0.183	-0.105	-0.250
1.591	1.579	1.568	1.556	1.715	1.874	2.033	1.912	1.791	1.671	1.507	1.343	1.179	0.957	0.736	0.514	0.738	0.961	1.184	1.199	1.214	1.229	0.905	0.581	0.257	0.206	0.154	0.103	0.309	0.515	0.720	0.832	0.943	1.054	1.094	1.133	1.173	1.278	1.383	1.489	1.018	0.548	0.078	0.299	0.521	0.742	0.426	0.110	-0.207	-0.295
1.595	1.584	1.574	1.563	1.720	1.877	2.034	1.892	1.750	1.607	1.492	1.377	1.262	0.981	0.701	0.420	0.639	0.859	1.078	1.103	1.128	1.153	0.833	0.513	0.193	0.094	-0.005	-0.105	0.209	0.523	0.837	1.005	1.173	1.341	1.392	1.443	1.494	1.537	1.579	1.621	1.115	0.609	0.103	0.310	0.517	0.724	0.380	0.036	-0.308	-0.340
1.534	1.494	1.454	1.414	1.597	1.780	1.964	1.828	1.693	1.557	1.476	1.396	1.315	1.089	0.863	0.638	0.809	0.981	1.152	1.151	1.149	1.147	0.817	0.486	0.156	0.068	-0.021	-0.110	0.282	0.673	1.065	1.195	1.325	1.455	1.487	1.519	1.551	1.511	1.471	1.431	1.017	0.603	0.189	0.347	0.505	0.663	0.345	0.027	-0.291	-0.402
1.472	1.403	1.334	1.265	1.474	1.684	1.894	1.765	1.635	1.506	1.461	1.415	1.369	1.198	1.026	0.855	0.979	1.103	1.227	1.198	1.169	1.140	0.800	0.460	0.120	0.041	-0.037	-0.116	0.354	0.823	1.293	1.385	1.478	1.570	1.583	1.595	1.608	1.485	1.363	1.240	0.918	0.596	0.274	0.384	0.493	0.603	0.311	0.018	-0.274	-0.464
1.411	1.312	1.214	1.115	1.351	1.587	1.823	1.701	1.578	1.456	1.445	1.434	1.423	1.306	1.189	1.072	1.149	1.225	1.301	1.245	1.189	1.133	0.783	0.433	0.083	0.015	-0.053	-0.121	0.426	0.973	1.521	1.575	1.630	1.685	1.678	1.671	1.664	1.460	1.255	1.050	0.820	0.590	0.360	0.421	0.482	0.542	0.276	0.010	-0.257	-0.526
1.351	1.318	1.285	1.252	1.410	1.567	1.724	1.623	1.521	1.420	1.451	1.482	1.513	1.439	1.365	1.290	1.272	1.253	1.235	1.200	1.166	1.131	0.812	0.494	0.175	0.107	0.039	-0.028	0.494	1.016	1.538	1.546	1.553	1.561	1.540	1.520	1.499	1.271	1.044	0.816	0.681	0.547	0.412	0.336	0.261	0.185	0.015	-0.155	-0.325	-0.478
1.292	1.325	1.357	1.389	1.468	1.547	1.625	1.545	1.464	1.383	1.457	1.530	1.603	1.572	1.540	1.509	1.395	1.282	1.168	1.155	1.142	1.130	0.842	0.554	0.266	0.199	0.132	0.064	0.561	1.059	1.556	1.516	1.476	1.436	1.402	1.368	1.334	1.083	0.832	0.582	0.542	0.503	0.464	0.252	0.040	-0.172	-0.246	-0.319	-0.393	-0.431
1.233	1.331	1.429	1.526	1.526	1.527	1.527	1.467	1.407	1.347	1.462	1.578	1.694	1.705	1.716	1.727	1.519	1.310	1.102	1.110	1.119	1.128	0.871	0.614	0.358	0.291	0.224	0.157	0.629	1.101	1.573	1.486	1.399	1.312	1.264	1.216	1.168	0.895	0.621	0.347	0.403	0.459	0.515	0.167	-0.181	-0.529	-0.507	-0.484	-0.461	-0.384
1.043	1.129	1.215	1.300	1.321	1.342	1.364	1.390	1.417	1.443	1.462	1.480	1.498	1.506	1.513	1.520	1.282	1.045	0.807	0.848	0.889	0.929	0.819	0.708	0.598	0.491	0.383	0.276	0.607	0.938	1.270	1.198	1.126	1.055	0.991	0.926	0.862	0.778	0.693	0.608	0.646	0.684	0.722	0.305	-0.112	-0.530	-0.424	-0.317	-0.211	-0.076
0.854	0.927	1.001	1.074	1.116	1.158	1.201	1.314	1.427	1.540	1.461	1.382	1.303	1.306	1.309	1.313	1.046	0.779	0.513	0.585	0.658	0.731	0.766	0.802	0.838	0.690	0.543	0.395	0.585	0.776	0.966	0.910	0.854	0.797	0.717	0.636	0.556	0.660	0.765	0.869	0.889	0.909	0.930	0.443	-0.044	-0.530	-0.341	-0.151	0.039	0.233
0.664	0.725	0.787	0.848	0.911	0.974	1.038	1.237	1.437	1.637	1.460	1.284	1.108	1.107	1.106	1.106	0.810	0.514	0.218	0.323	0.427	0.532	0.714	0.896	1.078	0.890	0.702	0.514	0.564	0.613	0.662	0.622	0.581	0.540	0.443	0.347	0.250	0.543	0.836	1.130	1.132	1.134	1.137	0.581	0.025	-0.531	-0.258	0.016	0.289	0.541
0.362	0.423	0.484	0.545	0.659	0.772	0.886	1.044	1.202	1.360	1.211	1.063	0.914	0.863	0.812	0.761	0.553	0.344	0.136	0.199	0.262	0.325	0.553	0.781	1.010	0.846	0.682	0.518	0.537	0.557	0.576	0.598	0.619	0.641	0.561	0.480	0.399	0.677	0.955	1.232	1.223	1.214	1.206	0.674	0.142	-0.389	-0.151	0.088	0.327	0.548
0.059	0.120	0.181	0.242	0.406	0.570	0.734	0.851	0.967	1.084	0.963	0.841	0.720	0.619	0.517	0.416	0.295	0.175	0.055	0.076	0.097	0.118	0.393	0.667	0.941	0.801	0.662	0.522	0.511	0.500	0.489	0.574	0.658	0.743	0.678	0.613	0.548	0.811	1.073	1.335	1.315	1.294	1.274	0.767	0.260	-0.247	-0.044	0.160	0.364	0.556
-0.243	-0.182	-0.121	-0.060	0.154	0.368	0.582	0.657	0.732	0.807	0.714	0.620	0.526	0.374	0.223	0.071	0.038	0.006	-0.027	-0.047	-0.068	-0.088	0.232	0.552	0.872	0.757	0.641	0.526	0.485	0.444	0.403	0.550	0.697	0.844	0.795	0.746	0.697	0.944	1.191	1.438	1.406	1.374	1.343	0.860	0.377	-0.105	0.064	0.232	0.401	0.563
-0.135	-0.098	-0.060	-0.023	0.090	0.204	0.317	0.394	0.471	0.549	0.541	0.534	0.527	0.388	0.249	0.111	0.063	0.016	-0.032	-0.039	-0.047	-0.054	0.244	0.543	0.842	0.780	0.719	0.657	0.689	0.722	0.754	0.831	0.907	0.984	0.949	0.914	0.879	1.018	1.157	1.296	1.278	1.260	1.242	0.826	0.410	-0.006	0.082	0.170	0.259	0.363
-0.028	-0.014	0.000	0.014	0.027	0.039	0.052	0.131	0.211	0.290	0.369	0.448	0.527	0.402	0.276	0.150	0.088	0.025	-0.037	-0.031	-0.026	-0.021	0.257	0.534	0.811	0.803	0.796	0.788	0.894	0.999	1.105	1.111	1.117	1.124	1.102	1.081	1.060	1.091	1.123	1.154	1.150	1.145	1.141	0.791	0.442	0.093	0.100	0.108	0.116	0.163
0.080	0.070	0.061	0.052	-0.037	-0.125	-0.213	-0.132	-0.050	0.031	0.197	0.362	0.528	0.415	0.303	0.190	0.112	0.035	-0.042	-0.024	-0.005	0.013	0.269	0.525	0.781	0.827	0.873	0.919	1.098	1.277	1.456	1.392	1.328	1.263	1.256	1.249	1.241	1.165	1.089	1.012	1.022	1.031	1.040	0.757	0.474	0.192	0.119	0.046	-0.027	-0.037
0.286	0.306	0.325	0.345	0.206	0.068	-0.071	0.016	0.102	0.188	0.299	0.410	0.521	0.428	0.335	0.242	0.162	0.083	0.003	0.110	0.218	0.325	0.519	0.714	0.908	0.914	0.921	0.927	1.097	1.266	1.435	1.351	1.267	1.183	1.197	1.210	1.223	1.091	0.959	0.826	0.815	0.804	0.793	0.494	0.195	-0.104	-0.138	-0.172	-0.206	-0.218
0.492	0.541	0.590	0.639	0.450	0.261	0.072	0.163	0.254	0.345	0.402	0.458	0.515	0.441	0.368	0.294	0.212	0.130	0.048	0.245	0.441	0.637	0.770	0.902	1.035	1.002	0.969	0.936	1.095	1.255	1.415	1.311	1.207	1.103	1.138	1.172	1.206	1.017	0.829	0.640	0.609	0.578	0.546	0.231	-0.085	-0.400	-0.395	-0.390	-0.385	-0.399
0.698	0.776	0.854	0.932	0.693	0.453	0.214	0.310	0.406	0.502	0.504	0.506	0.508	0.454	0.400	0.346	0.262	0.178	0.093	0.379	0.664	0.949	1.020	1.091	1.162	1.089	1.017	0.944	1.094	1.244	1.395	1.271	1.147	1.023	1.078	1.133	1.188	0.943	0.698	0.454	0.402	0.351	0.300	-0.032	-0.364	-0.696	-0.652	-0.608	-0.564	-0.579
0.619	0.714	0.810	0.906	0.707	0.509	0.310	0.396	0.481	0.567	0.554	0.540	0.527	0.463	0.399	0.335	0.278	0.220	0.163	0.385	0.607	0.829	0.838	0.848	0.857	0.761	0.665	0.569	0.793	1.017	1.241	1.235	1.230	1.224	1.222	1.221	1.220	0.939	0.657	0.376	0.300	0.225	0.149	-0.142	-0.434	-0.726	-0.687	-0.647	-0.607	-0.543
0.539	0.653	0.766	0.879	0.722	0.564	0.407	0.482	0.557	0.632	0.603	0.575	0.547	0.472	0.398	0.324	0.293	0.263	0.232	0.391	0.550	0.709	0.657	0.604	0.552	0.433	0.314	0.194	0.492	0.790	1.088	1.200	1.312	1.424	1.367	1.309	1.252	0.934	0.616	0.298	0.198	0.099	-0.001	-0.252	-0.504	-0.756	-0.721	-0.686	-0.650	-0.507
0.460	0.591	0.722	0.852	0.736	0.620	0.503	0.568	0.632	0.696	0.653	0.610	0.566	0.482	0.397	0.313	0.309	0.305	0.301	0.397	0.493	0.589	0.475	0.361	0.247	0.104	-0.038	-0.181	0.191	0.563	0.935	1.165	1.394	1.624	1.511	1.398	1.284	0.929	0.575	0.220	0.096	-0.027	-0.151	-0.363	-0.574	-0.786	-0.755	-0.724	-0.694	-0.470
0.489	0.612	0.736	0.860	0.729	0.598	0.467	0.526	0.585	0.644	0.700	0.755	0.811	0.725	0.639	0.553	0.491	0.429	0.368	0.438	0.508	0.579	0.452	0.326	0.199	0.032	-0.136	-0.303	0.033	0.369	0.705	1.010	1.315	1.620	1.495	1.369	1.244	0.977	0.709	0.442	0.297	0.152	0.006	-0.167	-0.341	-0.515	-0.529	-0.542	-0.556	-0.406
0.517	0.634	0.750	0.867	0.722	0.577	0.432	0.485	0.538	0.591	0.746	0.901	1.056	0.968	0.880	0.793	0.673	0.553	0.434	0.479	0.523	0.568	0.429	0.290	0.151	-0.041	-0.234	-0.426	-0.125	0.175	0.476	0.856	1.236	1.616	1.479	1.341	1.204	1.024	0.844	0.665	0.498	0.331	0.164	0.028	-0.108	-0.244	-0.302	-0.360	-0.418	-0.342
0.546	0.655	0.765	0.874	0.715	0.555	0.396	0.444	0.491	0.539	0.793	1.047	1.301	1.211	1.122	1.032	0.855	0.677	0.500	0.519	0.539	0.558	0.407	0.255	0.103	-0.114	-0.331	-0.549	-0.284	-0.019	0.247	0.702	1.157	1.612	1.462	1.313	1.163	1.071	0.979	0.887	0.699	0.510	0.321	0.223	0.125	0.026	-0.076	-0.178	-0.280	-0.277
0.410	0.516	0.623	0.729	0.610	0.491	0.372	0.380	0.388	0.397	0.676	0.955	1.233	1.187	1.140	1.093	0.875	0.657	0.438	0.463	0.488	0.513	0.314	0.116	-0.083	-0.214	-0.346	-0.478	-0.193	0.093	0.378	0.754	1.129	1.505	1.354	1.204	1.054	0.969	0.884	0.799	0.564	0.329	0.095	0.094	0.093	0.092	0.016	-0.060	-0.136	-0.168
0.275	0.378	0.481	0.584	0.505	0.426	0.348	0.317	0.286	0.255	0.558	0.862	1.166	1.162	1.158	1.154	0.895	0.636	0.377	0.407	0.437	0.467	0.222	-0.023	-0.268	-0.315	-0.361	-0.408	-0.102	0.204	0.510	0.806	1.102	1.397	1.247	1.096	0.946	0.867	0.789	0.711	0.430	0.149	-0.132	-0.035	0.061	0.158	0.108	0.058	0.008	-0.059
0.139	0.239	0.339	0.438	0.400	0.362	0.323	0.253	0.183	0.113	0.441	0.770	1.099	1.137	1.176	1.215	0.915	0.615	0.315	0.351	0.386	0.422	0.130	-0.162	-0.454	-0.415	-0.376	-0.337	-0.011	0.316	0.642	0.858	1.074	1.290	1.139	0.988	0.837	0.765	0.694	0.623	0.296	-0.031	-0.359	-0.164	0.030	0.224	0.200	0.176	0.152	0.049
0.147	0.187	0.227	0.267	0.265	0.263	0.261	0.260	0.258	0.257	0.563	0.869	1.175	1.186	1.197	1.208	0.928	0.647	0.366	0.373	0.380	0.387	0.141	-0.106	-0.353	-0.264	-0.175	-0.086	0.195	0.477	0.759	0.832	0.905	0.978	0.808	0.639	0.469	0.394	0.319	0.244	0.042	-0.160	-0.362	-0.233	-0.105	0.024	0.085	0.145	0.205	0.125
0.154	0.135	0.115	0.095	0.130	0.164	0.198	0.266	0.334	0.402	0.685	0.968	1.251	1.235	1.218	1.202	0.940	0.679	0.418	0.396	0.374	0.353	0.151	-0.050	-0.252	-0.113	0.026	0.164	0.402	0.639	0.876	0.806	0.736	0.665	0.478	0.290	0.102	0.023	-0.056	-0.135	-0.212	-0.289	-0.366	-0.303	-0.239	-0.175	-0.030	0.115	0.259	0.201
0.162	0.083	0.003	-0.076	-0.006	0.065	0.136	0.273	0.410	0.547	0.807	1.067	1.328	1.284	1.239	1.195	0.953	0.711	0.469	0.419	0.368	0.318	0.162	0.006	-0.150	0.038	0.227	0.415	0.608	0.800	0.993	0.780	0.566	0.353	0.147	-0.059	-0.266	-0.349	-0.432	-0.515	-0.466	-0.418	-0.370	-0.372	-0.373	-0.374	-0.145	0.084	0.313	0.276
0.401	0.236	0.072	-0.092	-0.020	0.053	0.125	0.280	0.435	0.591	0.813	1.036	1.258	1.192	1.125	1.058	0.894	0.730	0.567	0.492	0.417	0.343	0.249	0.154	0.060	0.209	0.357	0.506	0.665	0.825	0.984	0.705	0.426	0.147	-0.030	-0.207	-0.384	-0.401	-0.418	-0.436	-0.358	-0.281	-0.203	-0.212	-0.220	-0.228	0.004	0.235	0.466	0.388
0.640	0.390	0.141	-0.109	-0.034	0.040	0.115	0.288	0.461	0.635	0.819	1.004	1.189	1.100	1.010	0.921	0.835	0.750	0.664	0.565	0.466	0.368	0.335	0.303	0.271	0.380	0.488	0.597	0.723	0.849	0.976	0.631	0.286	-0.059	-0.206	-0.354	-0.502	-0.453	-0.405	-0.357	-0.250	-0.143	-0.037	-0.052	-0.067	-0.082	0.152	0.386	0.620	0.499
0.879	0.544	0.210	-0.125	-0.048	0.028	0.104	0.296	0.487	0.678	0.826	0.973	1.120	1.008	0.896	0.784	0.777	0.769	0.762	0.639	0.516	0.392	0.422	0.452	0.481	0.550	0.619	0.688	0.781	0.874	0.967	0.556	0.146	-0.265	-0.383	-0.501	-0.620	-0.506	-0.392	-0.277	-0.142	-0.006	0.130	0.108	0.086	0.065	0.301	0.537	0.774	0.611
0.895	0.560	0.226	-0.108	-0.046	0.017	0.080	0.261	0.443	0.624	0.773	0.923	1.073	0.910	0.747	0.585	0.643	0.701	0.759	0.640	0.521	0.402	0.491	0.580	0.669	0.700	0.731	0.763	0.798	0.834	0.870	0.438	0.005	-0.427	-0.511	-0.595	-0.679	-0.464	-0.250	-0.035	0.059	0.152	0.246	0.179	0.113	0.046	0.213	0.381	0.548	0.403
0.911	0.577	0.242	-0.092	-0.043	0.007	0.056	0.227	0.398	0.569	0.721	0.873	1.026	0.812	0.599	0.385	0.509	0.633	0.756	0.641	0.526	0.411	0.560	0.708	0.856	0.850	0.844	0.838	0.816	0.794	0.772	0.319	-0.135	-0.589	-0.639	-0.689	-0.739	-0.423	-0.107	0.208	0.259	0.311	0.362	0.250	0.139	0.027	0.125	0.224	0.322	0.195
0.927	0.593	0.259	-0.075	-0.040	-0.004	0.032	0.192	0.353	0.514	0.669	0.824	0.979	0.715	0.450	0.186	0.375	0.564	0.753	0.643	0.532	0.421	0.629	0.836	1.044	1.000	0.956	0.912	0.833	0.754	0.675	0.200	-0.275	-0.751	-0.767	-0.782	-0.798	-0.382	0.035	0.451	0.460	0.469	0.478	0.321	0.165	0.008	0.038	0.067	0.097	-0.012
0.743	0.509	0.274	0.040	0.117	0.194	0.271	0.427	0.583	0.739	0.859	0.978	1.098	0.878	0.658	0.438	0.551	0.664	0.777	0.671	0.565	0.459	0.646	0.833	1.020	0.978	0.936	0.895	0.716	0.538	0.359	0.010	-0.339	-0.689	-0.682	-0.675	-0.668	-0.259	0.150	0.560	0.560	0.560	0.561	0.349	0.137	-0.074	-0.008	0.059	0.125	-0.002
0.558	0.424	0.290	0.156	0.274	0.393	0.511	0.662	0.813	0.964	1.048	1.132	1.217	1.041	0.866	0.690	0.727	0.764	0.800	0.699	0.598	0.497	0.663	0.829	0.995	0.956	0.917	0.878	0.600	0.322	0.044	-0.180	-0.403	-0.627	-0.597	-0.568	-0.538	-0.136	0.266	0.668	0.660	0.652	0.644	0.377	0.110	-0.157	-0.053	0.050	0.153	0.008
0.374	0.340	0.305	0.271	0.431	0.591	0.751	0.897	1.043	1.189	1.238	1.287	1.336	1.204	1.073	0.942	0.903	0.863	0.824	0.727	0.631	0.535	0.680	0.826	0.971	0.934	0.897	0.860	0.483	0.106	-0.272	-0.369	-0.467	-0.565	-0.513	-0.460	-0.408	-0.013	0.382	0.776	0.760	0.743	0.726	0.405	0.083	-0.239	-0.099	0.041	0.181	0.018
0.386	0.354	0.322	0.289	0.478	0.667	0.856	0.968	1.079	1.190	1.239	1.288	1.336	1.271	1.205	1.140	0.971	0.802	0.634	0.478	0.322	0.166	0.330	0.494	0.659	0.671	0.683	0.695	0.389	0.082	-0.225	-0.286	-0.347	-0.408	-0.318	-0.228	-0.137	0.148	0.433	0.718	0.789	0.860	0.931	0.668	0.405	0.142	0.196	0.250	0.304	0.122
0.399	0.368	0.338	0.307	0.525	0.743	0.961	1.038	1.115	1.192	1.240	1.288	1.337	1.337	1.337	1.338	1.040	0.742	0.443	0.228	0.013	-0.203	-0.020	0.163	0.346	0.407	0.469	0.530	0.294	0.058	-0.177	-0.202	-0.227	-0.252	-0.124	0.005	0.133	0.308	0.484	0.659	0.818	0.977	1.136	0.932	0.727	0.523	0.491	0.460	0.428	0.226
0.411	0.383	0.354	0.326	0.572	0.819	1.066	1.108	1.151	1.193	1.241	1.289	1.337	1.403	1.469	1.535	1.108	0.681	0.253	-0.022	-0.296	-0.571	-0.370	-0.168	0.034	0.144	0.254	0.365	0.200	0.035	-0.130	-0.118	-0.107	-0.095	0.071	0.237	0.404	0.469	0.535	0.601	0.847	1.094	1.341	1.195	1.050	0.904	0.786	0.669	0.551	0.330
0.690	0.602	0.513	0.424	0.575	0.726	0.877	0.924	0.971	1.017	1.084	1.151	1.218	1.295	1.372	1.449	1.033	0.616	0.199	-0.096	-0.391	-0.687	-0.484	-0.282	-0.079	0.096	0.271	0.446	0.348	0.250	0.153	0.135	0.116	0.098	0.249	0.400	0.552	0.642	0.732	0.823	1.011	1.199	1.387	1.295	1.203	1.111	0.956	0.801	0.645	0.468
0.969	0.820	0.671	0.522	0.578	0.633	0.689	0.740	0.790	0.841	0.927	1.013	1.099	1.187	1.275	1.363	0.957	0.551	0.146	-0.170	-0.486	-0.802	-0.598	-0.395	-0.192	0.048	0.288	0.527	0.497	0.466	0.435	0.387	0.340	0.292	0.428	0.564	0.700	0.815	0.930	1.045	1.174	1.304	1.434	1.395	1.356	1.317	1.125	0.932	0.739	0.605
1.248	1.039	0.829	0.620	0.580	0.540	0.501	0.555	0.610	0.665	0.770	0.875	0.979	1.079	1.178	1.277	0.882	0.487	0.092	-0.245	-0.581	-0.917	-0.713	-0.509	-0.304	0.000	0.304	0.609	0.645	0.681	0.718	0.640	0.563	0.486	0.606	0.727	0.848	0.987	1.127	1.267	1.338	1.409	1.480	1.495	1.510	1.524	1.294	1.064	0.834	0.743
1.360	1.156	0.952	0.749	0.666	0.584	0.502	0.573	0.645	0.717	0.799	0.881	0.962	1.011	1.059	1.107	0.805	0.504	0.202	-0.158	-0.517	-0.877	-0.708	-0.539	-0.370	-0.011	0.349	0.708	0.818	0.928	1.038	0.859	0.680	0.501	0.667	0.834	1.000	1.090	1.180	1.271	1.360	1.449	1.538	1.552	1.567	1.581	1.341	1.100	0.860	0.814
1.472	1.274	1.075	0.877	0.753	0.628	0.503	0.591	0.680	0.769	0.828	0.886	0.945	0.943	0.940	0.937	0.729	0.520	0.312	-0.071	-0.454	-0.837	-0.703	-0.569	-0.436	-0.021	0.393	0.808	0.991	1.174	1.357	1.077	0.797	0.517	0.728	0.940	1.152	1.193	1.234	1.275	1.382	1.489	1.595	1.610	1.624	1.638	1.387	1.136	0.886	0.884
1.583	1.391	1.199	1.006	0.839	0.671	0.504	0.609	0.715	0.820	0.856	0.892	0.928	0.875	0.821	0.767	0.652	0.537	0.422	0.016	-0.390	-0.797	-0.698	-0.600	-0.501	-0.032	0.438	0.908	1.164	1.421	1.677	1.296	0.914	0.532	0.789	1.046	1.304	1.295	1.287	1.279	1.403	1.528	1.653	1.667	1.681	1.695	1.434	1.173	0.912	0.955
1.512	1.390	1.267	1.145	1.001	0.858	0.714	0.720	0.727	0.733	0.808	0.883	0.958	0.859	0.761	0.663	0.594	0.526	0.457	0.147	-0.163	-0.473	-0.443	-0.413	-0.383	0.092	0.568	1.043	1.217	1.391	1.565	1.240	0.916	0.591	0.790	0.990	1.189	1.201	1.214	1.226	1.319	1.412	1.506	1.552	1.599	1.646	1.419	1.192	0.964	0.997
1.441	1.389	1.336	1.283	1.164	1.044	0.925	0.831	0.738	0.645	0.759	0.873	0.987	0.844	0.701	0.559	0.536	0.514	0.492	0.278	0.064	-0.150	-0.188	-0.226	-0.264	0.217	0.698	1.179	1.270	1.361	1.452	1.185	0.917	0.650	0.791	0.933	1.074	1.107	1.141	1.174	1.235	1.297	1.358	1.438	1.517	1.597	1.403	1.210	1.017	1.039
1.370	1.387	1.405	1.422	1.326	1.231	1.135	0.942	0.750	0.557	0.710	0.863	1.016	0.829	0.642	0.454	0.479	0.503	0.527	0.409	0.291	0.173	0.067	-0.040	-0.146	0.341	0.828	1.315	1.323	1.331	1.340	1.129	0.919	0.709	0.792	0.876	0.959	1.013	1.067	1.121	1.151	1.181	1.211	1.323	1.435	1.548	1.388	1.229	1.070	1.081
1.138	1.175	1.212	1.249	1.171	1.093	1.015	0.903	0.791	0.679	0.793	0.908	1.022	0.877	0.732	0.588	0.573	0.558	0.543	0.454	0.365	0.276	0.210	0.143	0.077	0.445	0.814	1.182	1.069	0.956	0.843	0.714	0.586	0.458	0.540	0.623	0.706	0.763	0.820	0.877	0.942	1.008	1.073	1.166	1.258	1.350	1.150	0.951	0.751	0.756
0.905	0.962	1.020	1.077	1.016	0.955	0.894	0.863	0.832	0.801	0.876	0.952	1.027	0.925	0.823	0.721	0.666	0.612	0.558	0.498	0.439	0.379	0.353	0.326	0.300	0.550	0.799	1.049	0.814	0.580	0.346	0.299	0.253	0.207	0.288	0.370	0.452	0.512	0.572	0.633	0.733	0.834	0.935	1.008	1.081	1.153	0.913	0.672	0.432	0.432
0.672	0.750	0.827	0.905	0.861	0.818	0.774	0.823	0.873	0.922	0.959	0.996	1.033	0.973	0.914	0.854	0.760	0.667	0.573	0.543	0.513	0.482	0.496	0.510	0.523	0.654	0.785	0.916	0.560	0.204	-0.151	-0.116	-0.080	-0.044	0.036	0.117	0.198	0.262	0.325	0.388	0.525	0.661	0.797	0.850	0.903	0.956	0.675	0.394	0.113	0.108
0.528	0.559	0.590	0.621	0.603	0.585	0.567	0.676	0.785	0.894	0.889	0.884	0.879	0.873	0.867	0.861	0.753	0.646	0.538	0.455	0.371	0.288	0.449	0.610	0.772	0.796	0.820	0.844	0.516	0.188	-0.140	-0.070	-0.001	0.069	0.163	0.258	0.352	0.381	0.411	0.440	0.549	0.657	0.765	0.778	0.790	0.802	0.533	0.263	-0.007	-0.000
0.384	0.368	0.353	0.337	0.345	0.353	0.361	0.529	0.697	0.865	0.818	0.771	0.724	0.772	0.820	0.867	0.746	0.625	0.503	0.367	0.230	0.093	0.402	0.711	1.020	0.938	0.855	0.773	0.472	0.172	-0.129	-0.025	0.079	0.183	0.290	0.398	0.505	0.501	0.497	0.492	0.573	0.653	0.733	0.705	0.677	0.649	0.390	0.132	-0.126	-0.108
0.240	0.178	0.116	0.053	0.087	0.121	0.154	0.382	0.609	0.837	0.748	0.659	0.570	0.671	0.773	0.874	0.739	0.604	0.469	0.278	0.088	-0.102	0.355	0.812	1.269	1.080	0.891	0.701	0.428	0.155	-0.118	0.020	0.159	0.297	0.417	0.538	0.658	0.620	0.583	0.545	0.597	0.649	0.701	0.632	0.564	0.495	0.248	0.002	-0.245	-0.216
0.317	0.277	0.237	0.197	0.222	0.246	0.271	0.423	0.574	0.726	0.702	0.678	0.654	0.646	0.638	0.631	0.516	0.402	0.287	0.158	0.029	-0.101	0.361	0.823	1.285	1.124	0.963	0.802	0.569	0.335	0.101	0.204	0.308	0.411	0.435	0.460	0.485	0.426	0.367	0.308	0.381	0.454	0.526	0.434	0.341	0.248	0.068	-0.112	-0.293	-0.236
0.394	0.376	0.358	0.341	0.356	0.372	0.387	0.463	0.540	0.616	0.656	0.697	0.738	0.621	0.504	0.387	0.294	0.200	0.106	0.038	-0.031	-0.099	0.368	0.835	1.302	1.169	1.036	0.903	0.709	0.514	0.320	0.388	0.457	0.525	0.453	0.382	0.311	0.231	0.152	0.072	0.166	0.259	0.352	0.235	0.119	0.002	-0.112	-0.226	-0.341	-0.257
0.470	0.475	0.480	0.484	0.491	0.497	0.504	0.504	0.505	0.505	0.611	0.716	0.822	0.596	0.370	0.144	0.071	-0.002	-0.075	-0.082	-0.090	-0.098	0.375	0.847	1.319	1.214	1.109	1.004	0.849	0.694	0.539	0.572	0.605	0.639	0.472	0.304	0.137	0.037	-0.064	-0.164	-0.050	0.064	0.177	0.037	-0.104	-0.245	-0.292	-0.340	-0.388	-0.278
0.485	0.517	0.549	0.581	0.663	0.745	0.827	0.735	0.643	0.551	0.622	0.694	0.765	0.512	0.260	0.007	-0.040	-0.087	-0.133	-0.040	0.054	0.148	0.503	0.857	1.212	1.148	1.083	1.019	0.844	0.668	0.492	0.498	0.505	0.511	0.367	0.223	0.079	-0.003	-0.086	-0.169	-0.118	-0.068	-0.017	-0.119	-0.221	-0.323	-0.325	-0.328	-0.330	-0.200
0.500	0.559	0.618	0.677	0.835	0.992	1.150	0.966	0.781	0.597	0.634	0.671	0.709	0.429	0.150	-0.130	-0.151	-0.171	-0.192	0.003	0.198	0.393	0.631	0.868	1.105	1.082	1.058	1.034	0.838	0.642	0.446	0.425	0.404	0.383	0.262	0.142	0.022	-0.043	-0.108	-0.174	-0.186	-0.199	-0.211	-0.275	-0.338	-0.402	-0.359	-0.315	-0.272	-0.122
0.515	0.601	0.687	0.773	1.007	1.240	1.473	1.196	0.920	0.643	0.646	0.649	0.652	0.346	0.040	-0.267	-0.261	-0.256	-0.251	0.046	0.342	0.639	0.759	0.879	0.998	1.015	1.032	1.049	0.833	0.616	0.399	0.351	0.303	0.254	0.158	0.061	-0.036	-0.083	-0.131	-0.178	-0.254	-0.330	-0.406	-0.431	-0.456	-0.481	-0.392	-0.303	-0.213	-0.044
0.643	0.695	0.747	0.799	1.008	1.216	1.425	1.129	0.833	0.537	0.544	0.551	0.558	0.319	0.080	-0.158	-0.177	-0.196	-0.215	0.053	0.321	0.588	0.651	0.714	0.776	0.873	0.970	1.066	0.841	0.615	0.390	0.371	0.353	0.334	0.250	0.166	0.082	-0.042	-0.166	-0.290	-0.324	-0.358	-0.392	-0.417	-0.442	-0.466	-0.344	-0.222	-0.100	0.113
0.771	0.789	0.807	0.825	1.008	1.192	1.376	1.061	0.746	0.430	0.441	0.452	0.464	0.292	0.121	-0.050	-0.093	-0.136	-0.180	0.060	0.299	0.538	0.543	0.549	0.554	0.731	0.907	1.084	0.849	0.615	0.380	0.392	0.403	0.414	0.342	0.271	0.199	-0.001	-0.202	-0.402	-0.395	-0.387	-0.379	-0.403	-0.428	-0.452	-0.296	-0.141	0.014	0.271
0.900	0.883	0.867	0.850	1.009	1.169	1.328	0.993	0.659	0.324	0.339	0.354	0.369	0.266	0.162	0.058	-0.009	-0.077	-0.144	0.066	0.277	0.487	0.436	0.384	0.332	0.588	0.844	1.101	0.857	0.614	0.371	0.412	0.453	0.493	0.435	0.376	0.317	0.040	-0.237	-0.514	-0.465	-0.415	-0.366	-0.390	-0.413	-0.437	-0.249	-0.060	0.128	0.429
0.903	0.863	0.823	0.782	0.886	0.989	1.093	0.857	0.621	0.385	0.356	0.328	0.299	0.238	0.176	0.115	-0.008	-0.131	-0.254	-0.003	0.248	0.499	0.347	0.195	0.043	0.338	0.634	0.930	0.666	0.403	0.139	0.212	0.284	0.357	0.311	0.264	0.218	0.069	-0.080	-0.230	-0.214	-0.197	-0.181	-0.252	-0.324	-0.395	-0.241	-0.086	0.068	0.363
0.907	0.843	0.779	0.714	0.762	0.810	0.857	0.720	0.583	0.446	0.374	0.301	0.228	0.210	0.191	0.172	-0.007	-0.185	-0.363	-0.072	0.220	0.512	0.259	0.006	-0.247	0.089	0.424	0.759	0.475	0.191	-0.092	0.012	0.116	0.220	0.187	0.153	0.120	0.098	0.076	0.054	0.037	0.020	0.004	-0.115	-0.234	-0.353	-0.233	-0.112	0.008	0.298
0.911	0.823	0.735	0.646	0.638	0.630	0.622	0.584	0.546	0.508	0.391	0.274	0.158	0.181	0.205	0.229	-0.005	-0.239	-0.473	-0.141	0.191	0.524	0.171	-0.183	-0.536	-0.161	0.213	0.588	0.284	-0.020	-0.324	-0.188	-0.052	0.083	0.062	0.042	0.021	0.127	0.233	0.339	0.288	0.238	0.188	0.022	-0.144	-0.310	-0.224	-0.139	-0.053	0.233
0.909	0.811	0.714	0.617	0.546	0.476	0.405	0.408	0.411	0.414	0.311	0.209	0.106	0.187	0.268	0.349	0.147	-0.055	-0.257	-0.000	0.256	0.513	0.137	-0.240	-0.616	-0.253	0.110	0.473	0.219	-0.036	-0.290	-0.188	-0.087	0.015	0.009	0.003	-0.003	0.114	0.231	0.348	0.219	0.091	-0.038	-0.109	-0.180	-0.252	-0.201	-0.150	-0.099	0.133
0.906	0.800	0.694	0.587	0.454	0.321	0.188	0.232	0.276	0.320	0.232	0.143	0.055	0.193	0.332	0.470	0.300	0.130	-0.041	0.140	0.321	0.501	0.103	-0.296	-0.695	-0.344	0.007	0.358	0.153	-0.051	-0.256	-0.188	-0.121	-0.054	-0.045	-0.036	-0.027	0.101	0.229	0.357	0.150	-0.056	-0.263	-0.240	-0.216	-0.193	-0.177	-0.161	-0.145	0.033
0.903	0.788	0.673	0.558	0.362	0.167	-0.029	0.056	0.141	0.226	0.152	0.078	0.003	0.199	0.395	0.591	0.452	0.314	0.176	0.281	0.385	0.490	0.069	-0.353	-0.775	-0.436	-0.097	0.242	0.088	-0.067	-0.222	-0.189	-0.156	-0.123	-0.099	-0.075	-0.052	0.088	0.227	0.367	0.081	-0.204	-0.489	-0.371	-0.252	-0.134	-0.153	-0.173	-0.192	-0.066
0.782	0.685	0.589	0.492	0.261	0.029	-0.202	-0.122	-0.042	0.037	0.030	0.024	0.017	0.245	0.474	0.702	0.566	0.429	0.292	0.304	0.315	0.326	0.000	-0.326	-0.652	-0.291	0.069	0.429	0.306	0.183	0.060	0.051	0.042	0.033	-0.007	-0.048	-0.089	-0.008	0.072	0.152	0.000	-0.152	-0.303	-0.265	-0.227	-0.189	-0.175	-0.161	-0.146	-0.097
0.661	0.583	0.504	0.426	0.159	-0.108	-0.375	-0.300	-0.226	-0.152	-0.091	-0.030	0.030	0.291	0.553	0.814	0.679	0.544	0.409	0.327	0.244	0.162	-0.068	-0.298	-0.528	-0.147	0.234	0.615	0.524	0.432	0.341	0.290	0.240	0.189	0.084	-0.021	-0.126	-0.105	-0.083	-0.062	-0.081	-0.099	-0.118	-0.160	-0.203	-0.245	-0.197	-0.149	-0.101	-0.127
0.540	0.480	0.420	0.360	0.057	-0.245	-0.548	-0.479	-0.410	-0.341	-0.213	-0.085	0.044	0.338	0.632	0.926	0.792	0.659	0.525	0.349	0.174	-0.002	-0.136	-0.270	-0.405	-0.003	0.399	0.801	0.742	0.682	0.622	0.530	0.437	0.345	0.176	0.006	-0.163	-0.201	-0.239	-0.277	-0.162	-0.047	0.068	-0.055	-0.178	-0.300	-0.219	-0.137	-0.055	-0.158
0.471	0.374	0.277	0.180	-0.041	-0.263	-0.484	-0.426	-0.368	-0.311	-0.179	-0.048	0.084	0.291	0.499	0.706	0.604	0.502	0.400	0.256	0.111	-0.033	-0.145	-0.257	-0.369	-0.021	0.327	0.676	0.669	0.663	0.656	0.507	0.358	0.209	0.058	-0.093	-0.244	-0.237	-0.231	-0.225	-0.025	0.175	0.375	0.213	0.051	-0.111	-0.062	-0.013	0.035	-0.103
0.402	0.268	0.135	0.001	-0.139	-0.280	-0.421	-0.374	-0.327	-0.280	-0.146	-0.011	0.124	0.245	0.365	0.486	0.416	0.346	0.276	0.162	0.049	-0.065	-0.154	-0.244	-0.333	-0.039	0.255	0.550	0.597	0.643	0.690	0.485	0.279	0.074	-0.059	-0.191	-0.324	-0.274	-0.223	-0.172	0.112	0.397	0.681	0.481	0.280	0.079	0.095	0.111	0.126	-0.047
0.332	0.162	-0.008	-0.178	-0.238	-0.297	-0.357	-0.321	-0.286	-0.250	-0.112	0.026	0.164	0.198	0.232	0.266	0.228	0.190	0.151	0.069	-0.014	-0.097	-0.164	-0.231	-0.298	-0.057	0.184	0.424	0.524	0.624	0.724	0.462	0.200	-0.061	-0.176	-0.290	-0.405	-0.310	-0.215	-0.120	0.249	0.619	0.988	0.748	0.508	0.268	0.251	0.234	0.217	0.008
0.281	0.124	-0.033	-0.190	-0.227	-0.265	-0.302	-0.318	-0.333	-0.349	-0.189	-0.029	0.131	0.126	0.122	0.118	0.120	0.122	0.124	0.080	0.036	-0.008	-0.076	-0.145	-0.213	-0.061	0.090	0.242	0.422	0.601	0.780	0.502	0.224	-0.054	-0.230	-0.407	-0.584	-0.392	-0.201	-0.009	0.333	0.674	1.016	0.751	0.487	0.222	0.211	0.200	0.189	-0.008
0.229	0.086	-0.058	-0.201	-0.217	-0.232	-0.248	-0.314	-0.381	-0.448	-0.266	-0.084	0.098	0.055	0.012	-0.031	0.012	0.055	0.097	0.092	0.086	0.081	0.011	-0.059	-0.129	-0.066	-0.003	0.060	0.319	0.577	0.836	0.542	0.248	-0.046	-0.285	-0.524	-0.764	-0.475	-0.187	0.102	0.416	0.730	1.044	0.755	0.466	0.176	0.171	0.165	0.160	-0.025
0.178	0.048	-0.083	-0.213	-0.206	-0.199	-0.193	-0.311	-0.429	-0.547	-0.343	-0.139	0.065	-0.017	-0.098	-0.179	-0.096	-0.013	0.071	0.104	0.137	0.170	0.099	0.027	-0.044	-0.070	-0.096	-0.122	0.216	0.554	0.892	0.582	0.272	-0.038	-0.340	-0.641	-0.943	-0.558	-0.172	0.213	0.499	0.785	1.072	0.758	0.444	0.131	0.131	0.131	0.131	-0.041
0.223	0.114	0.004	-0.106	-0.135	-0.163	-0.191	-0.237	-0.283	-0.328	-0.132	0.065	0.262	0.203	0.144	0.085	0.139	0.193	0.248	0.268	0.288	0.308	0.233	0.158	0.083	0.031	-0.021	-0.072	0.239	0.550	0.861	0.593	0.325	0.056	-0.269	-0.595	-0.921	-0.568	-0.215	0.138	0.412	0.687	0.962	0.684	0.405	0.127	0.101	0.074	0.048	-0.079
0.269	0.179	0.090	0.000	-0.063	-0.127	-0.190	-0.163	-0.137	-0.110	0.080	0.269	0.459	0.422	0.386	0.349	0.374	0.400	0.425	0.432	0.439	0.445	0.367	0.288	0.209	0.132	0.054	-0.023	0.261	0.546	0.830	0.604	0.377	0.151	-0.199	-0.549	-0.899	-0.578	-0.258	0.062	0.326	0.589	0.853	0.610	0.367	0.123	0.071	0.018	-0.034	-0.117
0.314	0.245	0.176	0.107	0.008	-0.090	-0.189	-0.090	0.009	0.108	0.291	0.474	0.656	0.642	0.627	0.613	0.609	0.606	0.602	0.596	0.590	0.583	0.501	0.418	0.336	0.233	0.130	0.026	0.284	0.541	0.799	0.614	0.430	0.245	-0.129	-0.502	-0.876	-0.589	-0.301	-0.013	0.239	0.491	0.743	0.535	0.328	0.120	0.041	-0.038	-0.117	-0.154
0.324	0.255	0.186	0.116	0.090	0.065	0.039	0.138	0.238	0.337	0.490	0.642	0.795	0.770	0.746	0.722	0.706	0.691	0.676	0.641	0.607	0.572	0.452	0.332	0.213	0.188	0.163	0.138	0.271	0.404	0.537	0.482	0.426	0.371	0.003	-0.365	-0.733	-0.490	-0.246	-0.003	0.239	0.481	0.723	0.485	0.247	0.010	-0.068	-0.146	-0.223	-0.223
0.333	0.264	0.195	0.126	0.173	0.220	0.266	0.366	0.466	0.566	0.689	0.811	0.933	0.899	0.865	0.830	0.803	0.777	0.750	0.687	0.624	0.560	0.404	0.247	0.090	0.143	0.196	0.249	0.257	0.266	0.275	0.349	0.423	0.497	0.134	-0.228	-0.591	-0.391	-0.192	0.008	0.239	0.471	0.702	0.434	0.167	-0.101	-0.177	-0.254	-0.330	-0.291
0.343	0.274	0.205	0.136	0.255	0.375	0.494	0.594	0.695	0.795	0.888	0.980	1.072	1.027	0.983	0.939	0.900	0.862	0.824	0.732	0.641	0.549	0.355	0.161	-0.033	0.098	0.229	0.360	0.244	0.129	0.013	0.216	0.419	0.623	0.266	-0.091	-0.448	-0.292	-0.137	0.018	0.239	0.460	0.682	0.384	0.086	-0.211	-0.286	-0.361	-0.437	-0.359
0.323	0.274	0.226	0.177	0.236	0.295	0.354	0.430	0.507	0.584	0.684	0.785	0.886	0.897	0.907	0.917	0.889	0.861	0.832	0.736	0.640	0.543	0.348	0.153	-0.042	0.104	0.250	0.395	0.278	0.161	0.043	0.244	0.444	0.644	0.289	-0.067	-0.423	-0.208	0.006	0.221	0.404	0.587	0.770	0.455	0.140	-0.175	-0.169	-0.164	-0.158	-0.061
0.303	0.275	0.247	0.219	0.217	0.215	0.213	0.266	0.319	0.372	0.481	0.591	0.700	0.766	0.831	0.896	0.878	0.859	0.841	0.740	0.639	0.538	0.342	0.146	-0.050	0.110	0.270	0.431	0.312	0.193	0.074	0.271	0.469	0.666	0.312	-0.043	-0.398	-0.124	0.150	0.424	0.569	0.714	0.859	0.526	0.194	-0.138	-0.052	0.034	0.121	0.236
0.282	0.275	0.267	0.260	0.198	0.135	0.072	0.102	0.131	0.160	0.278	0.396	0.515	0.635	0.755	0.875	0.866	0.858	0.849	0.744	0.638	0.532	0.335	0.138	-0.059	0.116	0.291	0.466	0.345	0.225	0.104	0.299	0.493	0.688	0.334	-0.019	-0.373	-0.040	0.293	0.627	0.734	0.840	0.947	0.598	0.248	-0.102	0.065	0.232	0.399	0.534
0.383	0.329	0.276	0.222	0.179	0.135	0.091	0.151	0.210	0.270	0.316	0.363	0.410	0.512	0.614	0.716	0.668	0.620	0.572	0.482	0.393	0.304	0.182	0.061	-0.061	0.139	0.338	0.537	0.486	0.436	0.385	0.535	0.685	0.836	0.486	0.137	-0.212	0.086	0.384	0.682	0.815	0.947	1.080	0.698	0.316	-0.067	0.109	0.285	0.461	0.560
0.483	0.384	0.284	0.185	0.160	0.135	0.110	0.200	0.290	0.380	0.355	0.330	0.304	0.389	0.473	0.557	0.470	0.382	0.294	0.221	0.148	0.076	0.030	-0.016	-0.062	0.161	0.384	0.608	0.627	0.646	0.666	0.772	0.877	0.983	0.638	0.294	-0.051	0.212	0.474	0.737	0.896	1.054	1.213	0.798	0.383	-0.032	0.153	0.338	0.523	0.585
0.584	0.438	0.292	0.147	0.141	0.134	0.128	0.249	0.369	0.490	0.393	0.296	0.199	0.266	0.332	0.399	0.271	0.144	0.017	-0.040	-0.096	-0.153	-0.123	-0.094	-0.064	0.183	0.431	0.679	0.768	0.857	0.946	1.008	1.069	1.131	0.791	0.450	0.110	0.337	0.564	0.792	0.977	1.161	1.346	0.899	0.451	0.003	0.197	0.391	0.585	0.611
0.545	0.453	0.362	0.270	0.231	0.191	0.151	0.233	0.316	0.398	0.302	0.206	0.110	0.108	0.105	0.103	0.059	0.015	-0.029	-0.108	-0.186	-0.264	-0.202	-0.140	-0.078	0.173	0.424	0.675	0.796	0.917	1.038	1.113	1.188	1.262	0.927	0.592	0.258	0.356	0.454	0.553	0.816	1.079	1.341	0.868	0.394	-0.080	0.122	0.324	0.526	0.559
0.506	0.469	0.431	0.394	0.321	0.247	0.174	0.218	0.262	0.306	0.211	0.116	0.021	-0.051	-0.122	-0.193	-0.154	-0.114	-0.075	-0.175	-0.276	-0.376	-0.281	-0.187	-0.092	0.162	0.417	0.671	0.824	0.977	1.131	1.218	1.306	1.394	1.064	0.735	0.405	0.375	0.344	0.314	0.655	0.996	1.337	0.837	0.337	-0.163	0.047	0.256	0.466	0.508
0.467	0.484	0.501	0.517	0.411	0.304	0.197	0.203	0.208	0.214	0.120	0.026	-0.069	-0.209	-0.349	-0.488	-0.366	-0.243	-0.121	-0.243	-0.366	-0.488	-0.360	-0.233	-0.105	0.152	0.409	0.667	0.852	1.037	1.223	1.324	1.424	1.525	1.201	0.877	0.552	0.393	0.234	0.075	0.494	0.913	1.332	0.806	0.280	-0.246	-0.028	0.189	0.406	0.456
0.247	0.331	0.414	0.498	0.423	0.348	0.273	0.226	0.178	0.130	0.035	-0.061	-0.157	-0.301	-0.444	-0.588	-0.414	-0.241	-0.067	-0.122	-0.177	-0.232	-0.185	-0.138	-0.091	0.174	0.438	0.703	0.851	0.998	1.145	1.165	1.185	1.205	0.925	0.645	0.365	0.260	0.156	0.052	0.385	0.717	1.050	0.593	0.135	-0.323	-0.142	0.040	0.221	0.302
0.027	0.178	0.328	0.479	0.436	0.393	0.350	0.249	0.148	0.047	-0.051	-0.148	-0.246	-0.393	-0.540	-0.687	-0.463	-0.238	-0.014	-0.001	0.011	0.023	-0.010	-0.043	-0.077	0.195	0.467	0.740	0.849	0.958	1.068	1.006	0.945	0.884	0.648	0.413	0.177	0.128	0.078	0.029	0.275	0.522	0.769	0.379	-0.010	-0.400	-0.255	-0.110	0.035	0.147
-0.194	0.024	0.242	0.460	0.449	0.438	0.426	0.272	0.118	-0.037	-0.136	-0.235	-0.334	-0.485	-0.636	-0.786	-0.511	-0.235	0.040	0.120	0.199	0.279	0.165	0.051	-0.062	0.217	0.497	0.776	0.848	0.919	0.990	0.848	0.705	0.563	0.372	0.181	-0.011	-0.005	0.000	0.005	0.166	0.326	0.487	0.166	-0.156	-0.477	-0.368	-0.259	-0.150	-0.007
-0.240	-0.009	0.223	0.454	0.514	0.575	0.635	0.507	0.379	0.250	0.128	0.006	-0.116	-0.302	-0.488	-0.673	-0.376	-0.079	0.219	0.278	0.338	0.398	0.263	0.127	-0.008	0.209	0.427	0.644	0.754	0.865	0.975	0.823	0.672	0.520	0.402	0.284	0.165	0.131	0.096	0.062	0.117	0.172	0.227	0.033	-0.162	-0.357	-0.266	-0.175	-0.084	0.109
-0.286	-0.042	0.203	0.447	0.579	0.711	0.843	0.742	0.640	0.538	0.392	0.247	0.102	-0.119	-0.340	-0.560	-0.241	0.078	0.397	0.437	0.477	0.517	0.360	0.203	0.047	0.202	0.357	0.512	0.661	0.810	0.959	0.799	0.638	0.478	0.432	0.387	0.341	0.267	0.193	0.118	0.068	0.018	-0.032	-0.101	-0.169	-0.237	-0.164	-0.091	-0.018	0.225
-0.333	-0.075	0.183	0.441	0.645	0.848	1.052	0.976	0.900	0.825	0.657	0.489	0.321	0.065	-0.191	-0.448	-0.106	0.235	0.576	0.596	0.616	0.636	0.458	0.279	0.101	0.194	0.287	0.380	0.568	0.756	0.944	0.774	0.605	0.435	0.463	0.490	0.517	0.403	0.289	0.175	0.019	-0.136	-0.292	-0.234	-0.176	-0.118	-0.062	-0.007	0.048	0.341
-0.244	-0.017	0.210	0.437	0.671	0.906	1.140	1.064	0.987	0.911	0.719	0.528	0.337	0.168	-0.001	-0.171	0.122	0.415	0.708	0.717	0.726	0.735	0.584	0.434	0.283	0.328	0.373	0.419	0.598	0.777	0.956	0.813	0.671	0.529	0.534	0.539	0.545	0.453	0.361	0.269	0.137	0.004	-0.129	-0.056	0.017	0.089	0.064	0.040	0.015	0.293
-0.156	0.040	0.236	0.432	0.698	0.963	1.229	1.151	1.074	0.997	0.782	0.568	0.354	0.271	0.189	0.106	0.351	0.596	0.841	0.839	0.836	0.834	0.711	0.588	0.465	0.462	0.460	0.457	0.627	0.797	0.967	0.852	0.737	0.622	0.605	0.589	0.572	0.503	0.433	0.364	0.254	0.144	0.034	0.122	0.209	0.296	0.191	0.087	-0.018	0.245
-0.067	0.098	0.262	0.427	0.724	1.020	1.317	1.239	1.161	1.082	0.845	0.608	0.370	0.375	0.379	0.383	0.580	0.777	0.973	0.960	0.946	0.933	0.837	0.742	0.647	0.596	0.546	0.496	0.657	0.818	0.979	0.891	0.803	0.715	0.677	0.638	0.600	0.553	0.505	0.458	0.371	0.284	0.198	0.299	0.401	0.503	0.318	0.134	-0.050	0.197
0.114	0.241	0.367	0.493	0.759	1.026	1.292	1.169	1.045	0.922	0.720	0.518	0.316	0.406	0.496	0.586	0.737	0.888	1.039	1.057	1.076	1.094	0.933	0.772	0.611	0.594	0.577	0.560	0.617	0.675	0.732	0.689	0.646	0.603	0.550	0.497	0.443	0.456	0.468	0.481	0.391	0.301	0.211	0.255	0.300	0.344	0.183	0.021	-0.140	0.071
0.296	0.384	0.471	0.559	0.795	1.031	1.268	1.099	0.930	0.761	0.594	0.428	0.261	0.437	0.612	0.788	0.893	0.998	1.104	1.154	1.205	1.255	1.029	0.802	0.575	0.591	0.608	0.624	0.578	0.531	0.484	0.487	0.489	0.491	0.423	0.355	0.287	0.359	0.432	0.504	0.411	0.317	0.224	0.211	0.199	0.186	0.047	-0.091	-0.230	-0.055
[truncated: 70 more columns]
