# Supplementary material for: Tunable chiral and nematic states in the triple-Q antiferromagnet Co1/3TaS2
Source: Nat Commun. 2026 Jan 31;17:2212. doi: 10.1038/s41467-026-68843-0 (PMC12963503; doi:10.1038/s41467-026-68843-0)
Supplement: Supplementary file 3 — Source Data [file 41467_2026_68843_MOESM3_ESM.zip › Fig5d.txt]

-1.342	-1.341	-1.341	-1.340	-1.329	-1.318	-1.308	-1.289	-1.271	-1.253	-1.270	-1.286	-1.303	-1.268	-1.234	-1.200	-1.255	-1.310	-1.365	-1.343	-1.321	-1.299	-1.303	-1.308	-1.313	-1.333	-1.353	-1.373	-1.369	-1.365	-1.360	-1.334	-1.307	-1.281	-1.277	-1.274	-1.270	-1.305	-1.339	-1.374	-1.370	-1.367	-1.364	-1.383	-1.403	-1.422	-1.392	-1.363	-1.333	-1.336
-1.327	-1.320	-1.314	-1.307	-1.303	-1.300	-1.296	-1.276	-1.256	-1.236	-1.259	-1.282	-1.305	-1.280	-1.256	-1.232	-1.269	-1.307	-1.345	-1.313	-1.282	-1.251	-1.271	-1.292	-1.313	-1.322	-1.332	-1.342	-1.354	-1.365	-1.377	-1.355	-1.333	-1.311	-1.302	-1.293	-1.284	-1.316	-1.348	-1.380	-1.376	-1.373	-1.369	-1.390	-1.410	-1.431	-1.407	-1.383	-1.359	-1.361
-1.311	-1.299	-1.287	-1.275	-1.278	-1.281	-1.285	-1.263	-1.240	-1.218	-1.248	-1.277	-1.307	-1.292	-1.278	-1.263	-1.284	-1.304	-1.324	-1.284	-1.243	-1.203	-1.239	-1.276	-1.312	-1.312	-1.311	-1.310	-1.338	-1.366	-1.394	-1.377	-1.359	-1.342	-1.327	-1.312	-1.297	-1.327	-1.356	-1.386	-1.382	-1.379	-1.375	-1.396	-1.418	-1.439	-1.421	-1.403	-1.385	-1.386
-1.295	-1.277	-1.260	-1.242	-1.252	-1.263	-1.273	-1.249	-1.225	-1.201	-1.237	-1.273	-1.309	-1.304	-1.300	-1.295	-1.298	-1.301	-1.304	-1.255	-1.205	-1.155	-1.208	-1.260	-1.312	-1.301	-1.290	-1.279	-1.323	-1.367	-1.411	-1.398	-1.385	-1.372	-1.352	-1.331	-1.311	-1.338	-1.365	-1.392	-1.388	-1.384	-1.381	-1.403	-1.425	-1.448	-1.435	-1.423	-1.411	-1.412
-1.275	-1.260	-1.246	-1.232	-1.250	-1.268	-1.286	-1.257	-1.229	-1.200	-1.245	-1.290	-1.336	-1.325	-1.315	-1.305	-1.308	-1.312	-1.316	-1.263	-1.210	-1.157	-1.200	-1.244	-1.288	-1.289	-1.291	-1.292	-1.332	-1.371	-1.410	-1.409	-1.408	-1.406	-1.373	-1.341	-1.308	-1.323	-1.338	-1.352	-1.363	-1.374	-1.384	-1.400	-1.416	-1.431	-1.425	-1.419	-1.412	-1.411
-1.255	-1.243	-1.232	-1.221	-1.247	-1.273	-1.299	-1.266	-1.232	-1.199	-1.253	-1.308	-1.362	-1.346	-1.330	-1.314	-1.319	-1.324	-1.328	-1.271	-1.215	-1.158	-1.193	-1.229	-1.264	-1.278	-1.292	-1.306	-1.340	-1.375	-1.409	-1.420	-1.430	-1.440	-1.395	-1.350	-1.305	-1.308	-1.310	-1.313	-1.338	-1.363	-1.388	-1.397	-1.406	-1.415	-1.415	-1.414	-1.414	-1.410
-1.234	-1.226	-1.219	-1.211	-1.245	-1.279	-1.312	-1.274	-1.236	-1.198	-1.262	-1.326	-1.389	-1.367	-1.345	-1.323	-1.329	-1.335	-1.340	-1.280	-1.220	-1.159	-1.186	-1.213	-1.240	-1.266	-1.292	-1.319	-1.349	-1.379	-1.408	-1.430	-1.452	-1.474	-1.417	-1.360	-1.302	-1.292	-1.283	-1.273	-1.312	-1.352	-1.391	-1.394	-1.396	-1.399	-1.405	-1.410	-1.415	-1.409
-1.258	-1.251	-1.244	-1.237	-1.261	-1.285	-1.309	-1.277	-1.245	-1.213	-1.265	-1.317	-1.369	-1.356	-1.343	-1.330	-1.317	-1.305	-1.292	-1.259	-1.227	-1.194	-1.215	-1.236	-1.257	-1.280	-1.302	-1.325	-1.357	-1.388	-1.420	-1.451	-1.483	-1.515	-1.449	-1.383	-1.317	-1.306	-1.294	-1.283	-1.322	-1.362	-1.402	-1.400	-1.399	-1.397	-1.397	-1.396	-1.396	-1.399
-1.282	-1.276	-1.270	-1.264	-1.277	-1.291	-1.305	-1.280	-1.254	-1.229	-1.269	-1.309	-1.350	-1.345	-1.341	-1.337	-1.306	-1.275	-1.244	-1.239	-1.234	-1.229	-1.244	-1.259	-1.275	-1.294	-1.313	-1.331	-1.365	-1.398	-1.431	-1.472	-1.514	-1.555	-1.481	-1.407	-1.333	-1.319	-1.306	-1.293	-1.332	-1.372	-1.412	-1.407	-1.401	-1.396	-1.389	-1.383	-1.376	-1.388
-1.306	-1.301	-1.295	-1.290	-1.294	-1.297	-1.301	-1.282	-1.263	-1.245	-1.273	-1.301	-1.330	-1.334	-1.339	-1.344	-1.294	-1.245	-1.195	-1.218	-1.241	-1.263	-1.273	-1.283	-1.292	-1.307	-1.323	-1.338	-1.373	-1.407	-1.442	-1.493	-1.545	-1.596	-1.513	-1.431	-1.348	-1.333	-1.317	-1.302	-1.342	-1.382	-1.422	-1.413	-1.404	-1.394	-1.382	-1.369	-1.357	-1.378
-1.313	-1.308	-1.302	-1.296	-1.296	-1.295	-1.295	-1.288	-1.281	-1.275	-1.291	-1.307	-1.324	-1.325	-1.325	-1.326	-1.287	-1.247	-1.208	-1.228	-1.247	-1.267	-1.270	-1.273	-1.276	-1.302	-1.329	-1.356	-1.379	-1.402	-1.425	-1.478	-1.531	-1.585	-1.495	-1.406	-1.317	-1.309	-1.302	-1.294	-1.334	-1.374	-1.414	-1.407	-1.400	-1.393	-1.372	-1.351	-1.330	-1.359
-1.320	-1.314	-1.309	-1.303	-1.298	-1.293	-1.289	-1.294	-1.299	-1.305	-1.309	-1.313	-1.318	-1.315	-1.312	-1.309	-1.280	-1.250	-1.220	-1.237	-1.254	-1.271	-1.267	-1.263	-1.259	-1.297	-1.335	-1.373	-1.385	-1.396	-1.407	-1.463	-1.518	-1.573	-1.477	-1.382	-1.286	-1.286	-1.286	-1.286	-1.326	-1.365	-1.405	-1.400	-1.396	-1.391	-1.362	-1.333	-1.303	-1.341
-1.328	-1.321	-1.315	-1.309	-1.300	-1.291	-1.283	-1.300	-1.317	-1.335	-1.327	-1.319	-1.312	-1.305	-1.298	-1.292	-1.272	-1.253	-1.233	-1.247	-1.261	-1.275	-1.264	-1.253	-1.242	-1.292	-1.342	-1.391	-1.391	-1.390	-1.390	-1.447	-1.505	-1.562	-1.460	-1.357	-1.255	-1.263	-1.270	-1.278	-1.317	-1.357	-1.396	-1.394	-1.392	-1.390	-1.352	-1.314	-1.277	-1.322
-1.383	-1.366	-1.350	-1.333	-1.324	-1.316	-1.308	-1.321	-1.335	-1.349	-1.342	-1.335	-1.328	-1.313	-1.297	-1.282	-1.266	-1.251	-1.235	-1.242	-1.249	-1.256	-1.255	-1.254	-1.253	-1.289	-1.326	-1.363	-1.366	-1.368	-1.371	-1.428	-1.485	-1.542	-1.453	-1.364	-1.274	-1.272	-1.269	-1.266	-1.302	-1.338	-1.373	-1.371	-1.370	-1.368	-1.331	-1.295	-1.258	-1.310
-1.439	-1.411	-1.384	-1.356	-1.349	-1.341	-1.333	-1.343	-1.353	-1.363	-1.357	-1.350	-1.344	-1.320	-1.296	-1.273	-1.261	-1.249	-1.237	-1.237	-1.236	-1.236	-1.245	-1.254	-1.263	-1.287	-1.311	-1.334	-1.340	-1.346	-1.352	-1.409	-1.466	-1.522	-1.446	-1.370	-1.294	-1.281	-1.268	-1.255	-1.287	-1.318	-1.350	-1.349	-1.347	-1.346	-1.311	-1.275	-1.240	-1.298
-1.495	-1.456	-1.418	-1.380	-1.373	-1.365	-1.358	-1.365	-1.371	-1.377	-1.371	-1.365	-1.359	-1.327	-1.295	-1.263	-1.255	-1.247	-1.238	-1.231	-1.224	-1.217	-1.236	-1.255	-1.274	-1.284	-1.295	-1.306	-1.315	-1.324	-1.334	-1.390	-1.446	-1.503	-1.440	-1.376	-1.313	-1.290	-1.267	-1.243	-1.271	-1.299	-1.328	-1.326	-1.325	-1.324	-1.290	-1.255	-1.221	-1.286
-1.533	-1.477	-1.422	-1.366	-1.361	-1.356	-1.351	-1.360	-1.368	-1.376	-1.362	-1.348	-1.334	-1.306	-1.278	-1.250	-1.242	-1.234	-1.226	-1.232	-1.237	-1.243	-1.264	-1.286	-1.307	-1.303	-1.300	-1.296	-1.300	-1.304	-1.309	-1.363	-1.418	-1.473	-1.426	-1.379	-1.332	-1.309	-1.286	-1.262	-1.286	-1.309	-1.332	-1.318	-1.304	-1.290	-1.269	-1.248	-1.227	-1.291
-1.571	-1.498	-1.425	-1.352	-1.350	-1.347	-1.345	-1.355	-1.364	-1.374	-1.352	-1.331	-1.309	-1.285	-1.261	-1.237	-1.229	-1.221	-1.213	-1.232	-1.251	-1.269	-1.293	-1.317	-1.341	-1.322	-1.304	-1.286	-1.285	-1.284	-1.283	-1.337	-1.390	-1.444	-1.412	-1.381	-1.350	-1.327	-1.304	-1.282	-1.300	-1.318	-1.337	-1.310	-1.283	-1.257	-1.248	-1.240	-1.232	-1.296
-1.609	-1.519	-1.429	-1.338	-1.338	-1.338	-1.338	-1.350	-1.361	-1.372	-1.343	-1.314	-1.284	-1.264	-1.244	-1.224	-1.216	-1.208	-1.201	-1.232	-1.264	-1.295	-1.321	-1.348	-1.374	-1.341	-1.309	-1.276	-1.270	-1.264	-1.258	-1.310	-1.362	-1.414	-1.399	-1.383	-1.368	-1.346	-1.323	-1.301	-1.314	-1.328	-1.341	-1.302	-1.262	-1.223	-1.228	-1.233	-1.237	-1.301
-1.582	-1.503	-1.423	-1.343	-1.351	-1.359	-1.367	-1.364	-1.360	-1.357	-1.330	-1.304	-1.277	-1.259	-1.240	-1.222	-1.215	-1.208	-1.202	-1.230	-1.258	-1.287	-1.315	-1.343	-1.371	-1.342	-1.313	-1.284	-1.275	-1.265	-1.255	-1.304	-1.352	-1.401	-1.410	-1.419	-1.428	-1.385	-1.343	-1.301	-1.318	-1.334	-1.350	-1.314	-1.278	-1.242	-1.238	-1.235	-1.231	-1.298
-1.556	-1.486	-1.417	-1.348	-1.364	-1.380	-1.396	-1.378	-1.360	-1.341	-1.317	-1.294	-1.270	-1.253	-1.237	-1.220	-1.214	-1.208	-1.202	-1.228	-1.253	-1.278	-1.308	-1.338	-1.368	-1.343	-1.318	-1.293	-1.279	-1.265	-1.252	-1.297	-1.343	-1.388	-1.421	-1.454	-1.487	-1.425	-1.363	-1.302	-1.321	-1.340	-1.359	-1.326	-1.294	-1.261	-1.249	-1.237	-1.225	-1.296
-1.529	-1.470	-1.411	-1.352	-1.377	-1.401	-1.425	-1.392	-1.359	-1.326	-1.305	-1.284	-1.263	-1.248	-1.233	-1.219	-1.213	-1.208	-1.203	-1.225	-1.248	-1.270	-1.302	-1.334	-1.365	-1.344	-1.322	-1.301	-1.283	-1.266	-1.248	-1.290	-1.333	-1.375	-1.432	-1.489	-1.547	-1.465	-1.383	-1.302	-1.324	-1.346	-1.367	-1.339	-1.310	-1.281	-1.260	-1.239	-1.218	-1.293
-1.486	-1.453	-1.420	-1.387	-1.404	-1.421	-1.439	-1.402	-1.365	-1.328	-1.317	-1.306	-1.295	-1.273	-1.251	-1.229	-1.224	-1.218	-1.213	-1.234	-1.256	-1.278	-1.304	-1.329	-1.355	-1.330	-1.306	-1.282	-1.269	-1.256	-1.243	-1.291	-1.340	-1.388	-1.444	-1.499	-1.554	-1.471	-1.387	-1.303	-1.318	-1.333	-1.348	-1.326	-1.304	-1.283	-1.259	-1.235	-1.211	-1.286
-1.443	-1.435	-1.428	-1.421	-1.432	-1.442	-1.452	-1.412	-1.371	-1.331	-1.329	-1.328	-1.327	-1.298	-1.269	-1.240	-1.234	-1.228	-1.222	-1.243	-1.264	-1.286	-1.305	-1.325	-1.344	-1.317	-1.290	-1.263	-1.254	-1.246	-1.238	-1.292	-1.347	-1.402	-1.455	-1.509	-1.562	-1.476	-1.391	-1.305	-1.312	-1.320	-1.328	-1.313	-1.299	-1.285	-1.258	-1.231	-1.204	-1.278
-1.399	-1.418	-1.437	-1.456	-1.459	-1.463	-1.466	-1.422	-1.377	-1.333	-1.342	-1.350	-1.359	-1.323	-1.287	-1.251	-1.245	-1.238	-1.231	-1.252	-1.273	-1.293	-1.307	-1.320	-1.334	-1.304	-1.274	-1.244	-1.240	-1.236	-1.233	-1.293	-1.354	-1.415	-1.467	-1.518	-1.570	-1.482	-1.394	-1.306	-1.307	-1.307	-1.308	-1.301	-1.294	-1.287	-1.257	-1.227	-1.198	-1.271
-1.371	-1.396	-1.422	-1.447	-1.445	-1.443	-1.441	-1.404	-1.367	-1.330	-1.345	-1.359	-1.373	-1.338	-1.302	-1.267	-1.255	-1.243	-1.232	-1.255	-1.278	-1.301	-1.320	-1.340	-1.359	-1.329	-1.298	-1.268	-1.262	-1.257	-1.251	-1.313	-1.374	-1.436	-1.474	-1.511	-1.549	-1.472	-1.394	-1.317	-1.310	-1.302	-1.295	-1.290	-1.284	-1.279	-1.255	-1.232	-1.208	-1.281
-1.342	-1.374	-1.406	-1.438	-1.431	-1.423	-1.416	-1.386	-1.357	-1.328	-1.348	-1.368	-1.388	-1.353	-1.318	-1.283	-1.266	-1.249	-1.232	-1.257	-1.283	-1.309	-1.334	-1.359	-1.385	-1.354	-1.323	-1.292	-1.285	-1.277	-1.270	-1.332	-1.395	-1.457	-1.481	-1.505	-1.529	-1.461	-1.394	-1.327	-1.312	-1.297	-1.282	-1.279	-1.275	-1.271	-1.254	-1.236	-1.219	-1.291
-1.314	-1.352	-1.391	-1.429	-1.417	-1.404	-1.391	-1.369	-1.347	-1.325	-1.351	-1.376	-1.402	-1.368	-1.333	-1.299	-1.277	-1.254	-1.232	-1.260	-1.288	-1.316	-1.348	-1.379	-1.410	-1.379	-1.348	-1.317	-1.307	-1.298	-1.289	-1.352	-1.415	-1.478	-1.488	-1.498	-1.508	-1.451	-1.394	-1.338	-1.315	-1.292	-1.270	-1.267	-1.265	-1.263	-1.252	-1.241	-1.230	-1.301
-1.324	-1.346	-1.368	-1.390	-1.377	-1.364	-1.351	-1.341	-1.331	-1.320	-1.344	-1.368	-1.392	-1.366	-1.339	-1.313	-1.290	-1.268	-1.245	-1.267	-1.288	-1.310	-1.336	-1.362	-1.388	-1.360	-1.332	-1.303	-1.302	-1.300	-1.298	-1.365	-1.433	-1.500	-1.506	-1.511	-1.517	-1.452	-1.388	-1.323	-1.304	-1.286	-1.267	-1.258	-1.248	-1.239	-1.234	-1.230	-1.225	-1.300
-1.335	-1.340	-1.346	-1.352	-1.338	-1.325	-1.312	-1.313	-1.314	-1.316	-1.338	-1.360	-1.383	-1.364	-1.345	-1.326	-1.304	-1.281	-1.259	-1.274	-1.288	-1.303	-1.324	-1.345	-1.366	-1.341	-1.315	-1.290	-1.296	-1.302	-1.308	-1.379	-1.451	-1.522	-1.524	-1.525	-1.526	-1.454	-1.381	-1.308	-1.294	-1.279	-1.265	-1.248	-1.232	-1.215	-1.217	-1.218	-1.220	-1.300
-1.345	-1.334	-1.324	-1.313	-1.299	-1.286	-1.272	-1.285	-1.298	-1.311	-1.332	-1.352	-1.373	-1.362	-1.351	-1.340	-1.318	-1.295	-1.273	-1.281	-1.289	-1.297	-1.312	-1.328	-1.344	-1.321	-1.299	-1.276	-1.290	-1.303	-1.317	-1.393	-1.469	-1.545	-1.542	-1.539	-1.535	-1.455	-1.374	-1.294	-1.283	-1.273	-1.263	-1.239	-1.215	-1.191	-1.199	-1.207	-1.215	-1.300
-1.354	-1.343	-1.331	-1.320	-1.300	-1.280	-1.260	-1.278	-1.295	-1.312	-1.326	-1.340	-1.355	-1.359	-1.364	-1.369	-1.341	-1.314	-1.287	-1.280	-1.273	-1.266	-1.288	-1.309	-1.331	-1.315	-1.299	-1.284	-1.297	-1.311	-1.325	-1.395	-1.464	-1.534	-1.529	-1.523	-1.518	-1.445	-1.372	-1.299	-1.284	-1.269	-1.254	-1.227	-1.201	-1.175	-1.191	-1.206	-1.222	-1.308
-1.362	-1.351	-1.339	-1.328	-1.301	-1.275	-1.249	-1.270	-1.291	-1.312	-1.321	-1.329	-1.337	-1.357	-1.377	-1.397	-1.365	-1.333	-1.300	-1.279	-1.257	-1.236	-1.263	-1.290	-1.317	-1.308	-1.300	-1.291	-1.305	-1.319	-1.333	-1.396	-1.460	-1.523	-1.516	-1.508	-1.501	-1.435	-1.370	-1.305	-1.285	-1.265	-1.245	-1.216	-1.187	-1.158	-1.182	-1.206	-1.230	-1.316
-1.371	-1.359	-1.347	-1.335	-1.303	-1.270	-1.237	-1.262	-1.288	-1.313	-1.315	-1.317	-1.319	-1.354	-1.390	-1.425	-1.388	-1.351	-1.314	-1.278	-1.242	-1.205	-1.238	-1.271	-1.304	-1.302	-1.300	-1.298	-1.312	-1.327	-1.341	-1.398	-1.455	-1.512	-1.503	-1.493	-1.484	-1.426	-1.368	-1.310	-1.286	-1.261	-1.237	-1.205	-1.174	-1.142	-1.174	-1.206	-1.238	-1.323
-1.362	-1.353	-1.344	-1.335	-1.302	-1.269	-1.236	-1.263	-1.289	-1.316	-1.316	-1.316	-1.316	-1.348	-1.380	-1.413	-1.372	-1.331	-1.290	-1.266	-1.242	-1.218	-1.245	-1.272	-1.298	-1.297	-1.295	-1.293	-1.314	-1.335	-1.356	-1.402	-1.449	-1.495	-1.480	-1.465	-1.451	-1.404	-1.356	-1.309	-1.281	-1.253	-1.224	-1.201	-1.178	-1.155	-1.199	-1.244	-1.288	-1.366
-1.353	-1.347	-1.341	-1.335	-1.302	-1.268	-1.235	-1.263	-1.291	-1.318	-1.317	-1.315	-1.313	-1.342	-1.371	-1.400	-1.355	-1.310	-1.266	-1.254	-1.242	-1.230	-1.251	-1.272	-1.293	-1.292	-1.290	-1.289	-1.316	-1.343	-1.370	-1.406	-1.442	-1.478	-1.458	-1.438	-1.418	-1.381	-1.345	-1.309	-1.276	-1.244	-1.212	-1.197	-1.182	-1.167	-1.225	-1.282	-1.339	-1.408
-1.343	-1.340	-1.337	-1.334	-1.301	-1.268	-1.234	-1.263	-1.292	-1.321	-1.317	-1.314	-1.311	-1.336	-1.361	-1.387	-1.338	-1.290	-1.242	-1.242	-1.242	-1.243	-1.258	-1.273	-1.288	-1.287	-1.286	-1.285	-1.318	-1.352	-1.385	-1.411	-1.436	-1.461	-1.436	-1.410	-1.385	-1.359	-1.334	-1.308	-1.272	-1.236	-1.199	-1.193	-1.186	-1.180	-1.250	-1.320	-1.390	-1.450
-1.345	-1.341	-1.337	-1.332	-1.303	-1.274	-1.245	-1.270	-1.295	-1.320	-1.319	-1.318	-1.316	-1.334	-1.351	-1.368	-1.321	-1.275	-1.228	-1.229	-1.229	-1.230	-1.242	-1.255	-1.268	-1.276	-1.285	-1.294	-1.324	-1.355	-1.386	-1.406	-1.426	-1.446	-1.431	-1.416	-1.401	-1.371	-1.342	-1.312	-1.274	-1.237	-1.199	-1.190	-1.180	-1.171	-1.257	-1.343	-1.429	-1.477
-1.346	-1.341	-1.336	-1.330	-1.306	-1.281	-1.256	-1.277	-1.299	-1.320	-1.321	-1.321	-1.322	-1.331	-1.340	-1.349	-1.304	-1.260	-1.215	-1.215	-1.216	-1.216	-1.227	-1.238	-1.248	-1.266	-1.284	-1.302	-1.330	-1.358	-1.386	-1.401	-1.415	-1.430	-1.426	-1.422	-1.418	-1.384	-1.350	-1.316	-1.277	-1.238	-1.199	-1.187	-1.175	-1.162	-1.264	-1.366	-1.468	-1.504
-1.347	-1.341	-1.335	-1.328	-1.308	-1.287	-1.267	-1.284	-1.302	-1.319	-1.322	-1.325	-1.328	-1.329	-1.330	-1.331	-1.288	-1.244	-1.201	-1.202	-1.203	-1.203	-1.212	-1.220	-1.229	-1.256	-1.284	-1.311	-1.336	-1.361	-1.386	-1.396	-1.405	-1.415	-1.421	-1.428	-1.434	-1.396	-1.358	-1.320	-1.280	-1.240	-1.199	-1.184	-1.169	-1.153	-1.271	-1.389	-1.506	-1.531
-1.334	-1.320	-1.306	-1.293	-1.282	-1.271	-1.260	-1.287	-1.313	-1.340	-1.334	-1.328	-1.322	-1.319	-1.316	-1.313	-1.275	-1.237	-1.199	-1.206	-1.213	-1.220	-1.227	-1.233	-1.240	-1.264	-1.289	-1.313	-1.335	-1.357	-1.380	-1.399	-1.417	-1.436	-1.432	-1.428	-1.424	-1.396	-1.368	-1.340	-1.304	-1.268	-1.232	-1.224	-1.216	-1.207	-1.311	-1.415	-1.519	-1.541
-1.320	-1.299	-1.278	-1.257	-1.256	-1.255	-1.254	-1.289	-1.325	-1.361	-1.346	-1.331	-1.316	-1.309	-1.302	-1.295	-1.262	-1.229	-1.196	-1.209	-1.223	-1.237	-1.241	-1.246	-1.251	-1.272	-1.293	-1.315	-1.334	-1.354	-1.373	-1.402	-1.430	-1.458	-1.443	-1.429	-1.414	-1.396	-1.378	-1.360	-1.328	-1.297	-1.265	-1.264	-1.262	-1.261	-1.351	-1.442	-1.532	-1.552
-1.306	-1.277	-1.249	-1.221	-1.230	-1.238	-1.247	-1.292	-1.337	-1.381	-1.358	-1.334	-1.311	-1.299	-1.288	-1.276	-1.249	-1.221	-1.193	-1.213	-1.233	-1.253	-1.256	-1.259	-1.262	-1.280	-1.298	-1.317	-1.333	-1.350	-1.367	-1.404	-1.442	-1.480	-1.455	-1.429	-1.404	-1.396	-1.388	-1.380	-1.352	-1.325	-1.298	-1.304	-1.309	-1.315	-1.392	-1.469	-1.545	-1.563
-1.281	-1.257	-1.234	-1.210	-1.229	-1.247	-1.266	-1.299	-1.333	-1.366	-1.361	-1.356	-1.351	-1.316	-1.281	-1.246	-1.230	-1.213	-1.196	-1.217	-1.237	-1.258	-1.266	-1.273	-1.281	-1.294	-1.307	-1.321	-1.337	-1.353	-1.369	-1.404	-1.439	-1.473	-1.438	-1.402	-1.366	-1.367	-1.367	-1.368	-1.338	-1.307	-1.277	-1.294	-1.311	-1.328	-1.390	-1.453	-1.516	-1.529
-1.255	-1.237	-1.219	-1.200	-1.228	-1.257	-1.285	-1.307	-1.329	-1.352	-1.365	-1.378	-1.391	-1.333	-1.275	-1.217	-1.211	-1.205	-1.199	-1.220	-1.242	-1.263	-1.275	-1.288	-1.300	-1.308	-1.316	-1.324	-1.340	-1.356	-1.372	-1.404	-1.435	-1.467	-1.421	-1.374	-1.328	-1.337	-1.347	-1.356	-1.323	-1.290	-1.256	-1.284	-1.312	-1.340	-1.389	-1.438	-1.487	-1.494
-1.230	-1.217	-1.203	-1.190	-1.228	-1.266	-1.303	-1.315	-1.326	-1.337	-1.368	-1.400	-1.431	-1.350	-1.268	-1.187	-1.192	-1.196	-1.201	-1.223	-1.246	-1.268	-1.285	-1.302	-1.319	-1.322	-1.325	-1.328	-1.343	-1.359	-1.374	-1.403	-1.432	-1.461	-1.404	-1.346	-1.289	-1.308	-1.326	-1.345	-1.308	-1.272	-1.235	-1.275	-1.314	-1.353	-1.388	-1.422	-1.457	-1.459
-1.219	-1.211	-1.203	-1.195	-1.232	-1.268	-1.305	-1.315	-1.325	-1.335	-1.366	-1.397	-1.428	-1.344	-1.260	-1.176	-1.182	-1.189	-1.196	-1.221	-1.247	-1.272	-1.300	-1.327	-1.354	-1.350	-1.346	-1.342	-1.348	-1.354	-1.360	-1.374	-1.388	-1.402	-1.370	-1.337	-1.305	-1.307	-1.308	-1.310	-1.286	-1.262	-1.238	-1.281	-1.324	-1.367	-1.388	-1.409	-1.431	-1.427
-1.209	-1.206	-1.202	-1.199	-1.235	-1.271	-1.307	-1.316	-1.324	-1.333	-1.363	-1.394	-1.424	-1.338	-1.251	-1.165	-1.173	-1.182	-1.190	-1.219	-1.248	-1.277	-1.314	-1.351	-1.389	-1.378	-1.367	-1.356	-1.353	-1.350	-1.346	-1.346	-1.345	-1.344	-1.336	-1.328	-1.320	-1.306	-1.291	-1.276	-1.264	-1.252	-1.241	-1.287	-1.333	-1.380	-1.388	-1.396	-1.404	-1.395
-1.198	-1.200	-1.202	-1.204	-1.239	-1.274	-1.309	-1.316	-1.323	-1.331	-1.361	-1.391	-1.421	-1.332	-1.243	-1.154	-1.164	-1.175	-1.185	-1.217	-1.250	-1.282	-1.329	-1.376	-1.423	-1.406	-1.388	-1.370	-1.357	-1.345	-1.332	-1.317	-1.301	-1.286	-1.303	-1.319	-1.336	-1.304	-1.273	-1.241	-1.242	-1.243	-1.243	-1.293	-1.343	-1.393	-1.388	-1.383	-1.378	-1.363
-1.211	-1.215	-1.219	-1.223	-1.248	-1.274	-1.300	-1.308	-1.317	-1.325	-1.347	-1.368	-1.390	-1.306	-1.221	-1.137	-1.160	-1.182	-1.205	-1.233	-1.262	-1.291	-1.343	-1.396	-1.448	-1.433	-1.419	-1.404	-1.388	-1.371	-1.355	-1.335	-1.315	-1.296	-1.312	-1.329	-1.346	-1.319	-1.291	-1.264	-1.263	-1.262	-1.260	-1.308	-1.356	-1.403	-1.385	-1.366	-1.348	-1.350
-1.225	-1.230	-1.236	-1.241	-1.258	-1.274	-1.290	-1.300	-1.310	-1.320	-1.333	-1.346	-1.359	-1.279	-1.200	-1.120	-1.155	-1.190	-1.225	-1.250	-1.275	-1.300	-1.357	-1.415	-1.473	-1.461	-1.450	-1.438	-1.418	-1.398	-1.378	-1.354	-1.330	-1.305	-1.322	-1.339	-1.356	-1.333	-1.310	-1.287	-1.284	-1.281	-1.278	-1.323	-1.368	-1.414	-1.382	-1.350	-1.318	-1.337
-1.238	-1.246	-1.253	-1.260	-1.267	-1.274	-1.281	-1.292	-1.303	-1.315	-1.319	-1.324	-1.328	-1.253	-1.178	-1.103	-1.150	-1.197	-1.245	-1.266	-1.287	-1.308	-1.372	-1.435	-1.498	-1.489	-1.481	-1.472	-1.448	-1.424	-1.401	-1.372	-1.344	-1.315	-1.332	-1.349	-1.366	-1.347	-1.328	-1.309	-1.304	-1.300	-1.295	-1.338	-1.381	-1.424	-1.378	-1.333	-1.288	-1.324
-1.250	-1.254	-1.257	-1.260	-1.264	-1.268	-1.271	-1.286	-1.301	-1.316	-1.322	-1.329	-1.336	-1.271	-1.206	-1.141	-1.174	-1.207	-1.240	-1.260	-1.279	-1.298	-1.361	-1.423	-1.486	-1.481	-1.477	-1.472	-1.446	-1.420	-1.393	-1.359	-1.324	-1.290	-1.318	-1.347	-1.375	-1.361	-1.348	-1.334	-1.321	-1.307	-1.294	-1.331	-1.367	-1.404	-1.356	-1.308	-1.261	-1.297
-1.263	-1.262	-1.262	-1.261	-1.261	-1.262	-1.262	-1.280	-1.299	-1.317	-1.326	-1.334	-1.343	-1.288	-1.233	-1.178	-1.197	-1.217	-1.236	-1.253	-1.271	-1.288	-1.350	-1.412	-1.473	-1.473	-1.473	-1.473	-1.444	-1.415	-1.386	-1.345	-1.305	-1.264	-1.304	-1.344	-1.384	-1.376	-1.367	-1.359	-1.337	-1.315	-1.293	-1.324	-1.354	-1.384	-1.334	-1.284	-1.234	-1.271
-1.275	-1.270	-1.266	-1.262	-1.258	-1.255	-1.252	-1.274	-1.297	-1.319	-1.329	-1.340	-1.350	-1.305	-1.261	-1.216	-1.221	-1.226	-1.231	-1.247	-1.263	-1.278	-1.339	-1.400	-1.461	-1.465	-1.469	-1.474	-1.442	-1.411	-1.379	-1.332	-1.285	-1.238	-1.290	-1.342	-1.393	-1.390	-1.387	-1.384	-1.354	-1.323	-1.293	-1.317	-1.341	-1.365	-1.312	-1.259	-1.206	-1.244
-1.275	-1.277	-1.280	-1.283	-1.281	-1.280	-1.279	-1.285	-1.291	-1.298	-1.311	-1.324	-1.337	-1.307	-1.276	-1.246	-1.244	-1.242	-1.241	-1.257	-1.274	-1.290	-1.349	-1.408	-1.466	-1.466	-1.465	-1.464	-1.428	-1.391	-1.354	-1.313	-1.273	-1.232	-1.283	-1.334	-1.385	-1.385	-1.385	-1.385	-1.361	-1.336	-1.311	-1.322	-1.334	-1.345	-1.292	-1.240	-1.187	-1.220
-1.275	-1.285	-1.294	-1.304	-1.304	-1.305	-1.305	-1.296	-1.286	-1.277	-1.292	-1.308	-1.324	-1.308	-1.292	-1.276	-1.267	-1.259	-1.250	-1.268	-1.285	-1.302	-1.359	-1.415	-1.472	-1.466	-1.460	-1.455	-1.413	-1.371	-1.329	-1.295	-1.260	-1.226	-1.276	-1.327	-1.377	-1.380	-1.383	-1.386	-1.368	-1.349	-1.330	-1.328	-1.326	-1.324	-1.272	-1.220	-1.168	-1.196
-1.275	-1.292	-1.308	-1.325	-1.327	-1.330	-1.332	-1.307	-1.281	-1.256	-1.274	-1.292	-1.310	-1.309	-1.307	-1.306	-1.290	-1.275	-1.260	-1.278	-1.296	-1.314	-1.369	-1.423	-1.477	-1.467	-1.456	-1.445	-1.398	-1.351	-1.304	-1.276	-1.248	-1.219	-1.269	-1.319	-1.369	-1.375	-1.382	-1.388	-1.375	-1.362	-1.349	-1.334	-1.319	-1.304	-1.253	-1.201	-1.149	-1.172
-1.276	-1.291	-1.306	-1.321	-1.329	-1.338	-1.346	-1.312	-1.277	-1.242	-1.258	-1.275	-1.292	-1.292	-1.291	-1.291	-1.288	-1.284	-1.280	-1.291	-1.301	-1.311	-1.357	-1.403	-1.450	-1.444	-1.439	-1.433	-1.385	-1.337	-1.290	-1.276	-1.262	-1.248	-1.277	-1.306	-1.335	-1.348	-1.361	-1.374	-1.359	-1.344	-1.330	-1.309	-1.289	-1.269	-1.229	-1.188	-1.148	-1.189
-1.277	-1.290	-1.303	-1.316	-1.331	-1.346	-1.361	-1.316	-1.272	-1.227	-1.243	-1.258	-1.273	-1.274	-1.276	-1.277	-1.285	-1.293	-1.301	-1.303	-1.305	-1.308	-1.346	-1.384	-1.422	-1.422	-1.421	-1.421	-1.372	-1.324	-1.275	-1.276	-1.276	-1.277	-1.285	-1.293	-1.301	-1.321	-1.340	-1.360	-1.344	-1.327	-1.311	-1.285	-1.259	-1.233	-1.205	-1.176	-1.147	-1.206
-1.279	-1.290	-1.301	-1.312	-1.333	-1.354	-1.376	-1.321	-1.267	-1.213	-1.227	-1.241	-1.255	-1.257	-1.260	-1.263	-1.282	-1.302	-1.322	-1.316	-1.310	-1.304	-1.334	-1.364	-1.394	-1.399	-1.404	-1.409	-1.359	-1.310	-1.260	-1.276	-1.291	-1.306	-1.293	-1.280	-1.267	-1.294	-1.320	-1.346	-1.328	-1.310	-1.292	-1.260	-1.229	-1.198	-1.181	-1.163	-1.146	-1.223
-1.293	-1.304	-1.315	-1.326	-1.333	-1.340	-1.347	-1.311	-1.275	-1.239	-1.247	-1.255	-1.264	-1.266	-1.269	-1.272	-1.281	-1.290	-1.299	-1.293	-1.286	-1.280	-1.309	-1.338	-1.367	-1.373	-1.379	-1.386	-1.349	-1.312	-1.275	-1.277	-1.279	-1.281	-1.275	-1.270	-1.264	-1.292	-1.320	-1.348	-1.321	-1.294	-1.266	-1.237	-1.207	-1.177	-1.174	-1.171	-1.168	-1.251
-1.308	-1.319	-1.330	-1.340	-1.333	-1.326	-1.318	-1.300	-1.283	-1.265	-1.268	-1.270	-1.273	-1.275	-1.278	-1.280	-1.279	-1.278	-1.277	-1.269	-1.262	-1.255	-1.283	-1.311	-1.339	-1.347	-1.355	-1.362	-1.338	-1.315	-1.291	-1.279	-1.268	-1.256	-1.258	-1.259	-1.261	-1.290	-1.320	-1.350	-1.314	-1.278	-1.241	-1.213	-1.185	-1.156	-1.167	-1.178	-1.189	-1.279
-1.323	-1.333	-1.344	-1.354	-1.333	-1.311	-1.289	-1.290	-1.291	-1.291	-1.288	-1.285	-1.282	-1.284	-1.287	-1.289	-1.277	-1.266	-1.254	-1.246	-1.238	-1.231	-1.258	-1.285	-1.312	-1.321	-1.330	-1.339	-1.328	-1.317	-1.306	-1.281	-1.256	-1.231	-1.240	-1.249	-1.257	-1.289	-1.320	-1.352	-1.307	-1.262	-1.216	-1.189	-1.162	-1.135	-1.161	-1.186	-1.211	-1.307
-1.331	-1.341	-1.352	-1.363	-1.343	-1.323	-1.304	-1.303	-1.302	-1.301	-1.300	-1.299	-1.299	-1.300	-1.301	-1.302	-1.283	-1.264	-1.245	-1.238	-1.232	-1.225	-1.245	-1.264	-1.284	-1.292	-1.300	-1.309	-1.315	-1.321	-1.327	-1.310	-1.292	-1.275	-1.281	-1.286	-1.291	-1.306	-1.321	-1.336	-1.295	-1.253	-1.212	-1.198	-1.184	-1.170	-1.200	-1.231	-1.262	-1.341
-1.339	-1.350	-1.360	-1.371	-1.353	-1.335	-1.318	-1.315	-1.313	-1.311	-1.312	-1.314	-1.315	-1.315	-1.314	-1.314	-1.288	-1.261	-1.235	-1.230	-1.225	-1.220	-1.232	-1.244	-1.255	-1.263	-1.271	-1.279	-1.302	-1.325	-1.348	-1.338	-1.329	-1.319	-1.321	-1.323	-1.325	-1.323	-1.322	-1.321	-1.283	-1.245	-1.207	-1.206	-1.205	-1.204	-1.240	-1.276	-1.312	-1.376
-1.347	-1.358	-1.369	-1.379	-1.364	-1.348	-1.332	-1.328	-1.324	-1.320	-1.324	-1.328	-1.332	-1.330	-1.328	-1.326	-1.293	-1.259	-1.226	-1.222	-1.218	-1.215	-1.219	-1.223	-1.227	-1.234	-1.242	-1.249	-1.289	-1.329	-1.368	-1.367	-1.365	-1.363	-1.362	-1.360	-1.358	-1.341	-1.323	-1.305	-1.271	-1.237	-1.203	-1.215	-1.227	-1.239	-1.280	-1.322	-1.363	-1.410
-1.374	-1.373	-1.372	-1.371	-1.355	-1.339	-1.322	-1.322	-1.322	-1.321	-1.327	-1.332	-1.338	-1.334	-1.330	-1.326	-1.295	-1.264	-1.233	-1.223	-1.213	-1.203	-1.207	-1.211	-1.215	-1.224	-1.234	-1.244	-1.289	-1.334	-1.380	-1.387	-1.394	-1.402	-1.384	-1.366	-1.348	-1.338	-1.329	-1.319	-1.278	-1.237	-1.195	-1.225	-1.254	-1.283	-1.314	-1.344	-1.375	-1.417
-1.402	-1.389	-1.376	-1.364	-1.347	-1.329	-1.312	-1.316	-1.319	-1.322	-1.329	-1.336	-1.343	-1.337	-1.331	-1.325	-1.297	-1.268	-1.240	-1.223	-1.207	-1.190	-1.194	-1.198	-1.202	-1.214	-1.226	-1.238	-1.289	-1.340	-1.391	-1.407	-1.424	-1.440	-1.406	-1.371	-1.337	-1.336	-1.335	-1.333	-1.285	-1.237	-1.188	-1.235	-1.281	-1.328	-1.348	-1.367	-1.387	-1.425
-1.430	-1.405	-1.380	-1.356	-1.338	-1.320	-1.303	-1.310	-1.317	-1.323	-1.332	-1.340	-1.349	-1.341	-1.332	-1.324	-1.298	-1.273	-1.247	-1.224	-1.201	-1.178	-1.182	-1.186	-1.190	-1.204	-1.218	-1.233	-1.289	-1.346	-1.402	-1.428	-1.453	-1.479	-1.428	-1.377	-1.326	-1.333	-1.340	-1.347	-1.292	-1.236	-1.181	-1.245	-1.308	-1.372	-1.381	-1.390	-1.399	-1.433
-1.423	-1.395	-1.367	-1.339	-1.328	-1.316	-1.304	-1.307	-1.309	-1.311	-1.317	-1.323	-1.329	-1.322	-1.316	-1.309	-1.290	-1.272	-1.254	-1.225	-1.197	-1.168	-1.171	-1.173	-1.175	-1.198	-1.222	-1.246	-1.301	-1.357	-1.413	-1.440	-1.468	-1.496	-1.443	-1.390	-1.338	-1.354	-1.370	-1.386	-1.330	-1.275	-1.219	-1.279	-1.339	-1.399	-1.403	-1.407	-1.412	-1.430
-1.416	-1.385	-1.354	-1.323	-1.317	-1.312	-1.306	-1.304	-1.302	-1.300	-1.303	-1.306	-1.310	-1.304	-1.299	-1.293	-1.283	-1.272	-1.261	-1.227	-1.193	-1.159	-1.159	-1.159	-1.159	-1.192	-1.226	-1.259	-1.314	-1.369	-1.423	-1.453	-1.483	-1.514	-1.459	-1.404	-1.349	-1.374	-1.400	-1.425	-1.369	-1.313	-1.257	-1.313	-1.369	-1.425	-1.425	-1.424	-1.424	-1.428
-1.409	-1.375	-1.341	-1.307	-1.307	-1.308	-1.308	-1.301	-1.294	-1.288	-1.288	-1.289	-1.290	-1.286	-1.282	-1.278	-1.275	-1.271	-1.268	-1.228	-1.188	-1.149	-1.147	-1.146	-1.144	-1.187	-1.229	-1.272	-1.326	-1.380	-1.434	-1.466	-1.499	-1.531	-1.474	-1.417	-1.360	-1.395	-1.429	-1.464	-1.408	-1.351	-1.295	-1.347	-1.399	-1.452	-1.447	-1.442	-1.437	-1.425
-1.375	-1.355	-1.335	-1.315	-1.314	-1.313	-1.312	-1.302	-1.292	-1.282	-1.277	-1.272	-1.267	-1.252	-1.238	-1.223	-1.222	-1.221	-1.220	-1.198	-1.176	-1.155	-1.148	-1.141	-1.134	-1.179	-1.225	-1.271	-1.338	-1.405	-1.472	-1.499	-1.526	-1.553	-1.497	-1.442	-1.386	-1.426	-1.466	-1.506	-1.437	-1.368	-1.299	-1.346	-1.392	-1.439	-1.429	-1.420	-1.410	-1.398
-1.342	-1.335	-1.329	-1.323	-1.321	-1.318	-1.316	-1.303	-1.290	-1.276	-1.265	-1.255	-1.244	-1.219	-1.193	-1.168	-1.169	-1.170	-1.172	-1.168	-1.164	-1.161	-1.148	-1.136	-1.123	-1.172	-1.221	-1.269	-1.350	-1.430	-1.510	-1.532	-1.553	-1.575	-1.521	-1.466	-1.412	-1.457	-1.503	-1.548	-1.466	-1.385	-1.303	-1.344	-1.385	-1.426	-1.412	-1.398	-1.384	-1.372
-1.308	-1.316	-1.323	-1.331	-1.327	-1.324	-1.320	-1.303	-1.287	-1.271	-1.254	-1.237	-1.220	-1.185	-1.149	-1.113	-1.117	-1.120	-1.123	-1.138	-1.152	-1.167	-1.149	-1.131	-1.113	-1.164	-1.216	-1.268	-1.361	-1.455	-1.548	-1.564	-1.580	-1.597	-1.544	-1.491	-1.438	-1.489	-1.539	-1.589	-1.495	-1.401	-1.307	-1.343	-1.378	-1.414	-1.395	-1.376	-1.357	-1.345
-1.320	-1.330	-1.341	-1.352	-1.335	-1.318	-1.302	-1.285	-1.269	-1.253	-1.242	-1.232	-1.221	-1.188	-1.155	-1.122	-1.128	-1.133	-1.139	-1.151	-1.163	-1.175	-1.165	-1.156	-1.147	-1.193	-1.240	-1.286	-1.377	-1.469	-1.560	-1.572	-1.584	-1.596	-1.540	-1.484	-1.428	-1.474	-1.520	-1.566	-1.480	-1.394	-1.308	-1.334	-1.359	-1.385	-1.368	-1.350	-1.333	-1.313
-1.331	-1.345	-1.358	-1.372	-1.343	-1.313	-1.283	-1.267	-1.252	-1.236	-1.231	-1.226	-1.221	-1.191	-1.161	-1.130	-1.138	-1.147	-1.155	-1.164	-1.173	-1.182	-1.182	-1.182	-1.182	-1.222	-1.263	-1.304	-1.393	-1.483	-1.573	-1.581	-1.588	-1.596	-1.537	-1.478	-1.419	-1.460	-1.501	-1.542	-1.464	-1.386	-1.308	-1.324	-1.341	-1.357	-1.341	-1.324	-1.308	-1.281
-1.343	-1.359	-1.376	-1.393	-1.350	-1.308	-1.265	-1.249	-1.234	-1.218	-1.219	-1.220	-1.221	-1.194	-1.166	-1.139	-1.149	-1.160	-1.170	-1.177	-1.184	-1.190	-1.199	-1.208	-1.216	-1.251	-1.286	-1.321	-1.409	-1.497	-1.585	-1.589	-1.593	-1.596	-1.534	-1.471	-1.409	-1.445	-1.481	-1.518	-1.448	-1.378	-1.308	-1.315	-1.322	-1.329	-1.314	-1.298	-1.283	-1.250
-1.321	-1.332	-1.343	-1.355	-1.318	-1.282	-1.245	-1.236	-1.227	-1.218	-1.225	-1.231	-1.237	-1.221	-1.205	-1.189	-1.194	-1.199	-1.204	-1.208	-1.212	-1.216	-1.228	-1.239	-1.251	-1.284	-1.317	-1.350	-1.438	-1.526	-1.614	-1.593	-1.572	-1.551	-1.498	-1.445	-1.392	-1.423	-1.454	-1.485	-1.426	-1.368	-1.309	-1.307	-1.306	-1.305	-1.299	-1.293	-1.287	-1.253
-1.300	-1.305	-1.311	-1.317	-1.286	-1.256	-1.226	-1.223	-1.221	-1.218	-1.230	-1.242	-1.253	-1.249	-1.244	-1.240	-1.239	-1.238	-1.238	-1.239	-1.240	-1.241	-1.256	-1.271	-1.287	-1.317	-1.348	-1.378	-1.466	-1.555	-1.643	-1.597	-1.551	-1.506	-1.462	-1.419	-1.376	-1.401	-1.427	-1.452	-1.405	-1.357	-1.310	-1.300	-1.290	-1.280	-1.284	-1.288	-1.292	-1.257
-1.278	-1.278	-1.278	-1.279	-1.254	-1.230	-1.206	-1.210	-1.214	-1.218	-1.235	-1.252	-1.269	-1.276	-1.283	-1.290	-1.284	-1.278	-1.271	-1.270	-1.268	-1.266	-1.285	-1.303	-1.322	-1.350	-1.378	-1.406	-1.495	-1.584	-1.672	-1.602	-1.531	-1.460	-1.427	-1.393	-1.359	-1.380	-1.400	-1.420	-1.383	-1.347	-1.310	-1.292	-1.274	-1.256	-1.269	-1.283	-1.296	-1.260
-1.225	-1.237	-1.249	-1.261	-1.246	-1.230	-1.215	-1.226	-1.237	-1.247	-1.259	-1.271	-1.282	-1.299	-1.315	-1.331	-1.313	-1.296	-1.278	-1.270	-1.263	-1.256	-1.279	-1.302	-1.325	-1.350	-1.375	-1.399	-1.479	-1.559	-1.639	-1.581	-1.522	-1.464	-1.427	-1.389	-1.352	-1.364	-1.376	-1.389	-1.373	-1.358	-1.343	-1.322	-1.301	-1.280	-1.280	-1.279	-1.278	-1.240
-1.173	-1.197	-1.220	-1.243	-1.237	-1.230	-1.224	-1.242	-1.259	-1.277	-1.283	-1.289	-1.296	-1.321	-1.347	-1.373	-1.343	-1.314	-1.284	-1.271	-1.258	-1.246	-1.273	-1.301	-1.328	-1.350	-1.371	-1.392	-1.463	-1.534	-1.605	-1.559	-1.513	-1.467	-1.426	-1.386	-1.345	-1.349	-1.353	-1.357	-1.363	-1.369	-1.375	-1.352	-1.328	-1.305	-1.290	-1.275	-1.259	-1.219
-1.121	-1.156	-1.191	-1.226	-1.228	-1.230	-1.233	-1.257	-1.282	-1.307	-1.307	-1.308	-1.309	-1.344	-1.379	-1.414	-1.373	-1.332	-1.290	-1.272	-1.254	-1.235	-1.267	-1.299	-1.331	-1.349	-1.367	-1.385	-1.448	-1.510	-1.572	-1.538	-1.505	-1.471	-1.426	-1.382	-1.337	-1.334	-1.330	-1.326	-1.353	-1.380	-1.407	-1.381	-1.356	-1.330	-1.300	-1.270	-1.241	-1.198
-1.161	-1.180	-1.200	-1.219	-1.228	-1.237	-1.247	-1.263	-1.280	-1.297	-1.304	-1.311	-1.318	-1.339	-1.361	-1.382	-1.354	-1.325	-1.297	-1.275	-1.253	-1.231	-1.263	-1.296	-1.328	-1.350	-1.372	-1.395	-1.454	-1.513	-1.573	-1.522	-1.472	-1.422	-1.386	-1.350	-1.315	-1.315	-1.316	-1.316	-1.350	-1.383	-1.417	-1.396	-1.375	-1.354	-1.315	-1.276	-1.237	-1.203
-1.201	-1.205	-1.209	-1.212	-1.228	-1.244	-1.260	-1.269	-1.278	-1.287	-1.301	-1.314	-1.328	-1.335	-1.343	-1.350	-1.334	-1.319	-1.303	-1.278	-1.252	-1.226	-1.259	-1.292	-1.325	-1.351	-1.378	-1.404	-1.460	-1.517	-1.573	-1.507	-1.440	-1.373	-1.346	-1.319	-1.292	-1.297	-1.301	-1.306	-1.346	-1.387	-1.427	-1.411	-1.394	-1.378	-1.330	-1.282	-1.234	-1.208
-1.242	-1.230	-1.217	-1.205	-1.228	-1.251	-1.274	-1.276	-1.277	-1.278	-1.298	-1.317	-1.337	-1.331	-1.324	-1.318	-1.315	-1.313	-1.310	-1.281	-1.251	-1.222	-1.255	-1.289	-1.322	-1.352	-1.383	-1.413	-1.467	-1.520	-1.574	-1.491	-1.408	-1.324	-1.306	-1.288	-1.270	-1.278	-1.287	-1.295	-1.343	-1.390	-1.437	-1.425	-1.414	-1.402	-1.345	-1.288	-1.231	-1.213
-1.251	-1.239	-1.227	-1.215	-1.238	-1.262	-1.285	-1.279	-1.272	-1.266	-1.280	-1.293	-1.307	-1.309	-1.310	-1.312	-1.310	-1.309	-1.307	-1.286	-1.265	-1.244	-1.273	-1.302	-1.331	-1.361	-1.390	-1.420	-1.453	-1.485	-1.518	-1.446	-1.373	-1.301	-1.289	-1.277	-1.266	-1.274	-1.282	-1.290	-1.334	-1.379	-1.424	-1.428	-1.433	-1.438	-1.373	-1.309	-1.245	-1.233
-1.259	-1.248	-1.236	-1.224	-1.248	-1.272	-1.296	-1.282	-1.268	-1.253	-1.261	-1.269	-1.277	-1.287	-1.296	-1.305	-1.305	-1.305	-1.305	-1.292	-1.278	-1.265	-1.290	-1.315	-1.340	-1.369	-1.398	-1.427	-1.438	-1.450	-1.462	-1.401	-1.339	-1.278	-1.272	-1.267	-1.261	-1.269	-1.276	-1.284	-1.326	-1.368	-1.411	-1.431	-1.452	-1.473	-1.401	-1.330	-1.258	-1.253
-1.268	-1.257	-1.245	-1.233	-1.258	-1.282	-1.307	-1.285	-1.263	-1.241	-1.243	-1.245	-1.247	-1.265	-1.282	-1.299	-1.300	-1.301	-1.302	-1.297	-1.292	-1.287	-1.307	-1.328	-1.348	-1.377	-1.405	-1.433	-1.424	-1.415	-1.407	-1.356	-1.305	-1.254	-1.255	-1.256	-1.257	-1.264	-1.271	-1.278	-1.318	-1.358	-1.397	-1.435	-1.472	-1.509	-1.430	-1.351	-1.271	-1.273
-1.282	-1.264	-1.246	-1.228	-1.241	-1.255	-1.268	-1.262	-1.256	-1.250	-1.248	-1.246	-1.245	-1.275	-1.305	-1.335	-1.339	-1.344	-1.348	-1.339	-1.329	-1.320	-1.337	-1.354	-1.372	-1.392	-1.413	-1.433	-1.408	-1.382	-1.356	-1.326	-1.297	-1.267	-1.267	-1.266	-1.266	-1.275	-1.285	-1.294	-1.339	-1.383	-1.427	-1.458	-1.488	-1.518	-1.439	-1.361	-1.283	-1.284
-1.297	-1.272	-1.247	-1.222	-1.225	-1.227	-1.230	-1.240	-1.249	-1.259	-1.253	-1.248	-1.242	-1.285	-1.328	-1.371	-1.379	-1.386	-1.394	-1.380	-1.367	-1.353	-1.367	-1.381	-1.395	-1.408	-1.421	-1.434	-1.391	-1.348	-1.305	-1.297	-1.288	-1.280	-1.278	-1.276	-1.274	-1.287	-1.299	-1.311	-1.359	-1.408	-1.457	-1.480	-1.504	-1.527	-1.449	-1.371	-1.294	-1.295
-1.311	-1.279	-1.248	-1.216	-1.208	-1.200	-1.192	-1.217	-1.243	-1.268	-1.258	-1.249	-1.239	-1.295	-1.351	-1.408	-1.418	-1.429	-1.439	-1.422	-1.404	-1.386	-1.397	-1.408	-1.419	-1.424	-1.429	-1.434	-1.374	-1.314	-1.254	-1.267	-1.280	-1.292	-1.289	-1.286	-1.283	-1.298	-1.312	-1.327	-1.380	-1.434	-1.487	-1.503	-1.520	-1.536	-1.459	-1.382	-1.305	-1.306
-1.292	-1.270	-1.248	-1.226	-1.216	-1.207	-1.198	-1.221	-1.243	-1.265	-1.263	-1.261	-1.259	-1.324	-1.389	-1.454	-1.458	-1.463	-1.467	-1.429	-1.392	-1.354	-1.361	-1.368	-1.375	-1.390	-1.406	-1.421	-1.363	-1.305	-1.247	-1.269	-1.290	-1.312	-1.323	-1.334	-1.344	-1.346	-1.347	-1.349	-1.399	-1.450	-1.500	-1.495	-1.490	-1.485	-1.435	-1.386	-1.336	-1.334
-1.272	-1.260	-1.247	-1.235	-1.225	-1.215	-1.205	-1.224	-1.243	-1.262	-1.267	-1.273	-1.278	-1.352	-1.426	-1.501	-1.499	-1.497	-1.495	-1.437	-1.380	-1.323	-1.326	-1.329	-1.332	-1.357	-1.383	-1.408	-1.352	-1.296	-1.240	-1.270	-1.301	-1.332	-1.356	-1.381	-1.405	-1.394	-1.383	-1.371	-1.418	-1.466	-1.513	-1.487	-1.461	-1.435	-1.412	-1.389	-1.366	-1.361
-1.253	-1.250	-1.247	-1.244	-1.233	-1.222	-1.211	-1.227	-1.243	-1.259	-1.272	-1.285	-1.297	-1.381	-1.464	-1.547	-1.539	-1.530	-1.522	-1.445	-1.368	-1.291	-1.290	-1.289	-1.289	-1.324	-1.360	-1.396	-1.341	-1.287	-1.232	-1.272	-1.312	-1.351	-1.390	-1.428	-1.466	-1.442	-1.418	-1.393	-1.437	-1.482	-1.526	-1.479	-1.432	-1.385	-1.389	-1.393	-1.397	-1.389
-1.273	-1.272	-1.271	-1.269	-1.252	-1.235	-1.218	-1.233	-1.247	-1.262	-1.283	-1.304	-1.325	-1.400	-1.476	-1.551	-1.528	-1.505	-1.483	-1.411	-1.339	-1.267	-1.279	-1.290	-1.302	-1.326	-1.350	-1.374	-1.334	-1.295	-1.255	-1.291	-1.328	-1.365	-1.403	-1.440	-1.478	-1.450	-1.421	-1.392	-1.435	-1.478	-1.521	-1.468	-1.416	-1.363	-1.370	-1.377	-1.384	-1.373
-1.294	-1.294	-1.294	-1.294	-1.271	-1.249	-1.226	-1.239	-1.251	-1.264	-1.294	-1.323	-1.353	-1.420	-1.487	-1.554	-1.517	-1.480	-1.443	-1.376	-1.309	-1.242	-1.267	-1.292	-1.316	-1.328	-1.340	-1.353	-1.328	-1.302	-1.277	-1.311	-1.344	-1.378	-1.415	-1.453	-1.490	-1.457	-1.424	-1.392	-1.433	-1.475	-1.516	-1.458	-1.400	-1.342	-1.351	-1.361	-1.370	-1.358
-1.315	-1.316	-1.317	-1.319	-1.290	-1.262	-1.234	-1.245	-1.256	-1.267	-1.305	-1.343	-1.381	-1.440	-1.499	-1.558	-1.506	-1.455	-1.404	-1.342	-1.280	-1.218	-1.255	-1.293	-1.330	-1.330	-1.331	-1.331	-1.321	-1.310	-1.300	-1.330	-1.361	-1.391	-1.428	-1.465	-1.502	-1.465	-1.428	-1.391	-1.431	-1.471	-1.511	-1.448	-1.384	-1.320	-1.332	-1.345	-1.357	-1.343
-1.322	-1.320	-1.318	-1.316	-1.284	-1.252	-1.219	-1.238	-1.256	-1.275	-1.314	-1.353	-1.392	-1.443	-1.494	-1.545	-1.498	-1.450	-1.403	-1.335	-1.268	-1.201	-1.237	-1.274	-1.310	-1.306	-1.301	-1.297	-1.302	-1.308	-1.314	-1.350	-1.385	-1.421	-1.456	-1.491	-1.526	-1.480	-1.435	-1.390	-1.428	-1.467	-1.505	-1.440	-1.375	-1.310	-1.315	-1.320	-1.325	-1.324
-1.330	-1.325	-1.319	-1.314	-1.278	-1.241	-1.205	-1.231	-1.257	-1.283	-1.323	-1.363	-1.403	-1.447	-1.490	-1.533	-1.489	-1.445	-1.402	-1.329	-1.256	-1.184	-1.219	-1.255	-1.291	-1.281	-1.272	-1.262	-1.284	-1.306	-1.328	-1.369	-1.410	-1.451	-1.484	-1.517	-1.550	-1.496	-1.443	-1.389	-1.426	-1.462	-1.499	-1.433	-1.366	-1.299	-1.297	-1.295	-1.293	-1.306
-1.338	-1.329	-1.320	-1.312	-1.271	-1.231	-1.190	-1.224	-1.257	-1.291	-1.332	-1.373	-1.415	-1.450	-1.485	-1.521	-1.481	-1.441	-1.401	-1.322	-1.244	-1.166	-1.201	-1.237	-1.272	-1.257	-1.242	-1.227	-1.266	-1.304	-1.343	-1.389	-1.434	-1.480	-1.511	-1.543	-1.574	-1.512	-1.450	-1.388	-1.423	-1.458	-1.493	-1.425	-1.357	-1.289	-1.280	-1.271	-1.262	-1.287
-1.347	-1.333	-1.320	-1.306	-1.269	-1.233	-1.197	-1.236	-1.276	-1.315	-1.346	-1.376	-1.406	-1.444	-1.481	-1.518	-1.484	-1.449	-1.415	-1.339	-1.264	-1.188	-1.209	-1.231	-1.252	-1.254	-1.256	-1.258	-1.301	-1.344	-1.388	-1.415	-1.441	-1.468	-1.492	-1.515	-1.539	-1.494	-1.449	-1.404	-1.423	-1.441	-1.460	-1.406	-1.351	-1.297	-1.289	-1.282	-1.275	-1.309
-1.357	-1.338	-1.319	-1.300	-1.268	-1.236	-1.204	-1.249	-1.294	-1.339	-1.359	-1.379	-1.398	-1.437	-1.476	-1.515	-1.486	-1.458	-1.429	-1.356	-1.283	-1.210	-1.217	-1.225	-1.233	-1.251	-1.270	-1.288	-1.336	-1.385	-1.433	-1.440	-1.448	-1.456	-1.472	-1.488	-1.504	-1.476	-1.448	-1.420	-1.423	-1.425	-1.427	-1.386	-1.345	-1.304	-1.299	-1.293	-1.288	-1.331
-1.366	-1.342	-1.318	-1.294	-1.266	-1.238	-1.211	-1.261	-1.312	-1.363	-1.372	-1.381	-1.390	-1.431	-1.472	-1.512	-1.489	-1.467	-1.444	-1.373	-1.302	-1.231	-1.226	-1.220	-1.214	-1.249	-1.283	-1.318	-1.371	-1.425	-1.478	-1.466	-1.455	-1.443	-1.452	-1.460	-1.468	-1.458	-1.447	-1.436	-1.422	-1.408	-1.394	-1.367	-1.339	-1.312	-1.308	-1.304	-1.301	-1.352
-1.368	-1.338	-1.309	-1.280	-1.262	-1.243	-1.225	-1.269	-1.314	-1.359	-1.363	-1.368	-1.373	-1.410	-1.447	-1.484	-1.459	-1.434	-1.408	-1.360	-1.312	-1.263	-1.248	-1.232	-1.217	-1.249	-1.282	-1.315	-1.366	-1.417	-1.467	-1.454	-1.441	-1.428	-1.435	-1.441	-1.447	-1.438	-1.429	-1.420	-1.403	-1.386	-1.369	-1.348	-1.328	-1.307	-1.321	-1.335	-1.349	-1.397
-1.369	-1.335	-1.301	-1.267	-1.257	-1.248	-1.239	-1.277	-1.316	-1.354	-1.354	-1.355	-1.355	-1.389	-1.422	-1.456	-1.429	-1.401	-1.373	-1.347	-1.321	-1.296	-1.270	-1.245	-1.219	-1.250	-1.281	-1.311	-1.360	-1.408	-1.457	-1.442	-1.428	-1.413	-1.418	-1.422	-1.426	-1.418	-1.411	-1.403	-1.383	-1.363	-1.344	-1.330	-1.316	-1.303	-1.334	-1.366	-1.397	-1.441
-1.371	-1.332	-1.292	-1.253	-1.253	-1.253	-1.253	-1.285	-1.317	-1.349	-1.345	-1.341	-1.337	-1.368	-1.398	-1.428	-1.398	-1.368	-1.338	-1.334	-1.331	-1.328	-1.292	-1.257	-1.222	-1.251	-1.279	-1.308	-1.354	-1.400	-1.447	-1.431	-1.414	-1.398	-1.401	-1.403	-1.405	-1.399	-1.393	-1.386	-1.364	-1.341	-1.319	-1.312	-1.305	-1.298	-1.347	-1.396	-1.445	-1.485
-1.361	-1.325	-1.290	-1.255	-1.253	-1.250	-1.248	-1.286	-1.323	-1.361	-1.349	-1.338	-1.327	-1.362	-1.397	-1.432	-1.394	-1.357	-1.319	-1.313	-1.307	-1.301	-1.278	-1.255	-1.231	-1.264	-1.296	-1.328	-1.363	-1.398	-1.433	-1.420	-1.407	-1.394	-1.393	-1.391	-1.390	-1.382	-1.374	-1.366	-1.350	-1.335	-1.319	-1.314	-1.309	-1.304	-1.352	-1.400	-1.447	-1.473
-1.350	-1.319	-1.288	-1.257	-1.253	-1.248	-1.244	-1.286	-1.329	-1.372	-1.354	-1.335	-1.316	-1.356	-1.396	-1.435	-1.391	-1.346	-1.301	-1.292	-1.284	-1.275	-1.264	-1.252	-1.241	-1.277	-1.312	-1.348	-1.372	-1.396	-1.420	-1.410	-1.400	-1.389	-1.385	-1.380	-1.375	-1.365	-1.355	-1.346	-1.337	-1.328	-1.319	-1.316	-1.313	-1.310	-1.356	-1.403	-1.450	-1.462
-1.340	-1.313	-1.286	-1.259	-1.252	-1.246	-1.239	-1.287	-1.335	-1.383	-1.358	-1.332	-1.306	-1.350	-1.395	-1.439	-1.387	-1.335	-1.283	-1.271	-1.260	-1.248	-1.249	-1.250	-1.251	-1.290	-1.329	-1.368	-1.381	-1.394	-1.407	-1.400	-1.392	-1.385	-1.377	-1.368	-1.360	-1.349	-1.337	-1.325	-1.323	-1.322	-1.320	-1.318	-1.317	-1.315	-1.361	-1.406	-1.452	-1.450
-1.339	-1.315	-1.291	-1.266	-1.261	-1.255	-1.249	-1.302	-1.355	-1.408	-1.376	-1.344	-1.312	-1.346	-1.380	-1.414	-1.376	-1.339	-1.301	-1.293	-1.285	-1.277	-1.275	-1.272	-1.270	-1.305	-1.340	-1.375	-1.383	-1.390	-1.398	-1.385	-1.372	-1.359	-1.351	-1.343	-1.335	-1.330	-1.326	-1.321	-1.323	-1.325	-1.326	-1.319	-1.312	-1.305	-1.341	-1.376	-1.411	-1.426
-1.339	-1.317	-1.295	-1.274	-1.269	-1.265	-1.260	-1.318	-1.376	-1.433	-1.395	-1.357	-1.318	-1.342	-1.366	-1.389	-1.366	-1.343	-1.319	-1.315	-1.310	-1.306	-1.300	-1.295	-1.290	-1.321	-1.352	-1.383	-1.384	-1.386	-1.388	-1.370	-1.351	-1.333	-1.325	-1.317	-1.309	-1.312	-1.314	-1.317	-1.322	-1.328	-1.333	-1.320	-1.308	-1.296	-1.320	-1.345	-1.369	-1.401
-1.338	-1.319	-1.300	-1.281	-1.278	-1.274	-1.270	-1.333	-1.396	-1.458	-1.414	-1.369	-1.324	-1.338	-1.351	-1.364	-1.355	-1.347	-1.338	-1.337	-1.335	-1.334	-1.326	-1.317	-1.309	-1.336	-1.363	-1.390	-1.386	-1.382	-1.379	-1.355	-1.331	-1.307	-1.299	-1.292	-1.284	-1.293	-1.303	-1.313	-1.322	-1.330	-1.339	-1.322	-1.304	-1.286	-1.300	-1.314	-1.328	-1.377
-1.334	-1.316	-1.299	-1.281	-1.280	-1.279	-1.278	-1.338	-1.398	-1.458	-1.417	-1.377	-1.336	-1.344	-1.352	-1.359	-1.349	-1.339	-1.329	-1.332	-1.334	-1.337	-1.330	-1.322	-1.315	-1.340	-1.365	-1.390	-1.386	-1.382	-1.378	-1.344	-1.311	-1.277	-1.276	-1.276	-1.275	-1.288	-1.301	-1.313	-1.329	-1.345	-1.361	-1.332	-1.304	-1.276	-1.283	-1.290	-1.297	-1.349
-1.330	-1.314	-1.297	-1.281	-1.282	-1.284	-1.285	-1.343	-1.400	-1.457	-1.421	-1.385	-1.348	-1.350	-1.352	-1.354	-1.343	-1.331	-1.320	-1.327	-1.334	-1.341	-1.334	-1.327	-1.320	-1.344	-1.367	-1.390	-1.386	-1.381	-1.377	-1.333	-1.290	-1.246	-1.253	-1.260	-1.267	-1.282	-1.298	-1.314	-1.337	-1.360	-1.382	-1.343	-1.304	-1.265	-1.266	-1.266	-1.267	-1.322
-1.326	-1.311	-1.296	-1.280	-1.284	-1.288	-1.293	-1.347	-1.402	-1.457	-1.425	-1.392	-1.360	-1.357	-1.353	-1.349	-1.337	-1.324	-1.311	-1.322	-1.333	-1.344	-1.338	-1.332	-1.326	-1.347	-1.369	-1.390	-1.386	-1.381	-1.376	-1.323	-1.269	-1.216	-1.230	-1.244	-1.258	-1.277	-1.296	-1.314	-1.344	-1.374	-1.404	-1.354	-1.304	-1.255	-1.249	-1.243	-1.237	-1.294
-1.329	-1.318	-1.306	-1.294	-1.300	-1.306	-1.312	-1.362	-1.412	-1.461	-1.420	-1.378	-1.336	-1.340	-1.343	-1.347	-1.337	-1.327	-1.317	-1.329	-1.341	-1.353	-1.344	-1.336	-1.328	-1.338	-1.349	-1.359	-1.355	-1.351	-1.347	-1.295	-1.243	-1.191	-1.210	-1.229	-1.249	-1.282	-1.315	-1.349	-1.371	-1.394	-1.416	-1.360	-1.305	-1.249	-1.257	-1.264	-1.272	-1.328
-1.332	-1.324	-1.316	-1.308	-1.316	-1.324	-1.332	-1.376	-1.421	-1.465	-1.414	-1.364	-1.313	-1.323	-1.334	-1.344	-1.337	-1.330	-1.323	-1.336	-1.349	-1.362	-1.351	-1.340	-1.329	-1.329	-1.328	-1.328	-1.325	-1.321	-1.318	-1.267	-1.216	-1.165	-1.190	-1.214	-1.239	-1.287	-1.335	-1.383	-1.398	-1.414	-1.429	-1.367	-1.305	-1.243	-1.264	-1.286	-1.308	-1.361
[truncated: 70 more columns]
