# Supplementary material for: Tunable chiral and nematic states in the triple-Q antiferromagnet Co1/3TaS2
Source: Nat Commun. 2026 Jan 31;17:2212. doi: 10.1038/s41467-026-68843-0 (PMC12963503; doi:10.1038/s41467-026-68843-0)
Supplement: Supplementary file 3 — Source Data [file 41467_2026_68843_MOESM3_ESM.zip › Fig5e.txt]

-0.260	-0.025	0.210	-0.015	-0.240	-0.235	-0.230	-0.295	-0.360	-0.100	0.160	0.260	0.360	0.090	-0.180	-0.150	-0.120	-0.265	-0.410	-0.605	-0.800	-0.795	-0.790	-0.775	-0.760	-0.755	-0.750	-0.485	-0.220	-0.045	0.130	0.175	0.220	0.057	-0.105	-0.217	-0.330	-0.133	0.065	0.313	0.560	0.530	0.500	0.310	0.120	0.020	-0.080	0.110	0.300	0.298
0.280	0.412	0.544	0.487	0.429	0.446	0.463	0.170	-0.123	0.057	0.237	0.152	0.068	-0.207	-0.482	-0.462	-0.443	-0.547	-0.651	-0.870	-1.089	-1.098	-1.107	-0.996	-0.885	-0.776	-0.666	-0.492	-0.318	-0.108	0.101	0.256	0.410	0.306	0.202	-0.162	-0.526	-0.315	-0.104	0.127	0.357	0.369	0.381	0.343	0.305	0.292	0.279	0.426	0.573	0.495
0.820	0.849	0.879	0.988	1.098	1.127	1.156	0.636	0.115	0.215	0.315	0.045	-0.225	-0.505	-0.785	-0.775	-0.765	-0.828	-0.891	-1.134	-1.377	-1.401	-1.424	-1.217	-1.010	-0.796	-0.583	-0.499	-0.415	-0.171	0.073	0.336	0.600	0.554	0.509	-0.107	-0.723	-0.498	-0.274	-0.059	0.155	0.209	0.263	0.376	0.490	0.564	0.637	0.741	0.845	0.692
0.950	0.882	0.813	0.870	0.926	0.933	0.939	0.386	-0.167	-0.063	0.042	-0.198	-0.437	-0.608	-0.777	-0.692	-0.607	-0.630	-0.652	-0.954	-1.256	-1.253	-1.251	-0.928	-0.605	-0.417	-0.229	-0.391	-0.552	-0.279	-0.006	0.307	0.620	0.498	0.376	-0.122	-0.619	-0.481	-0.343	-0.245	-0.148	0.068	0.284	0.324	0.365	0.356	0.346	0.522	0.698	0.630
1.080	0.914	0.747	0.751	0.755	0.739	0.722	0.136	-0.450	-0.340	-0.230	-0.440	-0.650	-0.710	-0.770	-0.610	-0.450	-0.431	-0.412	-0.774	-1.135	-1.106	-1.078	-0.639	-0.200	-0.038	0.125	-0.283	-0.690	-0.388	-0.085	0.278	0.640	0.441	0.242	-0.136	-0.515	-0.464	-0.413	-0.431	-0.450	-0.073	0.305	0.273	0.240	0.148	0.055	0.303	0.550	0.567
0.960	0.751	0.542	0.583	0.624	0.530	0.436	-0.028	-0.492	-0.358	-0.223	-0.312	-0.403	-0.598	-0.792	-0.603	-0.412	-0.378	-0.343	-0.638	-0.934	-0.754	-0.574	-0.285	0.005	0.032	0.059	-0.289	-0.637	-0.291	0.056	0.333	0.610	0.415	0.219	-0.136	-0.491	-0.482	-0.472	-0.572	-0.673	-0.238	0.196	0.056	-0.085	-0.121	-0.156	0.223	0.603	0.575
0.840	0.588	0.336	0.414	0.493	0.321	0.149	-0.193	-0.535	-0.375	-0.215	-0.185	-0.155	-0.485	-0.815	-0.595	-0.375	-0.324	-0.274	-0.503	-0.732	-0.402	-0.071	0.069	0.210	0.101	-0.008	-0.296	-0.585	-0.194	0.198	0.389	0.580	0.388	0.196	-0.136	-0.468	-0.499	-0.531	-0.713	-0.895	-0.404	0.087	-0.161	-0.410	-0.389	-0.368	0.144	0.655	0.583
0.830	0.530	0.231	0.311	0.391	0.227	0.062	-0.083	-0.228	-0.047	0.133	0.143	0.153	-0.213	-0.578	-0.478	-0.378	-0.441	-0.504	-0.663	-0.821	-0.400	0.022	0.043	0.065	-0.039	-0.144	-0.168	-0.193	0.078	0.349	0.444	0.540	0.362	0.183	-0.120	-0.424	-0.392	-0.361	-0.584	-0.808	-0.424	-0.041	-0.193	-0.345	-0.267	-0.189	0.309	0.808	0.700
0.820	0.473	0.125	0.207	0.290	0.133	-0.025	0.028	0.080	0.280	0.480	0.470	0.460	0.060	-0.340	-0.360	-0.380	-0.558	-0.735	-0.823	-0.910	-0.398	0.115	0.017	-0.080	-0.180	-0.280	-0.040	0.200	0.350	0.500	0.500	0.500	0.335	0.170	-0.105	-0.380	-0.285	-0.190	-0.455	-0.720	-0.445	-0.170	-0.225	-0.280	-0.145	-0.010	0.475	0.960	0.818
0.570	0.415	0.260	0.105	-0.050	-0.095	-0.140	0.070	0.280	0.480	0.680	0.450	0.220	-0.035	-0.290	-0.290	-0.290	-0.523	-0.757	-0.745	-0.734	-0.242	0.249	0.191	0.133	-0.030	-0.193	0.055	0.302	0.380	0.457	0.510	0.562	0.472	0.382	0.092	-0.199	-0.144	-0.089	-0.310	-0.530	-0.362	-0.194	-0.076	0.042	0.246	0.449	0.882	1.315	1.085
0.320	0.357	0.395	0.002	-0.390	-0.323	-0.255	0.112	0.480	0.680	0.880	0.430	-0.020	-0.130	-0.240	-0.220	-0.200	-0.489	-0.779	-0.668	-0.558	-0.087	0.384	0.364	0.345	0.120	-0.105	0.150	0.405	0.410	0.415	0.520	0.625	0.609	0.594	0.288	-0.017	-0.003	0.011	-0.164	-0.340	-0.279	-0.218	0.074	0.365	0.636	0.907	1.289	1.670	1.352
0.320	0.375	0.430	-0.025	-0.480	-0.350	-0.220	0.170	0.560	0.755	0.950	0.545	0.140	-0.030	-0.200	-0.100	0.000	-0.180	-0.361	-0.311	-0.261	0.118	0.498	0.408	0.318	0.100	-0.118	0.115	0.347	0.415	0.483	0.635	0.788	0.707	0.626	0.290	-0.046	-0.072	-0.098	-0.129	-0.160	-0.071	0.019	0.443	0.867	1.112	1.356	1.601	1.845	1.434
0.320	0.393	0.465	-0.053	-0.570	-0.378	-0.185	0.227	0.640	0.830	1.020	0.660	0.300	0.070	-0.160	0.020	0.200	0.129	0.057	0.046	0.035	0.324	0.613	0.451	0.290	0.080	-0.130	0.080	0.290	0.420	0.550	0.750	0.950	0.804	0.657	0.291	-0.075	-0.141	-0.208	-0.094	0.020	0.138	0.255	0.813	1.370	1.588	1.805	1.912	2.020	1.516
0.350	0.435	0.520	0.035	-0.450	-0.265	-0.080	0.335	0.750	0.920	1.090	0.800	0.510	0.195	-0.120	-0.040	0.040	0.113	0.186	0.033	-0.119	0.139	0.397	0.230	0.062	-0.115	-0.293	0.010	0.313	0.245	0.177	0.435	0.692	0.621	0.549	0.163	-0.224	-0.275	-0.327	-0.163	0.000	0.176	0.351	0.967	1.583	1.683	1.784	1.699	1.615	1.348
0.380	0.477	0.575	0.122	-0.330	-0.153	0.025	0.443	0.860	1.010	1.160	0.940	0.720	0.320	-0.080	-0.100	-0.120	0.097	0.314	0.021	-0.273	-0.046	0.181	0.008	-0.165	-0.310	-0.455	-0.060	0.335	0.070	-0.195	0.120	0.435	0.438	0.441	0.034	-0.372	-0.409	-0.446	-0.233	-0.020	0.214	0.447	1.121	1.795	1.779	1.763	1.486	1.210	1.181
0.490	0.655	0.820	0.285	-0.250	-0.090	0.070	0.460	0.850	0.890	0.930	0.690	0.450	0.050	-0.350	-0.375	-0.400	-0.179	0.042	-0.192	-0.426	-0.320	-0.214	-0.408	-0.603	-0.740	-0.877	-0.495	-0.112	-0.285	-0.458	-0.060	0.337	0.445	0.553	0.091	-0.371	-0.298	-0.226	-0.088	0.050	0.282	0.514	1.111	1.708	1.589	1.471	1.033	0.595	0.773
0.600	0.833	1.065	0.447	-0.170	-0.027	0.115	0.477	0.840	0.770	0.700	0.440	0.180	-0.220	-0.620	-0.650	-0.680	-0.455	-0.230	-0.405	-0.580	-0.595	-0.610	-0.825	-1.040	-1.170	-1.300	-0.930	-0.560	-0.640	-0.720	-0.240	0.240	0.453	0.665	0.147	-0.370	-0.187	-0.005	0.057	0.120	0.350	0.580	1.100	1.620	1.400	1.180	0.580	-0.020	0.365
0.705	0.861	1.017	0.313	-0.391	-0.220	-0.049	0.347	0.742	0.657	0.571	0.335	0.099	-0.302	-0.703	-0.744	-0.785	-0.572	-0.359	-0.457	-0.554	-0.701	-0.848	-1.005	-1.163	-1.247	-1.332	-1.032	-0.731	-0.681	-0.631	-0.185	0.260	0.407	0.554	0.171	-0.212	-0.101	0.011	0.058	0.105	0.240	0.376	0.796	1.216	0.937	0.657	0.272	-0.113	0.195
0.810	0.889	0.969	0.178	-0.613	-0.413	-0.214	0.216	0.645	0.543	0.441	0.229	0.017	-0.384	-0.786	-0.838	-0.890	-0.689	-0.489	-0.508	-0.528	-0.807	-1.086	-1.186	-1.285	-1.324	-1.364	-1.133	-0.902	-0.722	-0.541	-0.131	0.280	0.361	0.443	0.194	-0.055	-0.014	0.027	0.059	0.090	0.131	0.171	0.492	0.812	0.473	0.134	-0.036	-0.205	0.026
0.935	0.823	0.711	-0.057	-0.824	-0.631	-0.438	0.115	0.667	0.650	0.632	0.429	0.226	-0.242	-0.709	-0.757	-0.805	-0.612	-0.418	-0.515	-0.611	-0.778	-0.944	-1.126	-1.307	-1.427	-1.546	-1.205	-0.864	-0.813	-0.762	-0.421	-0.080	0.001	0.081	0.022	-0.038	-0.277	-0.516	-0.371	-0.225	-0.249	-0.273	0.023	0.319	0.115	-0.089	-0.078	-0.068	0.111
1.060	0.756	0.453	-0.291	-1.035	-0.849	-0.663	0.014	0.690	0.756	0.823	0.629	0.435	-0.099	-0.633	-0.676	-0.720	-0.534	-0.348	-0.521	-0.695	-0.749	-0.802	-1.066	-1.330	-1.529	-1.727	-1.276	-0.825	-0.904	-0.982	-0.711	-0.440	-0.360	-0.280	-0.150	-0.020	-0.540	-1.060	-0.800	-0.540	-0.629	-0.718	-0.446	-0.175	-0.244	-0.312	-0.121	0.070	0.196
0.995	0.625	0.254	-0.296	-0.846	-0.747	-0.647	-0.002	0.642	0.713	0.783	0.533	0.284	-0.181	-0.646	-0.540	-0.435	-0.441	-0.447	-0.578	-0.709	-0.695	-0.681	-1.107	-1.532	-1.666	-1.799	-1.433	-1.066	-1.125	-1.183	-0.957	-0.730	-0.686	-0.641	-0.592	-0.542	-0.923	-1.304	-1.049	-0.795	-0.893	-0.992	-0.645	-0.299	-0.292	-0.286	-0.219	-0.153	0.207
0.930	0.493	0.056	-0.301	-0.657	-0.644	-0.631	-0.018	0.595	0.669	0.744	0.438	0.132	-0.263	-0.659	-0.404	-0.150	-0.348	-0.546	-0.634	-0.722	-0.641	-0.559	-1.147	-1.735	-1.803	-1.871	-1.589	-1.307	-1.346	-1.384	-1.202	-1.020	-1.011	-1.002	-1.034	-1.065	-1.306	-1.548	-1.299	-1.050	-1.158	-1.266	-0.844	-0.422	-0.341	-0.259	-0.317	-0.375	0.217
0.885	0.492	0.098	-0.200	-0.499	-0.532	-0.566	-0.089	0.388	0.336	0.284	0.058	-0.169	-0.270	-0.372	-0.143	0.085	-0.215	-0.516	-0.601	-0.686	-0.672	-0.657	-1.257	-1.858	-1.885	-1.913	-1.716	-1.519	-1.402	-1.284	-1.217	-1.150	-1.227	-1.304	-1.326	-1.347	-1.389	-1.431	-1.258	-1.085	-1.128	-1.171	-0.763	-0.356	-0.299	-0.242	-0.340	-0.437	0.012
0.840	0.490	0.140	-0.100	-0.340	-0.420	-0.500	-0.160	0.180	0.003	-0.175	-0.323	-0.470	-0.278	-0.085	0.117	0.320	-0.083	-0.485	-0.568	-0.650	-0.703	-0.755	-1.367	-1.980	-1.967	-1.955	-1.843	-1.730	-1.458	-1.185	-1.233	-1.280	-1.442	-1.605	-1.618	-1.630	-1.472	-1.315	-1.217	-1.120	-1.097	-1.075	-0.682	-0.290	-0.258	-0.225	-0.363	-0.500	-0.193
0.950	0.650	0.351	-0.029	-0.409	-0.508	-0.608	-0.403	-0.197	-0.337	-0.476	-0.516	-0.555	-0.169	0.216	0.172	0.128	-0.123	-0.374	-0.430	-0.486	-0.682	-0.878	-1.409	-1.940	-1.880	-1.821	-1.626	-1.431	-1.247	-1.062	-1.212	-1.362	-1.420	-1.478	-1.486	-1.494	-1.272	-1.049	-0.987	-0.925	-0.913	-0.902	-0.575	-0.249	-0.167	-0.086	-0.209	-0.333	-0.255
1.060	0.811	0.561	0.042	-0.477	-0.597	-0.716	-0.646	-0.575	-0.676	-0.777	-0.709	-0.640	-0.061	0.517	0.226	-0.065	-0.164	-0.264	-0.293	-0.323	-0.662	-1.001	-1.451	-1.900	-1.793	-1.686	-1.409	-1.133	-1.036	-0.939	-1.192	-1.445	-1.398	-1.351	-1.354	-1.357	-1.071	-0.784	-0.757	-0.730	-0.729	-0.729	-0.468	-0.208	-0.077	0.054	-0.056	-0.165	-0.318
1.080	0.811	0.542	-0.107	-0.756	-0.815	-0.874	-0.748	-0.623	-0.716	-0.809	-0.697	-0.585	-0.158	0.269	0.021	-0.228	-0.295	-0.363	-0.371	-0.379	-0.697	-1.014	-1.407	-1.800	-1.646	-1.492	-1.263	-1.034	-1.105	-1.176	-1.202	-1.228	-1.141	-1.054	-1.038	-1.021	-0.940	-0.858	-0.872	-0.885	-0.760	-0.636	-0.421	-0.206	-0.087	0.033	-0.062	-0.158	-0.326
1.100	0.811	0.522	-0.256	-1.035	-1.034	-1.032	-0.851	-0.670	-0.755	-0.840	-0.685	-0.530	-0.255	0.020	-0.185	-0.390	-0.426	-0.463	-0.449	-0.435	-0.731	-1.028	-1.364	-1.700	-1.499	-1.297	-1.116	-0.935	-1.174	-1.413	-1.211	-1.010	-0.884	-0.758	-0.721	-0.685	-0.809	-0.933	-0.986	-1.040	-0.791	-0.542	-0.374	-0.205	-0.096	0.013	-0.069	-0.150	-0.334
0.780	0.402	0.023	-0.590	-1.204	-1.142	-1.081	-0.864	-0.647	-0.649	-0.651	-0.558	-0.465	-0.392	-0.319	-0.486	-0.653	-0.682	-0.712	-0.677	-0.641	-0.681	-0.721	-1.150	-1.580	-1.312	-1.043	-1.090	-1.136	-1.268	-1.399	-1.061	-0.723	-0.792	-0.861	-0.915	-0.969	-1.143	-1.317	-1.351	-1.385	-0.967	-0.549	-0.497	-0.444	-0.296	-0.148	-0.145	-0.143	-0.347
0.460	-0.008	-0.476	-0.924	-1.372	-1.251	-1.129	-0.877	-0.625	-0.544	-0.463	-0.431	-0.400	-0.529	-0.657	-0.786	-0.915	-0.938	-0.961	-0.904	-0.847	-0.631	-0.414	-0.937	-1.460	-1.124	-0.789	-1.063	-1.337	-1.362	-1.386	-0.911	-0.435	-0.699	-0.964	-1.108	-1.252	-1.477	-1.701	-1.716	-1.730	-1.143	-0.556	-0.619	-0.683	-0.496	-0.309	-0.222	-0.135	-0.359
0.190	-0.328	-0.846	-1.023	-1.201	-1.159	-1.117	-0.870	-0.623	-0.418	-0.214	-0.274	-0.335	-0.651	-0.966	-1.032	-1.097	-1.124	-1.151	-0.947	-0.744	-0.465	-0.187	-0.708	-1.230	-0.927	-0.624	-1.022	-1.419	-1.311	-1.203	-0.880	-0.558	-0.922	-1.287	-1.442	-1.596	-1.611	-1.626	-1.550	-1.475	-1.044	-0.613	-0.682	-0.751	-0.505	-0.259	-0.218	-0.178	-0.477
-0.080	-0.648	-1.215	-1.123	-1.030	-1.067	-1.105	-0.863	-0.620	-0.293	0.035	-0.118	-0.270	-0.772	-1.275	-1.277	-1.280	-1.310	-1.340	-0.990	-0.640	-0.300	0.040	-0.480	-1.000	-0.730	-0.460	-0.980	-1.500	-1.260	-1.020	-0.850	-0.680	-1.145	-1.610	-1.775	-1.940	-1.745	-1.550	-1.385	-1.220	-0.945	-0.670	-0.745	-0.820	-0.515	-0.210	-0.215	-0.220	-0.595
-0.128	-0.635	-1.143	-1.050	-0.958	-0.980	-1.002	-0.850	-0.698	-0.334	0.029	-0.142	-0.314	-0.825	-1.337	-1.208	-1.080	-1.075	-1.069	-0.684	-0.299	-0.073	0.152	-0.248	-0.647	-0.473	-0.299	-0.849	-1.400	-1.091	-0.781	-0.817	-0.853	-1.241	-1.629	-1.642	-1.655	-1.613	-1.571	-1.254	-0.937	-0.755	-0.573	-0.630	-0.687	-0.465	-0.243	-0.340	-0.437	-0.671
-0.175	-0.623	-1.070	-0.978	-0.885	-0.893	-0.900	-0.837	-0.775	-0.376	0.024	-0.167	-0.358	-0.878	-1.399	-1.139	-0.880	-0.839	-0.799	-0.378	0.042	0.153	0.264	-0.016	-0.295	-0.216	-0.138	-0.719	-1.300	-0.921	-0.542	-0.784	-1.025	-1.336	-1.647	-1.509	-1.370	-1.481	-1.593	-1.124	-0.655	-0.565	-0.475	-0.515	-0.555	-0.415	-0.275	-0.465	-0.655	-0.748
-0.162	-0.575	-0.988	-0.995	-1.002	-0.980	-0.958	-0.770	-0.583	-0.282	0.018	-0.172	-0.361	-0.791	-1.221	-0.905	-0.590	-0.549	-0.508	-0.167	0.174	0.275	0.376	0.182	-0.013	-0.054	-0.096	-0.578	-1.060	-0.752	-0.444	-0.721	-0.997	-1.212	-1.426	-1.371	-1.315	-1.529	-1.744	-1.203	-0.663	-0.600	-0.538	-0.570	-0.603	-0.535	-0.468	-0.700	-0.932	-0.899
-0.150	-0.528	-0.905	-1.012	-1.120	-1.067	-1.015	-0.703	-0.390	-0.189	0.012	-0.176	-0.365	-0.704	-1.042	-0.671	-0.300	-0.259	-0.217	0.044	0.305	0.396	0.487	0.379	0.270	0.107	-0.055	-0.437	-0.820	-0.583	-0.345	-0.657	-0.970	-1.087	-1.205	-1.232	-1.260	-1.578	-1.895	-1.282	-0.670	-0.635	-0.600	-0.625	-0.650	-0.655	-0.660	-0.935	-1.210	-1.050
-0.178	-0.535	-0.893	-1.020	-1.147	-1.110	-1.073	-0.625	-0.178	-0.170	-0.163	-0.201	-0.239	-0.442	-0.644	-0.392	-0.140	-0.058	0.023	0.085	0.146	0.273	0.399	0.241	0.082	-0.071	-0.224	-0.402	-0.580	-0.493	-0.406	-0.619	-0.833	-0.863	-0.894	-1.109	-1.325	-1.521	-1.716	-1.147	-0.578	-0.620	-0.663	-0.595	-0.528	-0.620	-0.712	-0.925	-1.137	-0.941
-0.205	-0.542	-0.880	-1.028	-1.175	-1.153	-1.130	-0.548	0.035	-0.152	-0.339	-0.226	-0.113	-0.179	-0.246	-0.113	0.020	0.142	0.264	0.126	-0.012	0.149	0.311	0.103	-0.105	-0.249	-0.393	-0.366	-0.340	-0.404	-0.468	-0.581	-0.695	-0.639	-0.583	-0.986	-1.390	-1.464	-1.538	-1.011	-0.485	-0.605	-0.725	-0.565	-0.405	-0.585	-0.765	-0.915	-1.065	-0.833
-0.312	-0.550	-0.788	-0.705	-0.623	-0.700	-0.777	-0.275	0.227	-0.043	-0.314	-0.120	0.074	0.038	0.002	0.031	0.060	0.077	0.094	-0.048	-0.191	-0.029	0.133	-0.170	-0.473	-0.572	-0.671	-0.561	-0.450	-0.539	-0.629	-0.688	-0.747	-0.589	-0.431	-0.848	-1.265	-1.257	-1.249	-0.741	-0.233	-0.405	-0.578	-0.445	-0.312	-0.575	-0.837	-0.935	-1.032	-0.814
-0.420	-0.558	-0.695	-0.383	-0.070	-0.247	-0.425	-0.003	0.420	0.065	-0.290	-0.015	0.260	0.255	0.250	0.175	0.100	0.013	-0.075	-0.223	-0.370	-0.208	-0.045	-0.443	-0.840	-0.895	-0.950	-0.755	-0.560	-0.675	-0.790	-0.795	-0.800	-0.540	-0.280	-0.710	-1.140	-1.050	-0.960	-0.470	0.020	-0.205	-0.430	-0.325	-0.220	-0.565	-0.910	-0.955	-1.000	-0.795
-0.525	-0.520	-0.514	-0.114	0.286	0.242	0.197	0.302	0.407	0.204	0.001	0.193	0.385	0.302	0.219	0.066	-0.087	-0.139	-0.191	-0.422	-0.654	-0.545	-0.437	-0.723	-1.010	-0.968	-0.926	-0.858	-0.791	-0.639	-0.487	-0.550	-0.613	-0.463	-0.312	-0.638	-0.962	-0.802	-0.643	-0.243	0.158	-0.124	-0.405	-0.441	-0.478	-0.679	-0.880	-0.931	-0.982	-0.853
-0.630	-0.482	-0.334	0.154	0.642	0.731	0.819	0.607	0.395	0.344	0.293	0.401	0.510	0.349	0.188	-0.044	-0.275	-0.291	-0.306	-0.622	-0.937	-0.883	-0.829	-1.004	-1.180	-1.041	-0.901	-0.962	-1.022	-0.603	-0.184	-0.304	-0.425	-0.385	-0.345	-0.565	-0.785	-0.555	-0.325	-0.015	0.295	-0.043	-0.380	-0.557	-0.735	-0.792	-0.850	-0.907	-0.965	-0.911
-0.655	-0.529	-0.403	0.093	0.589	0.685	0.781	0.492	0.203	0.198	0.194	0.274	0.355	0.211	0.066	-0.188	-0.443	-0.492	-0.542	-0.682	-0.821	-0.866	-0.911	-0.865	-0.820	-0.843	-0.867	-0.790	-0.714	-0.387	-0.061	-0.109	-0.157	-0.198	-0.238	-0.453	-0.667	-0.428	-0.188	-0.033	0.122	-0.201	-0.525	-0.624	-0.722	-0.796	-0.870	-1.064	-1.258	-1.174
-0.680	-0.576	-0.473	0.031	0.535	0.639	0.742	0.376	0.010	0.052	0.095	0.147	0.200	0.073	-0.055	-0.332	-0.610	-0.694	-0.777	-0.741	-0.705	-0.849	-0.992	-0.726	-0.460	-0.646	-0.833	-0.619	-0.405	-0.171	0.062	0.086	0.110	-0.010	-0.130	-0.340	-0.550	-0.300	-0.050	-0.050	-0.050	-0.360	-0.670	-0.690	-0.710	-0.800	-0.890	-1.220	-1.550	-1.437
-0.755	-0.718	-0.682	-0.140	0.401	0.488	0.574	0.216	-0.142	-0.083	-0.024	0.126	0.275	0.074	-0.126	-0.422	-0.718	-0.775	-0.833	-0.816	-0.799	-0.747	-0.694	-0.597	-0.500	-0.739	-0.978	-0.607	-0.236	-0.260	-0.284	-0.208	-0.133	-0.092	-0.053	-0.198	-0.343	-0.203	-0.063	-0.213	-0.363	-0.644	-0.925	-0.751	-0.578	-0.814	-1.050	-1.306	-1.562	-1.536
-0.830	-0.861	-0.891	-0.312	0.268	0.337	0.406	0.056	-0.295	-0.219	-0.142	0.104	0.350	0.076	-0.197	-0.511	-0.825	-0.857	-0.889	-0.891	-0.893	-0.644	-0.396	-0.468	-0.540	-0.832	-1.124	-0.596	-0.068	-0.349	-0.631	-0.503	-0.375	-0.175	0.025	-0.055	-0.135	-0.105	-0.075	-0.375	-0.675	-0.927	-1.180	-0.812	-0.445	-0.827	-1.210	-1.393	-1.575	-1.634
-0.975	-0.853	-0.731	-0.258	0.214	0.296	0.378	0.010	-0.358	-0.289	-0.221	-0.023	0.175	-0.082	-0.339	-0.616	-0.893	-0.898	-0.904	-0.985	-1.066	-0.862	-0.658	-0.739	-0.820	-0.970	-1.119	-0.684	-0.249	-0.583	-0.918	-0.678	-0.437	-0.183	0.073	-0.048	-0.168	-0.178	-0.188	-0.532	-0.877	-1.036	-1.195	-0.819	-0.443	-0.831	-1.220	-1.309	-1.397	-1.462
-1.120	-0.845	-0.570	-0.205	0.160	0.255	0.350	-0.035	-0.420	-0.360	-0.300	-0.150	0.000	-0.240	-0.480	-0.720	-0.960	-0.940	-0.920	-1.080	-1.240	-1.080	-0.920	-1.010	-1.100	-1.107	-1.115	-0.772	-0.430	-0.817	-1.205	-0.853	-0.500	-0.190	0.120	-0.040	-0.200	-0.250	-0.300	-0.690	-1.080	-1.145	-1.210	-0.825	-0.440	-0.835	-1.230	-1.225	-1.220	-1.290
-1.073	-0.851	-0.629	-0.253	0.124	0.255	0.387	-0.007	-0.400	-0.370	-0.340	-0.240	-0.140	-0.290	-0.440	-0.745	-1.050	-1.035	-1.021	-1.081	-1.141	-1.052	-0.962	-0.947	-0.932	-0.870	-0.808	-0.716	-0.624	-0.807	-0.989	-0.622	-0.255	-0.127	0.002	-0.165	-0.331	-0.263	-0.194	-0.606	-1.017	-1.026	-1.034	-0.712	-0.390	-0.748	-1.106	-0.994	-0.883	-0.889
-1.025	-0.857	-0.689	-0.301	0.087	0.256	0.424	0.022	-0.380	-0.380	-0.380	-0.330	-0.280	-0.340	-0.400	-0.770	-1.140	-1.131	-1.121	-1.082	-1.042	-1.023	-1.004	-0.884	-0.765	-0.633	-0.501	-0.659	-0.817	-0.796	-0.774	-0.392	-0.010	-0.063	-0.116	-0.289	-0.463	-0.276	-0.089	-0.522	-0.955	-0.906	-0.857	-0.599	-0.340	-0.661	-0.982	-0.764	-0.545	-0.489
-1.037	-0.848	-0.658	-0.293	0.071	0.126	0.181	-0.110	-0.400	-0.335	-0.270	-0.385	-0.500	-0.480	-0.460	-0.865	-1.270	-1.171	-1.072	-0.973	-0.874	-0.880	-0.886	-0.682	-0.477	-0.486	-0.494	-0.573	-0.651	-0.645	-0.638	-0.332	-0.025	-0.225	-0.424	-0.454	-0.484	-0.183	0.117	-0.318	-0.752	-0.627	-0.501	-0.401	-0.300	-0.454	-0.609	-0.473	-0.338	-0.313
-1.050	-0.839	-0.627	-0.286	0.055	-0.004	-0.063	-0.241	-0.420	-0.290	-0.160	-0.440	-0.720	-0.620	-0.520	-0.960	-1.400	-1.211	-1.022	-0.864	-0.705	-0.736	-0.768	-0.479	-0.190	-0.339	-0.488	-0.486	-0.485	-0.494	-0.502	-0.271	-0.040	-0.386	-0.732	-0.619	-0.505	-0.091	0.322	-0.114	-0.550	-0.348	-0.145	-0.203	-0.260	-0.248	-0.235	-0.183	-0.130	-0.138
-0.812	-0.660	-0.507	-0.239	0.029	-0.108	-0.246	-0.393	-0.540	-0.335	-0.130	-0.460	-0.790	-0.735	-0.680	-1.040	-1.400	-1.172	-0.943	-0.780	-0.616	-0.668	-0.719	-0.571	-0.422	-0.707	-0.991	-0.750	-0.509	-0.483	-0.457	-0.311	-0.165	-0.513	-0.861	-0.573	-0.286	0.096	0.478	0.155	-0.168	-0.088	-0.009	-0.134	-0.260	-0.221	-0.181	-0.157	-0.133	-0.232
-0.575	-0.481	-0.386	-0.192	0.003	-0.213	-0.429	-0.544	-0.660	-0.380	-0.100	-0.480	-0.860	-0.850	-0.840	-1.120	-1.400	-1.132	-0.864	-0.696	-0.528	-0.599	-0.671	-0.663	-0.655	-1.074	-1.494	-1.013	-0.532	-0.472	-0.411	-0.351	-0.290	-0.639	-0.989	-0.528	-0.068	0.283	0.634	0.424	0.215	0.171	0.128	-0.066	-0.260	-0.194	-0.128	-0.131	-0.135	-0.326
-0.487	-0.422	-0.356	-0.125	0.106	-0.113	-0.332	-0.391	-0.450	-0.280	-0.110	-0.440	-0.770	-0.820	-0.870	-1.090	-1.310	-1.062	-0.814	-0.737	-0.659	-0.776	-0.893	-0.995	-1.097	-1.352	-1.607	-1.122	-0.636	-0.371	-0.106	-0.285	-0.465	-0.711	-0.957	-0.468	0.021	0.390	0.759	0.558	0.357	0.171	-0.016	-0.118	-0.220	-0.172	-0.124	-0.056	0.013	-0.221
-0.400	-0.363	-0.325	-0.058	0.210	-0.012	-0.235	-0.237	-0.240	-0.180	-0.120	-0.400	-0.680	-0.790	-0.900	-1.060	-1.220	-0.992	-0.765	-0.777	-0.790	-0.952	-1.115	-1.327	-1.540	-1.630	-1.720	-1.230	-0.740	-0.270	0.200	-0.220	-0.640	-0.782	-0.925	-0.408	0.110	0.497	0.885	0.692	0.500	0.170	-0.160	-0.170	-0.180	-0.150	-0.120	0.020	0.160	-0.115
-0.415	-0.188	0.040	0.232	0.425	0.263	0.100	0.073	0.045	0.013	-0.019	-0.302	-0.584	-0.736	-0.888	-0.940	-0.992	-0.880	-0.767	-0.814	-0.861	-1.038	-1.216	-1.418	-1.620	-1.617	-1.614	-1.037	-0.459	-0.156	0.147	-0.345	-0.837	-0.820	-0.802	-0.369	0.064	0.452	0.839	0.677	0.515	0.152	-0.211	-0.179	-0.148	-0.021	0.106	0.123	0.140	-0.069
-0.430	-0.013	0.405	0.522	0.640	0.537	0.435	0.383	0.330	0.206	0.081	-0.203	-0.487	-0.682	-0.876	-0.821	-0.765	-0.767	-0.769	-0.851	-0.932	-1.124	-1.316	-1.508	-1.700	-1.604	-1.509	-0.843	-0.178	-0.042	0.094	-0.471	-1.035	-0.857	-0.679	-0.331	0.017	0.406	0.794	0.662	0.530	0.134	-0.263	-0.189	-0.115	0.109	0.332	0.226	0.120	-0.022
-0.075	0.308	0.690	0.672	0.655	0.607	0.560	0.393	0.225	0.048	-0.128	-0.455	-0.781	-0.833	-0.884	-0.886	-0.887	-0.819	-0.751	-0.817	-0.884	-1.085	-1.287	-1.488	-1.690	-1.472	-1.253	-0.620	0.014	-0.038	-0.089	-0.641	-1.193	-0.894	-0.596	-0.377	-0.159	0.185	0.528	0.362	0.195	-0.169	-0.534	-0.423	-0.312	-0.052	0.209	0.039	-0.130	-0.156
0.280	0.627	0.975	0.823	0.670	0.677	0.685	0.403	0.120	-0.109	-0.337	-0.706	-1.075	-0.984	-0.893	-0.951	-1.010	-0.871	-0.732	-0.784	-0.835	-1.046	-1.257	-1.469	-1.680	-1.339	-0.998	-0.396	0.205	-0.034	-0.273	-0.811	-1.350	-0.931	-0.512	-0.424	-0.335	-0.036	0.263	0.061	-0.140	-0.473	-0.805	-0.657	-0.510	-0.212	0.085	-0.148	-0.380	-0.290
0.395	0.623	0.850	0.613	0.375	0.377	0.380	0.077	-0.225	-0.406	-0.587	-0.983	-1.379	-1.265	-1.151	-1.077	-1.002	-0.988	-0.974	-1.105	-1.236	-1.312	-1.388	-1.504	-1.620	-1.276	-0.932	-0.358	0.216	-0.130	-0.476	-0.947	-1.417	-0.963	-0.509	-0.500	-0.491	-0.302	-0.113	-0.249	-0.385	-0.641	-0.896	-0.902	-0.907	-0.563	-0.219	-0.449	-0.680	-0.404
0.510	0.617	0.725	0.403	0.080	0.077	0.075	-0.248	-0.570	-0.703	-0.836	-1.259	-1.682	-1.546	-1.409	-1.202	-0.995	-1.106	-1.216	-1.427	-1.637	-1.578	-1.519	-1.539	-1.560	-1.213	-0.866	-0.319	0.228	-0.226	-0.679	-1.082	-1.485	-0.996	-0.506	-0.577	-0.647	-0.568	-0.489	-0.559	-0.630	-0.809	-0.988	-1.146	-1.305	-0.914	-0.522	-0.751	-0.980	-0.518
0.525	0.552	0.580	0.133	-0.315	-0.328	-0.340	-0.623	-0.905	-1.005	-1.106	-1.391	-1.676	-1.562	-1.447	-1.227	-1.008	-1.238	-1.468	-1.618	-1.769	-1.724	-1.679	-1.660	-1.640	-1.320	-1.001	-0.486	0.029	-0.397	-0.822	-1.172	-1.522	-1.033	-0.543	-0.523	-0.504	-0.614	-0.724	-0.720	-0.715	-0.802	-0.889	-1.086	-1.282	-1.009	-0.736	-0.943	-1.150	-0.531
0.540	0.487	0.435	-0.138	-0.710	-0.733	-0.755	-0.998	-1.240	-1.307	-1.375	-1.522	-1.670	-1.578	-1.485	-1.253	-1.020	-1.370	-1.720	-1.810	-1.900	-1.870	-1.840	-1.780	-1.720	-1.427	-1.135	-0.653	-0.170	-0.568	-0.965	-1.262	-1.560	-1.070	-0.580	-0.470	-0.360	-0.660	-0.960	-0.880	-0.800	-0.795	-0.790	-1.025	-1.260	-1.105	-0.950	-1.135	-1.320	-0.545
0.508	0.388	0.268	-0.172	-0.611	-0.756	-0.901	-1.060	-1.220	-1.323	-1.427	-1.535	-1.644	-1.507	-1.371	-1.189	-1.008	-1.423	-1.838	-1.768	-1.699	-1.764	-1.829	-1.830	-1.830	-1.480	-1.130	-0.740	-0.350	-0.655	-0.960	-1.190	-1.420	-1.072	-0.724	-0.627	-0.529	-0.711	-0.893	-0.845	-0.797	-0.788	-0.779	-0.934	-1.090	-1.031	-0.971	-1.092	-1.213	-0.617
0.475	0.288	0.101	-0.206	-0.512	-0.779	-1.046	-1.123	-1.200	-1.339	-1.479	-1.548	-1.618	-1.437	-1.256	-1.126	-0.995	-1.476	-1.956	-1.727	-1.498	-1.658	-1.819	-1.879	-1.940	-1.532	-1.125	-0.827	-0.530	-0.742	-0.955	-1.117	-1.280	-1.074	-0.869	-0.783	-0.698	-0.762	-0.826	-0.811	-0.795	-0.781	-0.768	-0.844	-0.920	-0.956	-0.992	-1.049	-1.105	-0.689
0.552	0.468	0.384	0.115	-0.154	-0.383	-0.612	-0.866	-1.120	-1.195	-1.271	-1.336	-1.401	-1.192	-0.982	-0.872	-0.762	-1.243	-1.724	-1.485	-1.246	-1.442	-1.638	-1.684	-1.730	-1.270	-0.810	-0.690	-0.570	-0.685	-0.800	-0.935	-1.070	-0.912	-0.753	-0.795	-0.836	-0.773	-0.709	-0.716	-0.722	-0.719	-0.716	-0.658	-0.600	-0.632	-0.664	-0.686	-0.708	-0.457
0.630	0.649	0.667	0.436	0.205	0.014	-0.177	-0.609	-1.040	-1.051	-1.062	-1.124	-1.185	-0.946	-0.708	-0.619	-0.530	-1.011	-1.492	-1.244	-0.995	-1.226	-1.458	-1.489	-1.520	-1.008	-0.495	-0.552	-0.610	-0.628	-0.645	-0.753	-0.860	-0.749	-0.637	-0.806	-0.975	-0.784	-0.593	-0.621	-0.650	-0.657	-0.665	-0.473	-0.280	-0.307	-0.335	-0.323	-0.310	-0.224
0.698	0.774	0.851	0.547	0.244	0.090	-0.063	-0.517	-0.970	-1.012	-1.054	-1.082	-1.109	-0.846	-0.583	-0.520	-0.458	-0.824	-1.191	-1.052	-0.914	-1.175	-1.437	-1.338	-1.240	-0.820	-0.400	-0.480	-0.560	-0.625	-0.690	-0.655	-0.620	-0.501	-0.382	-0.558	-0.734	-0.685	-0.636	-0.732	-0.827	-0.751	-0.674	-0.477	-0.280	-0.213	-0.146	-0.099	-0.052	0.129
0.765	0.899	1.034	0.658	0.283	0.167	0.051	-0.424	-0.900	-0.973	-1.046	-1.039	-1.032	-0.746	-0.459	-0.422	-0.385	-0.637	-0.889	-0.861	-0.833	-1.124	-1.416	-1.188	-0.960	-0.633	-0.305	-0.408	-0.510	-0.623	-0.735	-0.558	-0.380	-0.253	-0.126	-0.309	-0.493	-0.586	-0.679	-0.842	-1.005	-0.844	-0.682	-0.481	-0.280	-0.119	0.042	0.124	0.205	0.482
0.492	0.715	0.937	0.574	0.211	0.138	0.066	-0.422	-0.910	-0.999	-1.088	-1.042	-0.996	-0.715	-0.434	-0.483	-0.532	-0.710	-0.887	-0.934	-0.981	-1.243	-1.506	-1.338	-1.170	-0.955	-0.740	-0.780	-0.820	-0.820	-0.820	-0.650	-0.480	-0.310	-0.141	-0.211	-0.281	-0.312	-0.342	-0.592	-0.843	-0.772	-0.701	-0.521	-0.340	-0.214	-0.089	-0.093	-0.098	0.270
0.220	0.530	0.840	0.490	0.140	0.110	0.080	-0.420	-0.920	-1.025	-1.130	-1.045	-0.960	-0.685	-0.410	-0.545	-0.680	-0.782	-0.885	-1.008	-1.130	-1.363	-1.595	-1.488	-1.380	-1.277	-1.175	-1.153	-1.130	-1.018	-0.905	-0.743	-0.580	-0.368	-0.155	-0.113	-0.070	-0.038	-0.005	-0.343	-0.680	-0.700	-0.720	-0.560	-0.400	-0.310	-0.220	-0.310	-0.400	0.057
-0.080	0.244	0.568	0.357	0.146	0.060	-0.026	-0.427	-0.827	-0.906	-0.985	-0.889	-0.792	-0.641	-0.490	-0.719	-0.948	-1.097	-1.246	-1.296	-1.345	-1.394	-1.444	-1.393	-1.342	-1.293	-1.244	-1.205	-1.166	-0.932	-0.698	-0.549	-0.400	-0.272	-0.143	-0.085	-0.026	0.112	0.251	-0.121	-0.493	-0.603	-0.713	-0.423	-0.134	-0.164	-0.194	-0.395	-0.595	-0.194
-0.380	-0.042	0.296	0.224	0.152	0.011	-0.131	-0.433	-0.735	-0.787	-0.840	-0.732	-0.625	-0.597	-0.570	-0.892	-1.215	-1.411	-1.608	-1.584	-1.560	-1.426	-1.292	-1.299	-1.305	-1.309	-1.314	-1.258	-1.202	-0.847	-0.491	-0.356	-0.220	-0.176	-0.131	-0.057	0.017	0.262	0.506	0.101	-0.305	-0.506	-0.706	-0.287	0.133	-0.018	-0.169	-0.479	-0.790	-0.446
-0.480	-0.148	0.184	0.242	0.299	0.101	-0.097	-0.370	-0.643	-0.529	-0.415	-0.546	-0.677	-0.699	-0.720	-1.006	-1.292	-1.486	-1.679	-1.607	-1.535	-1.428	-1.321	-1.299	-1.277	-1.270	-1.263	-1.106	-0.949	-0.567	-0.184	-0.087	0.010	0.040	0.071	0.151	0.231	0.392	0.552	0.127	-0.298	-0.558	-0.819	-0.355	0.109	0.003	-0.103	-0.484	-0.865	-0.398
-0.580	-0.254	0.072	0.259	0.445	0.191	-0.062	-0.306	-0.550	-0.270	0.010	-0.360	-0.730	-0.800	-0.870	-1.120	-1.370	-1.560	-1.750	-1.630	-1.510	-1.430	-1.350	-1.300	-1.250	-1.231	-1.212	-0.954	-0.695	-0.286	0.122	0.181	0.240	0.256	0.273	0.359	0.445	0.521	0.597	0.154	-0.290	-0.611	-0.933	-0.424	0.085	0.024	-0.038	-0.489	-0.940	-0.350
-0.630	-0.315	0.001	0.156	0.311	0.052	-0.208	-0.408	-0.608	-0.281	0.045	-0.369	-0.782	-0.911	-1.040	-1.274	-1.508	-1.634	-1.761	-1.628	-1.495	-1.387	-1.279	-1.216	-1.153	-1.112	-1.072	-0.762	-0.451	-0.256	-0.061	-0.025	0.010	0.087	0.164	0.252	0.339	0.411	0.483	0.155	-0.173	-0.434	-0.696	-0.302	0.091	0.010	-0.072	-0.503	-0.935	-0.357
-0.680	-0.376	-0.071	0.053	0.178	-0.088	-0.354	-0.509	-0.665	-0.292	0.080	-0.378	-0.835	-1.022	-1.210	-1.427	-1.645	-1.709	-1.772	-1.626	-1.480	-1.344	-1.208	-1.131	-1.055	-0.993	-0.931	-0.569	-0.208	-0.226	-0.244	-0.232	-0.220	-0.082	0.056	0.144	0.232	0.301	0.369	0.157	-0.055	-0.257	-0.459	-0.181	0.097	-0.004	-0.106	-0.518	-0.930	-0.364
-0.490	-0.277	-0.063	-0.030	0.004	-0.238	-0.479	-0.511	-0.542	-0.309	-0.075	-0.551	-1.028	-1.249	-1.470	-1.556	-1.643	-1.708	-1.774	-1.534	-1.295	-1.151	-1.006	-0.937	-0.867	-0.899	-0.931	-0.652	-0.374	-0.355	-0.337	-0.378	-0.420	-0.296	-0.172	-0.118	-0.064	-0.080	-0.096	-0.147	-0.198	-0.240	-0.282	-0.119	0.044	-0.108	-0.261	-0.593	-0.925	-0.361
-0.300	-0.178	-0.055	-0.113	-0.170	-0.388	-0.605	-0.512	-0.420	-0.325	-0.230	-0.725	-1.220	-1.475	-1.730	-1.685	-1.640	-1.707	-1.775	-1.442	-1.110	-0.958	-0.805	-0.743	-0.680	-0.805	-0.930	-0.735	-0.540	-0.485	-0.430	-0.525	-0.620	-0.510	-0.400	-0.380	-0.360	-0.460	-0.560	-0.450	-0.340	-0.223	-0.105	-0.057	-0.010	-0.212	-0.415	-0.667	-0.920	-0.357
0.020	0.002	-0.016	0.067	0.149	-0.094	-0.337	-0.310	-0.283	-0.322	-0.362	-0.767	-1.171	-1.366	-1.561	-1.610	-1.660	-1.608	-1.556	-1.298	-1.041	-0.964	-0.887	-0.700	-0.512	-0.613	-0.713	-0.568	-0.423	-0.518	-0.613	-0.578	-0.542	-0.474	-0.406	-0.512	-0.619	-0.755	-0.892	-0.738	-0.585	-0.398	-0.210	-0.142	-0.075	-0.297	-0.520	-0.608	-0.695	-0.177
0.340	0.182	0.024	0.246	0.467	0.199	-0.069	-0.107	-0.145	-0.319	-0.494	-0.808	-1.123	-1.257	-1.391	-1.536	-1.680	-1.508	-1.336	-1.154	-0.972	-0.971	-0.969	-0.657	-0.345	-0.420	-0.495	-0.400	-0.305	-0.550	-0.795	-0.630	-0.465	-0.438	-0.411	-0.644	-0.877	-1.051	-1.224	-1.027	-0.830	-0.573	-0.315	-0.228	-0.140	-0.383	-0.625	-0.548	-0.470	0.003
0.300	0.172	0.043	0.280	0.516	0.278	0.039	0.036	0.032	-0.247	-0.526	-0.700	-0.874	-1.013	-1.152	-1.356	-1.560	-1.388	-1.217	-1.100	-0.984	-0.922	-0.861	-0.554	-0.247	-0.422	-0.597	-0.627	-0.657	-0.727	-0.797	-0.677	-0.557	-0.602	-0.647	-0.822	-0.996	-1.081	-1.166	-0.960	-0.755	-0.502	-0.250	-0.087	0.075	-0.188	-0.450	-0.318	-0.185	0.223
0.260	0.161	0.062	0.314	0.565	0.356	0.148	0.179	0.210	-0.174	-0.558	-0.591	-0.625	-0.769	-0.913	-1.176	-1.440	-1.269	-1.097	-1.046	-0.995	-0.874	-0.752	-0.451	-0.150	-0.425	-0.700	-0.855	-1.010	-0.905	-0.800	-0.725	-0.650	-0.766	-0.882	-0.999	-1.115	-1.111	-1.108	-0.894	-0.680	-0.432	-0.185	0.052	0.290	0.008	-0.275	-0.088	0.100	0.443
-0.210	-0.189	-0.168	0.108	0.384	0.235	0.086	0.232	0.377	-0.001	-0.379	-0.458	-0.536	-0.725	-0.913	-1.062	-1.210	-1.219	-1.228	-1.087	-0.946	-0.860	-0.774	-0.518	-0.263	-0.643	-1.022	-1.093	-1.163	-0.942	-0.723	-0.677	-0.633	-0.795	-0.958	-1.041	-1.124	-0.972	-0.819	-0.527	-0.235	-0.068	0.100	0.153	0.205	-0.038	-0.280	-0.068	0.145	0.437
-0.680	-0.539	-0.399	-0.098	0.203	0.113	0.024	0.284	0.545	0.172	-0.201	-0.324	-0.448	-0.681	-0.914	-0.947	-0.980	-1.169	-1.359	-1.128	-0.897	-0.847	-0.796	-0.586	-0.375	-0.860	-1.345	-1.330	-1.315	-0.980	-0.645	-0.630	-0.615	-0.824	-1.034	-1.083	-1.133	-0.832	-0.531	-0.161	0.210	0.298	0.385	0.253	0.120	-0.083	-0.285	-0.048	0.190	0.433
-0.900	-0.710	-0.519	-0.204	0.111	0.052	-0.008	0.162	0.332	0.030	-0.273	-0.411	-0.549	-0.682	-0.814	-0.817	-0.820	-1.045	-1.269	-1.109	-0.949	-0.923	-0.898	-0.758	-0.618	-0.978	-1.337	-1.262	-1.187	-0.728	-0.268	-0.392	-0.518	-0.693	-0.869	-0.920	-0.971	-0.612	-0.253	0.051	0.355	0.287	0.220	0.067	-0.085	-0.088	-0.090	0.102	0.295	0.463
-1.120	-0.880	-0.640	-0.310	0.020	-0.010	-0.040	0.040	0.120	-0.113	-0.345	-0.497	-0.650	-0.683	-0.715	-0.687	-0.660	-0.920	-1.180	-1.090	-1.000	-1.000	-1.000	-0.930	-0.860	-1.095	-1.330	-1.195	-1.060	-0.475	0.110	-0.155	-0.420	-0.562	-0.705	-0.758	-0.810	-0.393	0.025	0.263	0.500	0.277	0.055	-0.118	-0.290	-0.093	0.105	0.253	0.400	0.493
-1.060	-0.772	-0.483	-0.420	-0.356	-0.418	-0.479	-0.381	-0.282	-0.412	-0.541	-0.510	-0.479	-0.533	-0.587	-0.581	-0.575	-0.808	-1.041	-0.943	-0.846	-0.824	-0.802	-0.825	-0.847	-1.050	-1.252	-0.924	-0.596	-0.098	0.399	0.122	-0.155	-0.303	-0.452	-0.525	-0.599	-0.177	0.244	0.281	0.317	0.066	-0.185	-0.156	-0.128	0.001	0.130	0.224	0.317	0.456
-1.000	-0.663	-0.326	-0.529	-0.733	-0.826	-0.919	-0.802	-0.685	-0.711	-0.736	-0.522	-0.307	-0.383	-0.459	-0.474	-0.490	-0.696	-0.901	-0.797	-0.693	-0.648	-0.604	-0.719	-0.835	-1.004	-1.174	-0.653	-0.133	0.278	0.689	0.399	0.110	-0.044	-0.199	-0.293	-0.388	0.038	0.464	0.299	0.135	-0.145	-0.425	-0.195	0.035	0.095	0.155	0.195	0.235	0.419
-0.830	-0.510	-0.189	-0.559	-0.929	-0.953	-0.978	-0.833	-0.687	-0.630	-0.572	-0.314	-0.056	-0.243	-0.431	-0.388	-0.345	-0.443	-0.542	-0.515	-0.489	-0.492	-0.496	-0.624	-0.752	-0.839	-0.926	-0.357	0.211	0.450	0.688	0.472	0.255	0.140	0.024	-0.106	-0.236	0.088	0.413	0.143	-0.128	-0.251	-0.375	-0.044	0.288	0.204	0.120	0.191	0.263	0.422
-0.660	-0.356	-0.053	-0.589	-1.125	-1.081	-1.037	-0.864	-0.690	-0.549	-0.408	-0.106	0.195	-0.104	-0.403	-0.301	-0.200	-0.191	-0.183	-0.234	-0.285	-0.336	-0.388	-0.529	-0.670	-0.674	-0.677	-0.061	0.555	0.621	0.687	0.544	0.400	0.324	0.248	0.081	-0.085	0.139	0.362	-0.014	-0.390	-0.358	-0.325	0.107	0.540	0.312	0.085	0.187	0.290	0.425
-0.570	-0.278	0.014	-0.458	-0.931	-0.904	-0.877	-0.735	-0.593	-0.373	-0.153	-0.023	0.106	-0.154	-0.414	-0.315	-0.215	-0.159	-0.103	-0.157	-0.211	-0.295	-0.379	-0.483	-0.588	-0.538	-0.489	0.065	0.619	0.583	0.547	0.461	0.375	0.283	0.191	0.103	0.016	0.084	0.152	-0.135	-0.422	-0.344	-0.265	0.149	0.562	0.226	-0.110	0.039	0.187	0.293
-0.480	-0.199	0.081	-0.328	-0.738	-0.727	-0.716	-0.606	-0.495	-0.197	0.101	0.059	0.018	-0.204	-0.426	-0.328	-0.230	-0.127	-0.024	-0.081	-0.138	-0.254	-0.371	-0.438	-0.505	-0.403	-0.301	0.191	0.682	0.544	0.406	0.378	0.350	0.242	0.134	0.126	0.117	0.029	-0.059	-0.257	-0.455	-0.330	-0.205	0.190	0.585	0.140	-0.305	-0.110	0.085	0.161
-0.450	-0.336	-0.222	-0.438	-0.654	-0.705	-0.756	-0.717	-0.677	-0.326	0.026	-0.008	-0.041	-0.270	-0.498	-0.357	-0.215	-0.185	-0.154	-0.144	-0.134	-0.258	-0.383	-0.468	-0.552	-0.403	-0.253	0.157	0.566	0.581	0.596	0.445	0.295	0.196	0.097	-0.022	-0.141	-0.310	-0.479	-0.603	-0.728	-0.586	-0.445	-0.204	0.037	-0.366	-0.770	-0.514	-0.258	-0.131
-0.420	-0.472	-0.525	-0.548	-0.570	-0.683	-0.795	-0.827	-0.860	-0.455	-0.050	-0.075	-0.100	-0.335	-0.570	-0.385	-0.200	-0.243	-0.285	-0.208	-0.130	-0.263	-0.395	-0.497	-0.600	-0.403	-0.205	0.122	0.450	0.617	0.785	0.513	0.240	0.150	0.060	-0.170	-0.400	-0.650	-0.900	-0.950	-1.000	-0.843	-0.685	-0.598	-0.510	-0.873	-1.235	-0.917	-0.600	-0.422
-0.302	-0.535	-0.767	-0.755	-0.742	-0.825	-0.907	-0.920	-0.932	-0.472	-0.012	-0.057	-0.101	-0.171	-0.241	-0.215	-0.190	-0.301	-0.413	-0.419	-0.425	-0.466	-0.508	-0.479	-0.450	-0.335	-0.221	0.134	0.489	0.668	0.848	0.688	0.528	0.352	0.176	-0.119	-0.415	-0.711	-1.006	-1.127	-1.248	-1.186	-1.125	-1.074	-1.022	-1.226	-1.430	-1.119	-0.807	-0.624
-0.185	-0.598	-1.010	-0.962	-0.915	-0.967	-1.020	-1.012	-1.005	-0.489	0.026	-0.038	-0.103	-0.007	0.089	-0.046	-0.180	-0.360	-0.540	-0.630	-0.720	-0.670	-0.620	-0.460	-0.300	-0.268	-0.236	0.146	0.527	0.719	0.911	0.863	0.815	0.554	0.293	-0.069	-0.430	-0.771	-1.113	-1.304	-1.495	-1.530	-1.565	-1.550	-1.535	-1.580	-1.625	-1.320	-1.015	-0.826
-0.028	-0.475	-0.923	-0.970	-1.017	-1.045	-1.073	-0.935	-0.797	-0.522	-0.246	-0.185	-0.124	0.062	0.248	0.029	-0.190	-0.334	-0.478	-0.611	-0.745	-0.544	-0.343	-0.291	-0.240	-0.301	-0.362	0.077	0.516	0.670	0.824	0.788	0.752	0.411	0.069	-0.228	-0.525	-0.762	-0.999	-1.221	-1.442	-1.514	-1.585	-1.531	-1.478	-1.504	-1.530	-1.321	-1.113	-0.952
0.130	-0.353	-0.835	-0.978	-1.120	-1.123	-1.125	-0.857	-0.590	-0.554	-0.518	-0.331	-0.145	0.131	0.408	0.104	-0.200	-0.307	-0.415	-0.593	-0.770	-0.418	-0.065	-0.123	-0.180	-0.334	-0.487	0.009	0.505	0.621	0.738	0.714	0.690	0.268	-0.155	-0.388	-0.620	-0.752	-0.885	-1.137	-1.390	-1.497	-1.605	-1.512	-1.420	-1.427	-1.435	-1.323	-1.210	-1.079
0.197	-0.250	-0.698	-0.990	-1.282	-1.200	-1.117	-0.760	-0.403	-0.436	-0.469	-0.238	-0.006	0.175	0.357	0.038	-0.280	-0.321	-0.363	-0.444	-0.525	-0.166	0.192	-0.059	-0.310	-0.322	-0.333	0.020	0.374	0.452	0.531	0.424	0.318	-0.116	-0.549	-0.667	-0.785	-0.873	-0.961	-1.199	-1.437	-1.431	-1.425	-1.304	-1.183	-1.106	-1.030	-1.109	-1.187	-1.020
0.265	-0.148	-0.560	-1.002	-1.445	-1.277	-1.110	-0.663	-0.215	-0.318	-0.421	-0.144	0.133	0.219	0.306	-0.027	-0.360	-0.335	-0.310	-0.295	-0.280	0.085	0.450	0.005	-0.440	-0.309	-0.179	0.032	0.243	0.283	0.324	0.134	-0.055	-0.499	-0.943	-0.946	-0.950	-0.994	-1.037	-1.261	-1.485	-1.365	-1.245	-1.095	-0.945	-0.785	-0.625	-0.895	-1.165	-0.962
0.032	-0.275	-0.583	-0.865	-1.147	-1.100	-1.052	-0.770	-0.488	-0.480	-0.473	-0.161	0.151	0.133	0.116	-0.152	-0.420	-0.364	-0.307	-0.131	0.045	0.306	0.567	0.094	-0.380	-0.232	-0.084	-0.037	0.011	0.049	0.087	-0.150	-0.388	-0.762	-1.136	-1.096	-1.055	-1.069	-1.084	-1.248	-1.412	-1.134	-0.855	-0.756	-0.657	-0.504	-0.350	-0.526	-0.703	-0.583
-0.200	-0.403	-0.605	-0.728	-0.850	-0.923	-0.995	-0.877	-0.760	-0.643	-0.525	-0.178	0.170	0.047	-0.075	-0.278	-0.480	-0.393	-0.305	0.032	0.370	0.527	0.685	0.182	-0.320	-0.155	0.010	-0.105	-0.220	-0.185	-0.150	-0.435	-0.720	-1.025	-1.330	-1.245	-1.160	-1.145	-1.130	-1.235	-1.340	-0.903	-0.465	-0.417	-0.370	-0.223	-0.075	-0.158	-0.240	-0.205
-0.180	-0.298	-0.415	-0.388	-0.360	-0.463	-0.565	-0.633	-0.700	-0.592	-0.483	-0.120	0.244	0.057	-0.129	-0.161	-0.193	-0.033	0.128	0.222	0.318	0.352	0.387	0.078	-0.233	-0.190	-0.148	-0.285	-0.422	-0.410	-0.397	-0.645	-0.893	-1.087	-1.282	-1.192	-1.101	-1.036	-0.971	-1.075	-1.180	-0.721	-0.263	-0.304	-0.345	-0.176	-0.008	-0.019	-0.030	-0.006
-0.160	-0.193	-0.225	-0.048	0.130	-0.003	-0.135	-0.388	-0.640	-0.541	-0.441	-0.062	0.317	0.067	-0.184	-0.044	0.095	0.327	0.560	0.413	0.265	0.177	0.090	-0.027	-0.145	-0.225	-0.305	-0.465	-0.625	-0.635	-0.645	-0.855	-1.065	-1.149	-1.234	-1.138	-1.042	-0.927	-0.811	-0.916	-1.020	-0.540	-0.060	-0.190	-0.320	-0.130	0.060	0.120	0.180	0.193
-0.020	-0.017	-0.015	0.027	0.070	-0.027	-0.125	-0.363	-0.600	-0.480	-0.359	-0.139	0.081	-0.013	-0.108	-0.008	0.093	0.258	0.423	0.347	0.273	0.258	0.242	0.057	-0.128	-0.285	-0.443	-0.570	-0.698	-0.665	-0.633	-0.770	-0.907	-1.022	-1.136	-0.995	-0.854	-0.768	-0.682	-0.816	-0.950	-0.534	-0.118	-0.186	-0.255	-0.129	-0.003	0.079	0.160	0.146
0.120	0.158	0.195	0.102	0.010	-0.053	-0.115	-0.338	-0.560	-0.419	-0.278	-0.216	-0.155	-0.094	-0.033	0.029	0.090	0.187	0.285	0.283	0.280	0.337	0.395	0.143	-0.110	-0.345	-0.580	-0.675	-0.770	-0.695	-0.620	-0.685	-0.750	-0.894	-1.038	-0.851	-0.665	-0.609	-0.552	-0.716	-0.880	-0.528	-0.175	-0.182	-0.190	-0.128	-0.065	0.037	0.140	0.100
0.190	0.198	0.205	-0.068	-0.340	-0.398	-0.455	-0.583	-0.710	-0.593	-0.476	-0.453	-0.431	-0.289	-0.147	-0.130	-0.113	0.093	0.298	0.383	0.467	0.573	0.677	0.242	-0.193	-0.405	-0.617	-0.655	-0.693	-0.575	-0.458	-0.505	-0.552	-0.726	-0.899	-0.718	-0.536	-0.495	-0.453	-0.517	-0.580	-0.401	-0.223	-0.314	-0.405	-0.231	-0.057	0.126	0.310	0.189
0.260	0.237	0.215	-0.238	-0.690	-0.743	-0.795	-0.827	-0.860	-0.767	-0.674	-0.691	-0.708	-0.484	-0.261	-0.288	-0.315	-0.003	0.310	0.483	0.655	0.808	0.960	0.342	-0.275	-0.465	-0.655	-0.635	-0.615	-0.455	-0.295	-0.325	-0.355	-0.558	-0.761	-0.584	-0.408	-0.381	-0.354	-0.317	-0.280	-0.275	-0.270	-0.445	-0.620	-0.335	-0.050	0.215	0.480	0.278
0.170	0.002	-0.165	-0.598	-1.030	-1.012	-0.995	-0.887	-0.780	-0.646	-0.512	-0.643	-0.774	-0.640	-0.506	-0.447	-0.388	-0.043	0.303	0.512	0.722	0.847	0.973	0.332	-0.308	-0.425	-0.542	-0.555	-0.568	-0.300	-0.033	-0.145	-0.258	-0.400	-0.543	-0.496	-0.449	-0.382	-0.314	-0.162	-0.010	0.011	0.032	-0.241	-0.515	-0.294	-0.073	0.269	0.610	0.411
0.080	-0.233	-0.545	-0.958	-1.370	-1.282	-1.195	-0.948	-0.700	-0.525	-0.350	-0.595	-0.840	-0.795	-0.750	-0.605	-0.460	-0.083	0.295	0.542	0.790	0.887	0.985	0.323	-0.340	-0.385	-0.430	-0.475	-0.520	-0.145	0.230	0.035	-0.160	-0.242	-0.325	-0.408	-0.490	-0.383	-0.275	-0.008	0.260	0.298	0.335	-0.038	-0.410	-0.253	-0.095	0.322	0.740	0.545
-0.028	-0.259	-0.491	-0.897	-1.304	-1.180	-1.057	-0.803	-0.550	-0.443	-0.337	-0.665	-0.994	-0.957	-0.921	-0.754	-0.588	-0.190	0.208	0.535	0.863	0.855	0.848	0.330	-0.188	-0.139	-0.090	-0.111	-0.133	0.196	0.525	0.264	0.003	0.089	0.176	-0.112	-0.400	-0.243	-0.086	0.171	0.427	0.481	0.534	0.108	-0.319	-0.265	-0.212	0.107	0.425	0.176
-0.135	-0.286	-0.436	-0.837	-1.237	-1.078	-0.919	-0.659	-0.400	-0.362	-0.324	-0.736	-1.147	-1.119	-1.091	-0.903	-0.715	-0.298	0.120	0.528	0.935	0.823	0.710	0.337	-0.035	0.107	0.250	0.253	0.255	0.538	0.820	0.493	0.165	0.421	0.677	0.184	-0.310	-0.104	0.102	0.349	0.595	0.664	0.734	0.253	-0.228	-0.278	-0.329	-0.109	0.110	-0.193
0.078	-0.177	-0.432	-0.762	-1.091	-0.921	-0.751	-0.620	-0.490	-0.565	-0.641	-0.891	-1.141	-1.122	-1.102	-1.032	-0.963	-0.530	-0.098	0.350	0.798	0.560	0.322	0.185	0.047	0.219	0.390	0.441	0.493	0.719	0.945	0.691	0.437	0.593	0.749	0.339	-0.070	0.151	0.371	0.522	0.672	0.683	0.693	0.273	-0.146	-0.201	-0.256	-0.245	-0.235	-0.531
0.290	-0.069	-0.427	-0.686	-0.945	-0.764	-0.583	-0.581	-0.580	-0.769	-0.958	-1.046	-1.135	-1.124	-1.113	-1.161	-1.210	-0.762	-0.315	0.173	0.660	0.298	-0.065	0.032	0.130	0.330	0.530	0.630	0.730	0.900	1.070	0.890	0.710	0.765	0.820	0.495	0.170	0.405	0.640	0.695	0.750	0.701	0.652	0.294	-0.065	-0.124	-0.182	-0.381	-0.580	-0.870
0.493	0.030	-0.433	-0.576	-0.719	-0.582	-0.444	-0.532	-0.620	-0.677	-0.734	-0.842	-0.949	-1.041	-1.133	-1.195	-1.258	-0.845	-0.432	0.000	0.433	0.150	-0.133	0.005	0.143	0.396	0.650	0.724	0.798	0.856	0.915	0.789	0.662	0.672	0.681	0.451	0.220	0.344	0.469	0.498	0.528	0.540	0.552	0.314	0.076	-0.137	-0.349	-0.682	-1.015	-1.319
0.695	0.128	-0.439	-0.466	-0.492	-0.399	-0.306	-0.483	-0.660	-0.586	-0.511	-0.637	-0.762	-0.958	-1.154	-1.229	-1.305	-0.927	-0.550	-0.173	0.205	0.002	-0.200	-0.023	0.155	0.463	0.770	0.818	0.865	0.813	0.760	0.687	0.615	0.579	0.542	0.406	0.270	0.284	0.298	0.301	0.305	0.378	0.451	0.334	0.218	-0.149	-0.516	-0.983	-1.450	-1.767
0.788	0.297	-0.194	-0.185	-0.176	-0.112	-0.048	-0.279	-0.510	-0.469	-0.428	-0.642	-0.856	-0.970	-1.084	-1.173	-1.262	-0.915	-0.568	-0.225	0.117	0.025	-0.068	0.135	0.337	0.524	0.710	0.716	0.722	0.589	0.455	0.431	0.407	0.351	0.294	0.212	0.130	0.008	-0.114	-0.041	0.032	0.122	0.211	0.100	-0.011	-0.397	-0.783	-1.189	-1.595	-1.876
0.880	0.465	0.050	0.095	0.140	0.175	0.210	-0.075	-0.360	-0.353	-0.345	-0.648	-0.950	-0.983	-1.015	-1.117	-1.220	-0.903	-0.585	-0.278	0.030	0.047	0.065	0.292	0.520	0.585	0.650	0.615	0.580	0.365	0.150	0.175	0.200	0.122	0.045	0.017	-0.010	-0.268	-0.525	-0.383	-0.240	-0.135	-0.030	-0.135	-0.240	-0.645	-1.050	-1.395	-1.740	-1.985
1.160	0.789	0.419	0.358	0.298	0.272	0.246	-0.069	-0.385	-0.425	-0.466	-0.696	-0.926	-0.857	-0.787	-0.937	-1.088	-0.757	-0.426	-0.185	0.056	0.092	0.128	0.379	0.630	0.566	0.502	0.364	0.225	0.166	0.107	0.084	0.060	-0.035	-0.129	-0.144	-0.159	-0.383	-0.608	-0.443	-0.278	-0.178	-0.079	-0.299	-0.520	-0.851	-1.181	-1.427	-1.672	-1.899
1.440	1.114	0.788	0.621	0.455	0.369	0.283	-0.064	-0.410	-0.498	-0.586	-0.744	-0.902	-0.731	-0.559	-0.757	-0.955	-0.611	-0.266	-0.092	0.082	0.137	0.191	0.466	0.740	0.547	0.355	0.112	-0.130	-0.033	0.065	-0.008	-0.080	-0.192	-0.304	-0.306	-0.307	-0.499	-0.691	-0.503	-0.315	-0.221	-0.128	-0.464	-0.800	-1.056	-1.312	-1.459	-1.605	-1.814
1.460	1.093	0.726	0.599	0.473	0.266	0.059	-0.088	-0.235	-0.266	-0.297	-0.493	-0.689	-0.590	-0.491	-0.672	-0.853	-0.470	-0.087	0.026	0.139	0.077	0.014	0.352	0.690	0.539	0.388	0.146	-0.095	0.059	0.212	0.151	0.090	-0.019	-0.128	-0.367	-0.606	-0.670	-0.734	-0.563	-0.392	-0.339	-0.286	-0.613	-0.940	-1.027	-1.114	-1.356	-1.597	-1.728
1.480	1.073	0.665	0.577	0.490	0.163	-0.165	-0.113	-0.060	-0.034	-0.008	-0.241	-0.475	-0.449	-0.422	-0.586	-0.750	-0.329	0.093	0.144	0.195	0.016	-0.163	0.239	0.640	0.530	0.420	0.180	-0.060	0.150	0.360	0.310	0.260	0.154	0.047	-0.429	-0.905	-0.841	-0.778	-0.624	-0.470	-0.458	-0.445	-0.763	-1.080	-0.998	-0.915	-1.252	-1.590	-1.642
1.130	0.832	0.534	0.486	0.437	0.124	-0.189	-0.052	0.085	0.113	0.142	-0.190	-0.521	-0.508	-0.494	-0.461	-0.427	-0.153	0.122	0.022	-0.079	-0.299	-0.519	-0.015	0.490	0.516	0.542	0.304	0.065	0.141	0.218	0.304	0.390	0.287	0.183	-0.345	-0.874	-0.767	-0.661	-0.464	-0.267	-0.266	-0.264	-0.592	-0.920	-0.833	-0.746	-1.034	-1.322	-1.372
0.780	0.591	0.403	0.394	0.385	0.086	-0.212	0.009	0.230	0.261	0.291	-0.138	-0.568	-0.567	-0.566	-0.336	-0.105	0.023	0.151	-0.101	-0.353	-0.614	-0.876	-0.268	0.340	0.502	0.665	0.427	0.190	0.133	0.075	0.298	0.520	0.419	0.319	-0.262	-0.843	-0.693	-0.544	-0.304	-0.065	-0.074	-0.083	-0.421	-0.760	-0.669	-0.578	-0.816	-1.055	-1.101
0.350	0.286	0.221	0.207	0.193	0.053	-0.086	0.109	0.305	0.313	0.321	-0.052	-0.424	-0.336	-0.248	-0.015	0.217	0.244	0.271	-0.083	-0.436	-0.620	-0.803	-0.257	0.290	0.409	0.527	0.306	0.085	0.079	0.073	0.301	0.530	0.337	0.144	-0.328	-0.801	-0.719	-0.637	-0.490	-0.343	-0.282	-0.221	-0.561	-0.900	-0.864	-0.829	-0.903	-0.978	-1.016
-0.080	-0.020	0.040	0.020	-0.000	0.020	0.040	0.210	0.380	0.365	0.350	0.035	-0.280	-0.105	0.070	0.305	0.540	0.465	0.390	-0.065	-0.520	-0.625	-0.730	-0.245	0.240	0.315	0.390	0.185	-0.020	0.025	0.070	0.305	0.540	0.255	-0.030	-0.395	-0.760	-0.745	-0.730	-0.675	-0.620	-0.490	-0.360	-0.700	-1.040	-1.060	-1.080	-0.990	-0.900	-0.930
-0.360	-0.290	-0.220	-0.175	-0.130	-0.015	0.100	0.275	0.450	0.465	0.479	0.304	0.129	0.263	0.398	0.493	0.587	0.504	0.421	-0.058	-0.536	-0.560	-0.583	-0.137	0.310	0.288	0.266	0.163	0.061	0.129	0.197	0.235	0.273	0.032	-0.207	-0.512	-0.817	-0.932	-1.047	-0.917	-0.788	-0.787	-0.787	-1.012	-1.236	-1.126	-1.016	-1.030	-1.045	-0.990
-0.640	-0.560	-0.480	-0.370	-0.260	-0.050	0.160	0.340	0.520	0.564	0.609	0.573	0.537	0.632	0.726	0.681	0.635	0.543	0.451	-0.051	-0.552	-0.494	-0.436	-0.028	0.380	0.261	0.141	0.142	0.143	0.233	0.324	0.164	0.005	-0.190	-0.385	-0.630	-0.875	-1.120	-1.365	-1.160	-0.955	-1.084	-1.214	-1.323	-1.432	-1.192	-0.951	-1.071	-1.190	-1.050
-0.890	-0.835	-0.780	-0.480	-0.180	-0.040	0.100	0.225	0.350	0.424	0.498	0.472	0.446	0.540	0.634	0.558	0.482	0.467	0.452	-0.063	-0.579	-0.484	-0.389	0.060	0.510	0.213	-0.083	-0.165	-0.246	-0.163	-0.079	-0.291	-0.502	-0.508	-0.512	-0.802	-1.093	-1.217	-1.342	-1.147	-0.953	-1.137	-1.321	-1.285	-1.249	-1.008	-0.767	-0.966	-1.165	-0.980
-1.140	-1.110	-1.080	-0.590	-0.100	-0.030	0.040	0.110	0.180	0.284	0.388	0.371	0.355	0.449	0.542	0.436	0.330	0.391	0.453	-0.076	-0.605	-0.474	-0.343	0.149	0.640	0.166	-0.307	-0.471	-0.635	-0.559	-0.483	-0.746	-1.010	-0.825	-0.640	-0.975	-1.310	-1.315	-1.320	-1.135	-0.950	-1.189	-1.427	-1.246	-1.065	-0.824	-0.583	-0.861	-1.140	-0.910
-1.070	-1.105	-1.140	-0.520	0.100	0.180	0.260	0.270	0.280	0.273	0.267	0.170	0.074	0.152	0.231	0.059	-0.113	-0.030	0.053	-0.319	-0.691	-0.518	-0.346	-0.073	0.200	-0.311	-0.822	-0.888	-0.954	-0.865	-0.776	-0.917	-1.058	-0.748	-0.438	-0.833	-1.228	-1.267	-1.307	-1.227	-1.147	-1.321	-1.494	-1.223	-0.951	-0.805	-0.658	-0.852	-1.045	-0.775
-1.000	-1.100	-1.200	-0.450	0.300	0.390	0.480	0.430	0.380	0.263	0.146	-0.031	-0.208	-0.144	-0.081	-0.318	-0.555	-0.451	-0.346	-0.562	-0.777	-0.563	-0.349	-0.294	-0.240	-0.788	-1.336	-1.304	-1.272	-1.171	-1.069	-1.087	-1.105	-0.670	-0.235	-0.690	-1.145	-1.220	-1.295	-1.320	-1.345	-1.453	-1.561	-1.199	-0.837	-0.786	-0.734	-0.842	-0.950	-0.640
-0.970	-1.095	-1.220	-0.470	0.280	0.470	0.660	0.535	0.410	0.218	0.026	-0.192	-0.409	-0.456	-0.503	-0.665	-0.827	-0.747	-0.666	-0.635	-0.604	-0.458	-0.312	-0.451	-0.590	-1.015	-1.441	-1.326	-1.211	-1.102	-0.992	-0.902	-0.812	-0.463	-0.113	-0.578	-1.042	-1.173	-1.302	-1.347	-1.392	-1.400	-1.408	-1.121	-0.834	-0.797	-0.759	-0.782	-0.805	-0.665
-0.940	-1.090	-1.240	-0.490	0.260	0.550	0.840	0.640	0.440	0.172	-0.095	-0.353	-0.610	-0.768	-0.925	-1.013	-1.100	-1.042	-0.985	-0.708	-0.430	-0.353	-0.275	-0.607	-0.940	-1.242	-1.545	-1.347	-1.150	-1.032	-0.915	-0.718	-0.520	-0.255	0.010	-0.465	-0.940	-1.125	-1.310	-1.375	-1.440	-1.347	-1.255	-1.042	-0.830	-0.807	-0.785	-0.723	-0.660	-0.690
-1.147	-1.261	-1.375	-0.649	0.077	0.344	0.610	0.331	0.052	-0.215	-0.483	-0.641	-0.799	-0.882	-0.964	-0.987	-1.010	-0.945	-0.880	-0.570	-0.260	-0.330	-0.400	-0.740	-1.080	-1.263	-1.446	-1.258	-1.071	-0.939	-0.807	-0.545	-0.283	-0.123	0.037	-0.448	-0.934	-1.034	-1.134	-1.155	-1.175	-1.157	-1.139	-1.071	-1.002	-0.854	-0.706	-0.693	-0.680	-0.889
-1.355	-1.432	-1.510	-0.808	-0.105	0.138	0.380	0.022	-0.335	-0.603	-0.871	-0.929	-0.988	-0.996	-1.004	-0.962	-0.920	-0.847	-0.775	-0.432	-0.090	-0.307	-0.525	-0.873	-1.220	-1.283	-1.346	-1.169	-0.992	-0.846	-0.699	-0.372	-0.045	0.009	0.064	-0.432	-0.927	-0.943	-0.959	-0.934	-0.910	-0.966	-1.022	-1.099	-1.175	-0.901	-0.627	-0.664	-0.700	-1.087
-1.662	-1.629	-1.595	-1.026	-0.458	-0.299	-0.140	-0.426	-0.712	-0.906	-1.099	-1.003	-0.906	-0.875	-0.843	-0.737	-0.630	-0.565	-0.500	-0.360	-0.220	-0.460	-0.700	-1.040	-1.380	-1.358	-1.337	-1.110	-0.884	-0.742	-0.601	-0.264	0.073	0.007	-0.059	-0.470	-0.881	-0.912	-0.943	-0.894	-0.845	-0.906	-0.966	-0.992	-1.018	-0.748	-0.479	-0.599	-0.720	-1.146
-1.970	-1.825	-1.680	-1.245	-0.810	-0.735	-0.660	-0.875	-1.090	-1.209	-1.327	-1.076	-0.825	-0.754	-0.683	-0.511	-0.340	-0.283	-0.225	-0.288	-0.350	-0.613	-0.875	-1.208	-1.540	-1.434	-1.327	-1.051	-0.775	-0.639	-0.502	-0.156	0.190	0.004	-0.182	-0.509	-0.835	-0.881	-0.927	-0.854	-0.780	-0.845	-0.910	-0.885	-0.860	-0.595	-0.330	-0.535	-0.740	-1.205
-2.068	-1.906	-1.745	-1.479	-1.213	-1.101	-0.990	-0.944	-0.897	-0.962	-1.026	-0.745	-0.464	-0.418	-0.372	-0.256	-0.140	-0.205	-0.270	-0.430	-0.590	-0.825	-1.060	-1.335	-1.610	-1.479	-1.348	-0.987	-0.626	-0.445	-0.264	-0.083	0.097	-0.179	-0.456	-0.677	-0.899	-0.970	-1.042	-1.008	-0.975	-0.954	-0.934	-0.863	-0.792	-0.487	-0.181	-0.416	-0.650	-1.044
-2.165	-1.988	-1.810	-1.712	-1.615	-1.468	-1.320	-1.012	-0.705	-0.714	-0.724	-0.413	-0.103	-0.082	-0.061	-0.001	0.060	-0.128	-0.315	-0.573	-0.830	-1.038	-1.245	-1.462	-1.680	-1.524	-1.369	-0.923	-0.477	-0.252	-0.026	-0.011	0.005	-0.362	-0.729	-0.846	-0.962	-1.059	-1.156	-1.163	-1.170	-1.064	-0.958	-0.841	-0.725	-0.379	-0.033	-0.296	-0.560	-0.883
-2.013	-1.849	-1.685	-1.616	-1.548	-1.359	-1.170	-0.836	-0.502	-0.467	-0.432	-0.272	-0.111	-0.056	-0.001	0.005	0.010	-0.295	-0.600	-0.870	-1.140	-1.275	-1.410	-1.510	-1.610	-1.585	-1.559	-1.164	-0.769	-0.433	-0.098	-0.238	-0.378	-0.560	-0.742	-0.759	-0.776	-0.853	-0.931	-0.963	-0.995	-0.953	-0.911	-0.714	-0.518	-0.226	0.066	-0.167	-0.400	-0.621
-1.860	-1.710	-1.560	-1.520	-1.480	-1.250	-1.020	-0.660	-0.300	-0.220	-0.140	-0.130	-0.120	-0.030	0.060	0.010	-0.040	-0.463	-0.885	-1.167	-1.450	-1.512	-1.575	-1.558	-1.540	-1.645	-1.750	-1.405	-1.060	-0.615	-0.170	-0.465	-0.760	-0.757	-0.755	-0.673	-0.590	-0.647	-0.705	-0.762	-0.820	-0.843	-0.865	-0.588	-0.310	-0.073	0.165	-0.038	-0.240	-0.360
-1.540	-1.412	-1.284	-1.312	-1.339	-1.136	-0.933	-0.580	-0.228	-0.105	0.018	-0.104	-0.226	-0.188	-0.151	-0.258	-0.365	-0.765	-1.165	-1.340	-1.515	-1.435	-1.355	-1.425	-1.495	-1.698	-1.901	-1.544	-1.187	-0.791	-0.394	-0.522	-0.650	-0.507	-0.364	-0.236	-0.107	-0.284	-0.461	-0.468	-0.475	-0.614	-0.754	-0.518	-0.283	-0.062	0.159	0.039	-0.080	-0.130
-1.220	-1.114	-1.009	-1.103	-1.198	-1.022	-0.846	-0.501	-0.155	0.011	0.176	-0.078	-0.333	-0.347	-0.361	-0.526	-0.690	-1.067	-1.445	-1.512	-1.580	-1.357	-1.135	-1.292	-1.450	-1.751	-2.053	-1.684	-1.315	-0.966	-0.617	-0.579	-0.540	-0.256	0.027	0.201	0.375	0.079	-0.217	-0.174	-0.130	-0.386	-0.643	-0.449	-0.255	-0.051	0.153	0.116	0.080	0.099
-1.030	-0.847	-0.663	-0.875	-1.086	-0.978	-0.869	-0.636	-0.403	-0.284	-0.166	-0.357	-0.549	-0.585	-0.622	-0.848	-1.075	-1.335	-1.595	-1.565	-1.535	-1.370	-1.205	-1.360	-1.515	-1.779	-2.044	-1.613	-1.183	-0.827	-0.471	-0.426	-0.380	-0.076	0.229	0.348	0.467	0.137	-0.194	-0.154	-0.115	-0.303	-0.491	-0.254	-0.017	0.189	0.396	0.348	0.300	0.329
-0.840	-0.579	-0.318	-0.646	-0.975	-0.934	-0.893	-0.771	-0.650	-0.579	-0.508	-0.636	-0.765	-0.824	-0.883	-1.171	-1.460	-1.602	-1.745	-1.617	-1.490	-1.382	-1.275	-1.427	-1.580	-1.807	-2.035	-1.542	-1.050	-0.687	-0.325	-0.272	-0.220	0.105	0.430	0.495	0.560	0.195	-0.170	-0.135	-0.100	-0.220	-0.340	-0.060	0.220	0.430	0.640	0.580	0.520	0.559
-0.860	-0.626	-0.392	-0.643	-0.894	-0.955	-1.016	-0.902	-0.788	-0.688	-0.589	-0.720	-0.851	-0.882	-0.913	-1.139	-1.365	-1.610	-1.855	-1.690	-1.525	-1.470	-1.415	-1.540	-1.665	-1.841	-2.016	-1.592	-1.167	-0.873	-0.579	-0.509	-0.440	-0.134	0.171	0.297	0.423	0.148	-0.126	-0.096	-0.065	-0.042	-0.019	0.229	0.477	0.531	0.584	0.462	0.340	0.328
-0.880	-0.673	-0.466	-0.639	-0.812	-0.976	-1.139	-1.032	-0.925	-0.798	-0.671	-0.804	-0.937	-0.941	-0.944	-1.107	-1.270	-1.618	-1.965	-1.762	-1.560	-1.558	-1.555	-1.652	-1.750	-1.874	-1.998	-1.641	-1.285	-1.059	-0.833	-0.746	-0.660	-0.374	-0.088	0.099	0.285	0.101	-0.083	-0.056	-0.030	0.136	0.303	0.519	0.735	0.631	0.528	0.344	0.160	0.098
-0.850	-0.785	-0.721	-0.716	-0.711	-0.862	-1.012	-0.837	-0.663	-0.603	-0.543	-0.648	-0.754	-0.699	-0.644	-0.780	-0.915	-1.300	-1.685	-1.570	-1.455	-1.345	-1.235	-1.395	-1.555	-1.787	-2.019	-1.741	-1.462	-1.239	-1.016	-0.853	-0.690	-0.368	-0.046	0.086	0.218	-0.051	-0.319	-0.322	-0.325	-0.021	0.284	0.403	0.523	0.342	0.161	-0.039	-0.240	-0.407
-0.820	-0.897	-0.975	-0.792	-0.610	-0.748	-0.885	-0.643	-0.400	-0.407	-0.415	-0.493	-0.570	-0.458	-0.345	-0.453	-0.560	-0.982	-1.405	-1.377	-1.350	-1.133	-0.915	-1.137	-1.360	-1.700	-2.040	-1.840	-1.640	-1.420	-1.200	-0.960	-0.720	-0.363	-0.005	0.073	0.150	-0.203	-0.555	-0.588	-0.620	-0.177	0.265	0.288	0.310	0.052	-0.205	-0.423	-0.640	-0.912
-0.835	-0.982	-1.128	-0.955	-0.781	-0.828	-0.874	-0.606	-0.338	-0.327	-0.316	-0.365	-0.414	-0.398	-0.382	-0.366	-0.350	-0.583	-0.816	-0.889	-0.962	-0.746	-0.529	-0.797	-1.065	-1.441	-1.816	-1.667	-1.517	-1.163	-0.809	-0.644	-0.480	-0.223	0.034	-0.003	-0.041	-0.439	-0.837	-0.835	-0.833	-0.540	-0.247	-0.259	-0.271	-0.398	-0.526	-0.753	-0.980	-1.229
-0.850	-1.066	-1.281	-1.117	-0.952	-0.908	-0.864	-0.569	-0.275	-0.246	-0.216	-0.237	-0.258	-0.338	-0.419	-0.279	-0.140	-0.184	-0.228	-0.401	-0.575	-0.359	-0.142	-0.456	-0.770	-1.181	-1.592	-1.494	-1.395	-0.906	-0.417	-0.329	-0.240	-0.083	0.074	-0.079	-0.233	-0.676	-1.119	-1.082	-1.045	-0.902	-0.759	-0.806	-0.853	-0.849	-0.846	-1.083	-1.320	-1.546
-0.555	-0.755	-0.954	-0.944	-0.934	-0.813	-0.693	-0.423	-0.152	-0.090	-0.027	-0.199	-0.371	-0.393	-0.416	-0.183	0.050	0.066	0.081	-0.178	-0.437	-0.212	0.014	-0.226	-0.465	-0.837	-1.209	-1.101	-0.992	-0.624	-0.256	-0.218	-0.180	-0.043	0.093	-0.195	-0.484	-0.792	-1.101	-1.009	-0.917	-0.974	-1.031	-1.017	-1.004	-0.855	-0.707	-0.913	-1.120	-1.387
-0.260	-0.444	-0.627	-0.771	-0.915	-0.719	-0.522	-0.276	-0.030	0.066	0.162	-0.161	-0.485	-0.449	-0.412	-0.086	0.240	0.315	0.390	0.045	-0.300	-0.065	0.170	0.005	-0.160	-0.492	-0.825	-0.708	-0.590	-0.342	-0.095	-0.107	-0.120	-0.004	0.112	-0.311	-0.735	-0.909	-1.083	-0.936	-0.790	-1.046	-1.302	-1.229	-1.155	-0.861	-0.568	-0.744	-0.920	-1.229
0.085	-0.143	-0.371	-0.663	-0.956	-0.784	-0.612	-0.440	-0.268	-0.108	0.052	-0.128	-0.309	-0.199	-0.089	0.230	0.550	0.549	0.549	0.348	0.148	0.252	0.356	0.101	-0.155	-0.328	-0.501	-0.474	-0.448	-0.316	-0.184	-0.062	0.060	0.166	0.272	-0.182	-0.636	-0.720	-0.804	-0.758	-0.712	-0.948	-1.184	-1.020	-0.856	-0.737	-0.618	-0.759	-0.900	-1.125
0.430	0.158	-0.114	-0.556	-0.998	-0.849	-0.701	-0.603	-0.505	-0.282	-0.059	-0.096	-0.133	0.051	0.234	0.547	0.860	0.784	0.708	0.651	0.595	0.569	0.542	0.196	-0.150	-0.164	-0.178	-0.241	-0.305	-0.289	-0.272	-0.016	0.240	0.336	0.431	-0.053	-0.537	-0.532	-0.526	-0.581	-0.635	-0.851	-1.066	-0.812	-0.558	-0.613	-0.669	-0.774	-0.880	-1.022
0.785	0.349	-0.087	-0.418	-0.749	-0.645	-0.541	-0.472	-0.403	-0.201	0.001	-0.048	-0.096	0.025	0.147	0.498	0.850	0.763	0.676	0.684	0.692	0.546	0.399	0.102	-0.195	-0.074	0.046	-0.103	-0.253	-0.292	-0.331	-0.011	0.310	0.420	0.531	0.121	-0.289	-0.368	-0.448	-0.608	-0.768	-0.848	-0.928	-0.738	-0.549	-0.639	-0.729	-0.895	-1.060	-1.023
1.140	0.540	-0.060	-0.280	-0.500	-0.440	-0.380	-0.340	-0.300	-0.120	0.060	-0.000	-0.060	0.000	0.060	0.450	0.840	0.742	0.645	0.718	0.790	0.523	0.255	0.007	-0.240	0.015	0.270	0.035	-0.200	-0.295	-0.390	-0.005	0.380	0.505	0.630	0.295	-0.040	-0.205	-0.370	-0.635	-0.900	-0.845	-0.790	-0.665	-0.540	-0.665	-0.790	-1.015	-1.240	-1.025
1.088	0.527	-0.034	-0.269	-0.505	-0.371	-0.236	-0.247	-0.258	-0.125	0.008	-0.084	-0.176	-0.043	0.089	0.432	0.775	0.612	0.449	0.492	0.534	0.366	0.198	0.080	-0.038	0.088	0.214	-0.080	-0.374	-0.213	-0.052	0.289	0.630	0.652	0.673	0.320	-0.034	-0.237	-0.441	-0.659	-0.877	-0.768	-0.659	-0.495	-0.331	-0.352	-0.373	-0.674	-0.975	-0.777
1.035	0.514	-0.008	-0.259	-0.510	-0.301	-0.092	-0.154	-0.215	-0.129	-0.044	-0.168	-0.293	-0.087	0.119	0.414	0.710	0.482	0.254	0.266	0.278	0.209	0.141	0.153	0.165	0.162	0.159	-0.194	-0.548	-0.131	0.286	0.583	0.880	0.798	0.716	0.344	-0.027	-0.269	-0.511	-0.683	-0.855	-0.692	-0.529	-0.326	-0.123	-0.039	0.044	-0.333	-0.710	-0.530
1.042	0.546	0.049	-0.278	-0.605	-0.332	-0.059	-0.116	-0.173	-0.159	-0.146	-0.177	-0.209	-0.100	0.008	0.152	0.295	0.127	-0.042	0.020	0.081	0.078	0.074	0.091	0.107	0.020	-0.067	-0.334	-0.601	-0.028	0.544	0.667	0.790	0.715	0.639	0.234	-0.171	-0.362	-0.552	-0.657	-0.762	-0.520	-0.278	-0.156	-0.034	-0.022	-0.009	-0.252	-0.495	-0.437
1.050	0.577	0.105	-0.297	-0.700	-0.363	-0.025	-0.078	-0.130	-0.189	-0.248	-0.186	-0.125	-0.114	-0.102	-0.111	-0.120	-0.229	-0.338	-0.226	-0.115	-0.054	0.007	0.029	0.050	-0.121	-0.292	-0.474	-0.655	0.074	0.802	0.751	0.700	0.631	0.562	0.124	-0.315	-0.454	-0.593	-0.631	-0.670	-0.349	-0.027	0.014	0.055	-0.004	-0.062	-0.171	-0.280	-0.345
0.857	0.549	0.241	-0.097	-0.435	-0.118	0.199	0.031	-0.137	-0.303	-0.469	-0.320	-0.171	-0.197	-0.223	-0.254	-0.285	-0.304	-0.323	-0.267	-0.211	-0.235	-0.259	-0.213	-0.168	-0.268	-0.368	-0.378	-0.389	0.126	0.641	0.670	0.700	0.553	0.406	0.003	-0.399	-0.466	-0.533	-0.535	-0.538	-0.307	-0.077	-0.162	-0.246	-0.296	-0.346	-0.320	-0.295	-0.277
0.665	0.521	0.378	0.104	-0.170	0.126	0.423	0.139	-0.145	-0.418	-0.691	-0.454	-0.218	-0.281	-0.344	-0.397	-0.450	-0.379	-0.309	-0.308	-0.307	-0.417	-0.526	-0.456	-0.385	-0.414	-0.444	-0.283	-0.123	0.178	0.479	0.589	0.700	0.474	0.249	-0.117	-0.482	-0.478	-0.474	-0.439	-0.405	-0.266	-0.126	-0.337	-0.547	-0.588	-0.629	-0.469	-0.310	-0.210
0.642	0.473	0.304	0.254	0.205	0.326	0.446	0.202	-0.042	-0.378	-0.713	-0.548	-0.384	-0.454	-0.524	-0.570	-0.615	-0.625	-0.634	-0.619	-0.604	-0.598	-0.593	-0.623	-0.653	-0.616	-0.579	-0.408	-0.236	-0.035	0.167	0.408	0.650	0.351	0.052	-0.347	-0.746	-0.635	-0.524	-0.503	-0.483	-0.484	-0.486	-0.647	-0.809	-0.660	-0.512	-0.288	-0.065	0.143
0.620	0.425	0.230	0.405	0.580	0.525	0.470	0.265	0.060	-0.337	-0.735	-0.643	-0.550	-0.628	-0.705	-0.742	-0.780	-0.870	-0.960	-0.930	-0.900	-0.780	-0.660	-0.790	-0.920	-0.817	-0.715	-0.532	-0.350	-0.247	-0.145	0.228	0.600	0.227	-0.145	-0.578	-1.010	-0.792	-0.575	-0.568	-0.560	-0.703	-0.845	-0.958	-1.070	-0.732	-0.395	-0.107	0.180	0.495
0.867	0.578	0.288	0.403	0.519	0.449	0.379	0.245	0.110	-0.189	-0.487	-0.531	-0.575	-0.679	-0.782	-0.876	-0.970	-0.981	-0.992	-0.819	-0.645	-0.606	-0.568	-0.759	-0.950	-0.903	-0.856	-0.708	-0.561	-0.399	-0.237	0.100	0.437	0.023	-0.391	-0.736	-1.080	-0.874	-0.669	-0.783	-0.897	-0.965	-1.032	-1.034	-1.036	-0.588	-0.141	0.137	0.415	0.722
1.115	0.731	0.346	0.402	0.457	0.373	0.289	0.224	0.160	-0.040	-0.240	-0.420	-0.600	-0.730	-0.860	-1.010	-1.160	-1.093	-1.025	-0.708	-0.390	-0.432	-0.475	-0.728	-0.980	-0.988	-0.996	-0.884	-0.772	-0.551	-0.329	-0.027	0.275	-0.181	-0.637	-0.894	-1.150	-0.956	-0.762	-0.999	-1.235	-1.227	-1.219	-1.111	-1.002	-0.444	0.114	0.382	0.650	0.948
1.262	0.993	0.724	0.645	0.566	0.517	0.468	0.319	0.170	0.004	-0.162	-0.294	-0.425	-0.581	-0.738	-0.889	-1.040	-1.004	-0.968	-0.821	-0.675	-0.724	-0.772	-0.911	-1.050	-0.973	-0.897	-0.805	-0.714	-0.477	-0.241	-0.049	0.143	-0.301	-0.744	-0.902	-1.060	-0.868	-0.676	-0.914	-1.153	-1.134	-1.116	-0.997	-0.879	-0.325	0.228	0.592	0.955	1.145
1.410	1.256	1.103	0.889	0.675	0.661	0.647	0.414	0.180	0.048	-0.085	-0.167	-0.250	-0.432	-0.615	-0.768	-0.920	-0.915	-0.910	-0.935	-0.960	-1.015	-1.070	-1.095	-1.120	-0.959	-0.798	-0.726	-0.655	-0.404	-0.152	-0.071	0.010	-0.420	-0.850	-0.910	-0.970	-0.780	-0.590	-0.830	-1.070	-1.041	-1.012	-0.884	-0.755	-0.206	0.342	0.801	1.260	1.341
0.988	1.029	1.071	0.967	0.864	0.675	0.487	0.368	0.250	0.136	0.023	-0.191	-0.405	-0.554	-0.702	-0.746	-0.790	-0.771	-0.753	-0.844	-0.935	-0.856	-0.777	-0.889	-1.000	-0.804	-0.608	-0.572	-0.536	-0.310	-0.084	-0.078	-0.073	-0.369	-0.666	-0.648	-0.630	-0.592	-0.554	-0.741	-0.927	-0.938	-0.949	-0.855	-0.761	-0.207	0.347	0.841	1.335	1.308
0.565	0.802	1.039	1.046	1.052	0.689	0.326	0.323	0.320	0.225	0.130	-0.215	-0.560	-0.675	-0.790	-0.725	-0.660	-0.628	-0.595	-0.753	-0.910	-0.698	-0.485	-0.683	-0.880	-0.649	-0.419	-0.418	-0.417	-0.217	-0.016	-0.086	-0.155	-0.319	-0.482	-0.386	-0.290	-0.404	-0.518	-0.651	-0.785	-0.836	-0.886	-0.827	-0.767	-0.208	0.351	0.881	1.410	1.274
-0.038	0.330	0.697	0.679	0.661	0.303	-0.054	0.053	0.160	0.129	0.097	-0.214	-0.525	-0.631	-0.738	-0.594	-0.450	-0.444	-0.438	-0.536	-0.635	-0.499	-0.363	-0.511	-0.660	-0.465	-0.269	-0.319	-0.369	-0.258	-0.148	-0.263	-0.378	-0.313	-0.249	-0.214	-0.180	-0.271	-0.361	-0.457	-0.552	-0.663	-0.773	-0.713	-0.654	-0.059	0.536	0.935	1.335	1.216
-0.640	-0.142	0.355	0.312	0.270	-0.083	-0.435	-0.217	0.000	0.032	0.065	-0.212	-0.490	-0.588	-0.685	-0.463	-0.240	-0.260	-0.280	-0.320	-0.360	-0.300	-0.240	-0.340	-0.440	-0.280	-0.120	-0.220	-0.320	-0.300	-0.280	-0.440	-0.600	-0.308	-0.015	-0.043	-0.070	-0.138	-0.205	-0.263	-0.320	-0.490	-0.660	-0.600	-0.540	0.090	0.720	0.990	1.260	1.158
-0.867	-0.470	-0.073	-0.051	-0.029	-0.117	-0.204	-0.047	0.110	0.124	0.138	-0.253	-0.644	-0.740	-0.836	-0.632	-0.427	-0.364	-0.301	-0.307	-0.314	-0.245	-0.177	-0.273	-0.370	-0.323	-0.276	-0.314	-0.353	-0.346	-0.339	-0.467	-0.595	-0.280	0.034	-0.016	-0.066	0.078	0.223	0.143	0.062	-0.184	-0.431	-0.308	-0.185	0.373	0.931	1.009	1.088	0.983
-1.095	-0.798	-0.501	-0.414	-0.328	-0.151	0.026	0.123	0.220	0.216	0.211	-0.293	-0.797	-0.892	-0.986	-0.801	-0.615	-0.468	-0.321	-0.294	-0.268	-0.191	-0.114	-0.207	-0.300	-0.366	-0.432	-0.409	-0.385	-0.391	-0.398	-0.494	-0.590	-0.253	0.084	0.011	-0.063	0.294	0.651	0.548	0.445	0.121	-0.203	-0.016	0.170	0.656	1.143	1.029	0.915	0.809
-0.873	-0.601	-0.329	-0.218	-0.106	0.065	0.237	0.238	0.240	0.107	-0.026	-0.413	-0.801	-0.814	-0.827	-0.665	-0.502	-0.337	-0.172	-0.247	-0.321	-0.181	-0.041	-0.155	-0.270	-0.404	-0.539	-0.503	-0.468	-0.352	-0.236	-0.261	-0.285	0.054	0.393	0.357	0.321	0.605	0.889	0.848	0.808	0.437	0.066	0.176	0.285	0.754	1.224	1.183	1.143	0.859
-0.650	-0.404	-0.158	-0.021	0.115	0.281	0.447	0.354	0.260	-0.001	-0.263	-0.534	-0.805	-0.736	-0.667	-0.529	-0.390	-0.206	-0.022	-0.199	-0.375	-0.171	0.032	-0.104	-0.240	-0.443	-0.645	-0.598	-0.550	-0.313	-0.075	-0.028	0.020	0.361	0.702	0.704	0.705	0.916	1.128	1.149	1.170	0.752	0.335	0.367	0.400	0.852	1.305	1.338	1.370	0.910
-0.328	-0.187	-0.046	0.115	0.276	0.272	0.268	0.194	0.120	-0.015	-0.149	-0.239	-0.329	-0.288	-0.248	-0.113	0.022	0.095	0.167	-0.056	-0.279	-0.162	-0.044	-0.177	-0.310	-0.506	-0.701	-0.602	-0.503	-0.088	0.326	0.411	0.495	0.788	1.082	1.050	1.019	1.007	0.996	1.089	1.183	0.718	0.254	0.319	0.385	0.786	1.186	1.237	1.287	0.906
-0.005	0.031	0.066	0.252	0.437	0.263	0.089	0.034	-0.020	-0.028	-0.036	0.056	0.147	0.159	0.171	0.303	0.435	0.396	0.356	0.087	-0.183	-0.152	-0.121	-0.251	-0.380	-0.569	-0.758	-0.606	-0.455	0.136	0.728	0.849	0.970	1.216	1.461	1.397	1.333	1.098	0.864	1.029	1.195	0.684	0.172	0.271	0.370	0.719	1.068	1.136	1.205	0.901
0.427	0.228	0.028	0.158	0.289	0.294	0.299	0.205	0.110	0.123	0.137	0.265	0.394	0.367	0.341	0.369	0.398	0.397	0.396	0.225	0.054	0.033	0.012	-0.129	-0.270	-0.517	-0.764	-0.431	-0.097	0.431	0.959	1.017	1.075	1.123	1.171	1.088	1.006	0.899	0.792	0.885	0.978	0.574	0.171	0.298	0.425	0.547	0.669	0.786	0.902	0.652
0.860	0.425	-0.010	0.065	0.140	0.325	0.510	0.375	0.240	0.275	0.310	0.475	0.640	0.575	0.510	0.435	0.360	0.398	0.435	0.362	0.290	0.218	0.145	-0.007	-0.160	-0.465	-0.770	-0.255	0.260	0.725	1.190	1.185	1.180	1.030	0.880	0.780	0.680	0.700	0.720	0.740	0.760	0.465	0.170	0.325	0.480	0.375	0.270	0.435	0.600	0.403
0.860	0.567	0.275	0.303	0.330	0.493	0.655	0.552	0.450	0.343	0.236	0.373	0.511	0.449	0.387	0.380	0.372	0.597	0.821	0.685	0.549	0.568	0.587	0.386	0.185	-0.129	-0.444	0.032	0.507	0.798	1.089	1.004	0.920	0.851	0.782	0.763	0.744	0.690	0.636	0.687	0.738	0.549	0.361	0.363	0.365	0.352	0.339	0.451	0.562	0.447
0.860	0.710	0.560	0.540	0.520	0.660	0.800	0.730	0.660	0.411	0.161	0.272	0.383	0.323	0.264	0.324	0.385	0.796	1.206	1.007	0.808	0.918	1.029	0.779	0.530	0.206	-0.118	0.319	0.755	0.871	0.988	0.824	0.660	0.672	0.684	0.746	0.807	0.679	0.551	0.633	0.715	0.634	0.553	0.401	0.250	0.329	0.407	0.466	0.525	0.492
0.480	0.497	0.515	0.543	0.570	0.653	0.735	0.838	0.940	0.643	0.347	0.460	0.574	0.607	0.641	0.734	0.827	1.140	1.452	1.234	1.016	1.013	1.011	0.793	0.575	0.402	0.229	0.506	0.782	0.789	0.796	0.583	0.370	0.508	0.646	0.698	0.751	0.519	0.287	0.590	0.893	0.798	0.704	0.624	0.545	0.691	0.836	0.807	0.778	0.767
0.100	0.285	0.470	0.545	0.620	0.645	0.670	0.945	1.220	0.876	0.532	0.649	0.765	0.891	1.018	1.144	1.270	1.484	1.698	1.461	1.225	1.109	0.993	0.806	0.620	0.598	0.575	0.693	0.810	0.708	0.605	0.342	0.080	0.344	0.607	0.651	0.695	0.359	0.022	0.546	1.070	0.963	0.855	0.847	0.840	1.052	1.265	1.148	1.030	1.042
-0.060	0.097	0.255	0.388	0.520	0.647	0.775	1.023	1.270	1.029	0.788	0.947	1.106	1.240	1.374	1.403	1.433	1.473	1.513	1.198	0.884	0.899	0.914	0.795	0.675	0.613	0.551	0.609	0.667	0.496	0.324	0.087	-0.150	-0.005	0.139	0.204	0.269	0.123	-0.022	0.443	0.907	0.922	0.936	0.881	0.825	1.004	1.184	1.183	1.183	1.208
-0.220	-0.090	0.040	0.230	0.420	0.650	0.880	1.100	1.320	1.182	1.044	1.246	1.448	1.589	1.731	1.663	1.595	1.462	1.329	0.936	0.543	0.689	0.836	0.783	0.730	0.629	0.527	0.526	0.525	0.284	0.042	-0.169	-0.380	-0.354	-0.329	-0.243	-0.158	-0.112	-0.066	0.339	0.745	0.881	1.018	0.914	0.810	0.956	1.103	1.219	1.335	1.373
0.020	-0.078	-0.175	0.162	0.500	0.728	0.955	1.052	1.150	1.090	1.029	1.204	1.379	1.548	1.718	1.578	1.438	1.306	1.174	0.808	0.441	0.635	0.828	0.752	0.675	0.589	0.504	0.333	0.162	-0.083	-0.329	-0.479	-0.630	-0.623	-0.617	-0.465	-0.314	-0.272	-0.231	0.106	0.443	0.591	0.739	0.662	0.585	0.748	0.911	1.014	1.118	1.238
0.260	-0.065	-0.390	0.095	0.580	0.805	1.030	1.005	0.980	0.998	1.015	1.162	1.310	1.508	1.705	1.493	1.280	1.150	1.020	0.680	0.340	0.580	0.820	0.720	0.620	0.550	0.480	0.140	-0.200	-0.450	-0.700	-0.790	-0.880	-0.893	-0.905	-0.687	-0.470	-0.432	-0.395	-0.128	0.140	0.300	0.460	0.410	0.360	0.540	0.720	0.810	0.900	1.103
0.413	-0.006	-0.424	0.107	0.639	0.790	0.942	0.828	0.715	0.728	0.740	0.988	1.235	1.443	1.650	1.398	1.145	1.022	0.898	0.590	0.281	0.508	0.734	0.541	0.348	0.290	0.232	-0.061	-0.354	-0.512	-0.669	-0.842	-1.015	-1.031	-1.048	-0.859	-0.670	-0.641	-0.613	-0.344	-0.075	0.025	0.126	0.301	0.476	0.672	0.867	0.847	0.828	1.085
0.565	0.053	-0.459	0.119	0.698	0.776	0.854	0.652	0.450	0.457	0.465	0.813	1.160	1.378	1.595	1.302	1.010	0.893	0.776	0.499	0.222	0.436	0.649	0.362	0.075	0.029	-0.016	-0.262	-0.508	-0.573	-0.639	-0.894	-1.150	-1.170	-1.190	-1.030	-0.870	-0.850	-0.830	-0.560	-0.290	-0.249	-0.209	0.192	0.592	0.803	1.014	0.884	0.755	1.068
0.718	0.227	-0.263	0.222	0.706	0.681	0.656	0.545	0.435	0.387	0.340	0.657	0.975	1.172	1.370	1.073	0.775	0.535	0.294	0.129	-0.036	0.163	0.363	0.178	-0.007	-0.106	-0.204	-0.223	-0.241	-0.450	-0.658	-0.982	-1.305	-1.284	-1.262	-1.106	-0.950	-0.784	-0.618	-0.451	-0.285	-0.189	-0.093	0.318	0.729	0.905	1.081	0.937	0.792	1.065
0.870	0.401	-0.068	0.324	0.715	0.586	0.457	0.439	0.420	0.317	0.215	0.503	0.790	0.968	1.145	0.843	0.540	0.176	-0.187	-0.241	-0.295	-0.109	0.078	-0.006	-0.090	-0.241	-0.392	-0.184	0.025	-0.326	-0.678	-1.069	-1.460	-1.397	-1.335	-1.182	-1.030	-0.718	-0.405	-0.343	-0.280	-0.129	0.023	0.444	0.865	1.006	1.148	0.989	0.830	1.062
0.802	0.465	0.128	0.356	0.584	0.572	0.559	0.507	0.455	0.312	0.170	0.518	0.865	0.927	0.990	0.632	0.275	-0.017	-0.309	-0.327	-0.344	-0.121	0.102	0.110	0.117	0.018	-0.081	0.030	0.141	-0.278	-0.697	-1.056	-1.415	-1.311	-1.208	-1.014	-0.820	-0.586	-0.353	-0.274	-0.195	-0.058	0.078	0.535	0.991	0.938	0.884	0.936	0.988	1.075
0.735	0.529	0.324	0.388	0.453	0.557	0.661	0.576	0.490	0.307	0.125	0.532	0.940	0.887	0.835	0.422	0.010	-0.211	-0.431	-0.412	-0.393	-0.133	0.126	0.226	0.325	0.278	0.231	0.244	0.257	-0.229	-0.716	-1.043	-1.370	-1.225	-1.080	-0.845	-0.610	-0.455	-0.300	-0.205	-0.110	0.012	0.134	0.626	1.118	0.869	0.621	0.883	1.145	1.088
0.828	0.583	0.339	0.495	0.651	0.837	1.023	0.799	0.575	0.487	0.400	0.728	1.055	0.837	0.620	0.272	-0.075	-0.249	-0.423	-0.447	-0.471	-0.175	0.121	0.262	0.402	0.383	0.363	0.218	0.074	-0.341	-0.756	-0.980	-1.205	-1.139	-1.073	-0.851	-0.630	-0.554	-0.477	-0.311	-0.145	0.067	0.279	0.597	0.914	0.596	0.278	0.670	1.062	0.880
[truncated: 150 more columns]
