# Supplementary material for: Tunable chiral and nematic states in the triple-Q antiferromagnet Co1/3TaS2
Source: Nat Commun. 2026 Jan 31;17:2212. doi: 10.1038/s41467-026-68843-0 (PMC12963503; doi:10.1038/s41467-026-68843-0)
Supplement: Supplementary file 3 — Source Data [file 41467_2026_68843_MOESM3_ESM.zip › Fig5f.txt]

B(T)	MCD	B(T)	MCD	B(T)	MCD	G	H	I	J
0.0000	-0.27560	-5.0000	-0.58760	5.0000	0.17780
0.0000	-0.27940	-5.0000	-0.59300	5.0000	0.18980
-0.0024000	-0.28680	-4.9963	-0.59140	4.9939	0.18840
-0.015500	-0.28960	-4.9835	-0.58600	4.9811	0.18920
-0.028500	-0.28880	-4.9704	-0.58440	4.9680	0.19240
-0.041900	-0.28440	-4.9571	-0.58620	4.9547	0.18940
-0.054900	-0.28500	-4.9437	-0.58560	4.9416	0.19980
-0.068300	-0.29180	-4.9307	-0.59420	4.9283	0.20080
-0.081300	-0.29420	-4.9176	-0.58600	4.9152	0.19420
-0.094700	-0.28900	-4.9043	-0.58600	4.9019	0.19300
-0.10800	-0.28000	-4.8909	-0.59480	4.8885	0.20780
-0.12110	-0.28000	-4.8779	-0.59760	4.8755	0.21340
-0.13440	-0.27640	-4.8645	-0.59540	4.8621	0.21060
-0.14750	-0.28220	-4.8509	-0.60580	4.8491	0.21780
-0.16080	-0.27540	-4.8379	-0.59960	4.8355	0.22200
-0.17390	-0.26280	-4.8245	-0.60340	4.8224	0.21520
-0.18750	-0.26680	-4.8115	-0.61080	4.8091	0.21240
-0.20050	-0.27280	-4.7979	-0.61300	4.7957	0.21480
-0.21390	-0.26240	-4.7845	-0.61960	4.7821	0.22000
-0.22720	-0.25180	-4.7712	-0.62440	4.7688	0.22540
-0.24080	-0.25400	-4.7581	-0.62520	4.7557	0.22460
-0.25390	-0.24700	-4.7445	-0.62600	4.7424	0.22160
-0.26720	-0.24340	-4.7315	-0.62680	4.7291	0.22340
-0.28050	-0.25220	-4.7181	-0.63160	4.7157	0.23400
-0.29390	-0.25420	-4.7051	-0.63520	4.7027	0.23840
-0.30720	-0.25120	-4.6915	-0.62720	4.6893	0.24680
-0.32030	-0.24420	-4.6781	-0.63400	4.6757	0.24920
-0.33360	-0.24520	-4.6648	-0.63540	4.6624	0.24180
-0.34720	-0.24420	-4.6515	-0.63640	4.6493	0.23820
-0.36030	-0.24420	-4.6381	-0.63380	4.6360	0.24420
-0.37360	-0.24580	-4.6248	-0.63700	4.6224	0.24080
-0.38690	-0.24060	-4.6115	-0.64660	4.6093	0.24480
-0.40050	-0.23780	-4.5984	-0.64260	4.5960	0.24520
-0.41360	-0.24280	-4.5848	-0.64060	4.5827	0.25440
-0.42690	-0.24020	-4.5717	-0.64460	4.5693	0.25500
-0.44000	-0.23480	-4.5584	-0.64940	4.5560	0.26540
-0.45360	-0.23360	-4.5453	-0.64520	4.5429	0.26660
-0.46690	-0.24320	-4.5317	-0.64480	4.5296	0.26460
-0.48000	-0.23760	-4.5184	-0.64940	4.5160	0.26700
-0.49330	-0.22960	-4.5051	-0.64920	4.5029	0.26780
-0.50690	-0.23480	-4.4917	-0.65380	4.4896	0.27260
-0.52030	-0.23140	-4.4781	-0.65980	4.4763	0.27900
-0.53330	-0.23580	-4.4651	-0.66580	4.4627	0.27820
-0.54670	-0.24000	-4.4517	-0.66040	4.4496	0.28360
-0.56030	-0.23880	-4.4387	-0.65720	4.4363	0.27900
-0.57330	-0.24120	-4.4251	-0.66860	4.4229	0.28480
-0.58670	-0.24160	-4.4120	-0.66660	4.4093	0.28280
-0.59970	-0.24420	-4.3987	-0.67280	4.3963	0.29440
-0.61330	-0.24400	-4.3853	-0.67520	4.3829	0.29560
-0.62670	-0.23880	-4.3717	-0.67800	4.3696	0.29740
-0.63970	-0.24180	-4.3587	-0.68040	4.3560	0.29660
-0.65310	-0.24140	-4.3453	-0.68720	4.3429	0.30240
-0.66670	-0.24400	-4.3323	-0.69160	4.3296	0.29840
-0.67970	-0.24680	-4.3187	-0.69060	4.3165	0.29180
-0.69310	-0.25960	-4.3053	-0.69560	4.3029	0.29300
-0.70610	-0.26220	-4.2920	-0.69280	4.2896	0.30020
-0.71970	-0.27460	-4.2789	-0.69500	4.2765	0.30160
-0.73310	-0.28240	-4.2653	-0.69800	4.2632	0.31000
-0.74610	-0.28940	-4.2523	-0.69940	4.2499	0.31060
-0.75950	-0.29340	-4.2389	-0.70460	4.2365	0.31740
-0.77310	-0.29900	-4.2256	-0.70360	4.2232	0.32560
-0.78610	-0.31200	-4.2120	-0.70180	4.2101	0.33220
-0.79950	-0.32120	-4.1989	-0.70680	4.1965	0.32220
-0.81280	-0.33240	-4.1856	-0.71620	4.1835	0.32020
-0.82640	-0.35040	-4.1725	-0.71020	4.1701	0.33040
-0.83950	-0.35820	-4.1589	-0.70520	4.1568	0.33400
-0.85280	-0.36580	-4.1456	-0.71580	4.1435	0.33680
-0.86590	-0.39320	-4.1325	-0.72780	4.1301	0.33500
-0.87950	-0.41180	-4.1192	-0.72300	4.1168	0.33800
-0.89280	-0.43060	-4.1056	-0.72840	4.1035	0.33860
-0.90590	-0.45520	-4.0925	-0.71980	4.0899	0.34140
-0.91890	-0.47180	-4.0792	-0.72420	4.0768	0.33960
-0.93250	-0.49480	-4.0659	-0.72200	4.0635	0.34420
-0.94590	-0.51880	-4.0523	-0.73020	4.0504	0.34160
-0.95890	-0.54020	-4.0392	-0.74180	4.0368	0.35080
-0.97230	-0.56720	-4.0259	-0.73860	4.0237	0.35340
-0.98590	-0.59780	-4.0125	-0.72940	4.0104	0.35380
-0.99890	-0.63820	-3.9992	-0.73680	3.9971	0.35560
-1.0123	-0.66960	-3.9859	-0.73840	3.9835	0.36120
-1.0253	-0.70160	-3.9728	-0.74400	3.9704	0.36700
-1.0389	-0.73500	-3.9595	-0.74560	3.9571	0.37040
-1.0520	-0.76780	-3.9461	-0.74420	3.9440	0.37780
-1.0653	-0.79100	-3.9328	-0.75740	3.9304	0.37340
-1.0784	-0.82080	-3.9195	-0.75780	3.9171	0.37880
-1.0917	-0.85440	-3.9061	-0.74740	3.9040	0.37700
-1.1048	-0.88880	-3.8925	-0.74900	3.8907	0.37560
-1.1179	-0.91300	-3.8795	-0.75120	3.8771	0.38100
-1.1312	-0.93020	-3.8661	-0.75380	3.8640	0.39300
-1.1443	-0.95120	-3.8531	-0.75700	3.8507	0.38760
-1.1579	-0.97380	-3.8395	-0.76400	3.8376	0.37860
-1.1709	-0.98840	-3.8264	-0.77180	3.8240	0.39020
-1.1843	-1.0014	-3.8131	-0.76420	3.8107	0.39400
-1.1973	-1.0230	-3.7997	-0.76220	3.7976	0.39840
-1.2107	-1.0320	-3.7861	-0.76840	3.7845	0.39560
-1.2237	-1.0364	-3.7731	-0.76680	3.7709	0.39360
-1.2371	-1.0446	-3.7597	-0.77100	3.7576	0.39880
-1.2501	-1.0450	-3.7464	-0.77920	3.7445	0.40640
-1.2632	-1.0444	-3.7328	-0.78540	3.7312	0.41220
-1.2765	-1.0414	-3.7197	-0.78640	3.7181	0.41600
-1.2896	-1.0434	-3.7064	-0.78360	3.7051	0.42260
-1.3029	-1.0402	-3.6933	-0.78540	3.6917	0.42680
-1.3163	-1.0316	-3.6797	-0.79120	3.6787	0.42920
-1.3293	-1.0320	-3.6664	-0.78900	3.6653	0.43220
-1.3427	-1.0288	-3.6531	-0.79120	3.6520	0.43900
-1.3557	-1.0330	-3.6400	-0.78980	3.6389	0.45340
-1.3693	-1.0312	-3.6264	-0.79420	3.6259	0.44320
-1.3827	-1.0206	-3.6131	-0.79820	3.6125	0.44780
-1.3957	-1.0186	-3.6000	-0.80080	3.5995	0.44700
-1.4091	-1.0230	-3.5867	-0.80880	3.5861	0.45880
-1.4227	-1.0296	-3.5731	-0.81200	3.5731	0.46820
-1.4357	-1.0224	-3.5600	-0.80400	3.5597	0.46140
-1.4488	-1.0156	-3.5467	-0.79680	3.5467	0.47220
-1.4621	-1.0054	-3.5336	-0.79900	3.5333	0.47620
-1.4755	-1.0008	-3.5200	-0.80300	3.5203	0.48320
-1.4888	-1.0116	-3.5069	-0.80560	3.5069	0.49520
-1.5019	-1.0182	-3.4936	-0.80640	3.4936	0.50180
-1.5152	-1.0050	-3.4803	-0.81560	3.4803	0.51200
-1.5285	-1.0046	-3.4667	-0.82240	3.4672	0.52200
-1.5416	-1.0114	-3.4536	-0.81360	3.4539	0.52720
-1.5549	-1.0038	-3.4403	-0.80740	3.4405	0.54120
-1.5680	-0.99600	-3.4269	-0.80280	3.4272	0.55240
-1.5811	-1.0002	-3.4136	-0.79400	3.4141	0.55460
-1.5944	-0.99400	-3.4003	-0.79020	3.4008	0.56300
-1.6077	-0.98960	-3.3869	-0.78520	3.3872	0.57460
-1.6208	-0.98740	-3.3739	-0.78500	3.3741	0.59240
-1.6341	-0.98860	-3.3603	-0.77860	3.3608	0.60720
-1.6472	-0.98940	-3.3472	-0.77300	3.3475	0.61480
-1.6605	-0.98560	-3.3339	-0.76620	3.3341	0.61600
-1.6736	-0.98580	-3.3208	-0.76580	3.3208	0.62820
-1.6869	-0.98240	-3.3072	-0.76740	3.3075	0.64240
-1.7000	-0.98180	-3.2939	-0.76480	3.2944	0.64420
-1.7133	-0.96920	-3.2808	-0.76140	3.2808	0.65580
-1.7264	-0.96260	-3.2675	-0.75740	3.2675	0.66100
-1.7395	-0.97440	-3.2539	-0.75360	3.2544	0.66640
-1.7528	-0.97160	-3.2408	-0.76200	3.2411	0.67040
-1.7661	-0.96400	-3.2277	-0.76480	3.2275	0.66700
-1.7792	-0.97120	-3.2144	-0.76540	3.2144	0.67840
-1.7923	-0.96840	-3.2008	-0.76360	3.2011	0.68420
-1.8059	-0.96920	-3.1877	-0.75840	3.1880	0.68480
-1.8192	-0.96700	-3.1744	-0.76700	3.1744	0.69160
-1.8323	-0.96100	-3.1613	-0.77160	3.1611	0.69600
-1.8456	-0.95840	-3.1480	-0.76760	3.1480	0.70540
-1.8589	-0.95700	-3.1349	-0.76940	3.1347	0.71360
-1.8723	-0.96180	-3.1219	-0.77960	3.1211	0.71380
-1.8853	-0.96500	-3.1085	-0.77940	3.1080	0.71440
-1.8984	-0.95660	-3.0955	-0.77420	3.0947	0.70880
-1.9120	-0.94420	-3.0821	-0.77760	3.0813	0.71520
-1.9251	-0.94660	-3.0688	-0.78600	3.0680	0.72600
-1.9384	-0.94620	-3.0557	-0.77960	3.0547	0.72160
-1.9515	-0.93560	-3.0424	-0.78240	3.0413	0.72640
-1.9645	-0.92980	-3.0293	-0.78700	3.0280	0.73360
-1.9779	-0.93940	-3.0163	-0.79400	3.0144	0.73040
-1.9909	-0.93220	-3.0029	-0.79340	3.0013	0.73040
-2.0043	-0.93500	-2.9899	-0.79140	2.9880	0.73960
-2.0173	-0.93520	-2.9765	-0.80020	2.9747	0.75040
-2.0307	-0.93440	-2.9635	-0.79660	2.9611	0.73820
-2.0437	-0.92080	-2.9504	-0.80100	2.9480	0.74720
-2.0571	-0.93000	-2.9371	-0.80920	2.9347	0.76180
-2.0701	-0.92220	-2.9235	-0.80740	2.9216	0.75680
-2.0835	-0.91600	-2.9104	-0.80960	2.9077	0.76080
-2.0965	-0.92280	-2.8971	-0.80360	2.8947	0.76240
-2.1099	-0.92680	-2.8840	-0.80960	2.8816	0.76060
-2.1229	-0.92480	-2.8704	-0.81320	2.8683	0.76220
-2.1363	-0.91280	-2.8573	-0.81460	2.8547	0.76800
-2.1493	-0.91100	-2.8440	-0.81840	2.8416	0.76960
-2.1627	-0.91500	-2.8307	-0.81220	2.8283	0.77500
-2.1757	-0.90780	-2.8171	-0.81840	2.8152	0.77180
-2.1893	-0.89620	-2.8040	-0.82320	2.8016	0.77380
-2.2027	-0.89060	-2.7907	-0.81620	2.7883	0.77940
-2.2157	-0.89980	-2.7776	-0.82140	2.7752	0.78040
-2.2291	-0.90140	-2.7640	-0.82500	2.7619	0.78460
-2.2427	-0.89420	-2.7507	-0.81880	2.7485	0.79020
-2.2557	-0.89360	-2.7376	-0.83080	2.7352	0.79200
-2.2691	-0.89680	-2.7243	-0.83460	2.7219	0.79220
-2.2824	-0.88840	-2.7107	-0.83320	2.7088	0.79720
-2.2960	-0.88280	-2.6976	-0.84080	2.6952	0.80500
-2.3091	-0.88460	-2.6843	-0.83940	2.6819	0.80960
-2.3224	-0.88420	-2.6712	-0.83940	2.6688	0.81100
-2.3355	-0.88420	-2.6576	-0.83760	2.6555	0.81080
-2.3491	-0.88280	-2.6443	-0.83080	2.6419	0.80440
-2.3621	-0.87220	-2.6309	-0.84240	2.6285	0.80520
-2.3755	-0.87260	-2.6179	-0.84860	2.6155	0.81860
-2.3885	-0.87000	-2.6043	-0.84740	2.6021	0.82020
-2.4021	-0.86960	-2.5909	-0.85260	2.5885	0.81860
-2.4155	-0.87180	-2.5776	-0.86080	2.5755	0.82400
-2.4288	-0.87400	-2.5645	-0.85700	2.5621	0.82420
-2.4419	-0.86740	-2.5509	-0.86340	2.5488	0.82560
-2.4555	-0.85700	-2.5379	-0.86520	2.5355	0.82520
-2.4688	-0.85700	-2.5245	-0.86300	2.5221	0.82280
-2.4819	-0.86260	-2.5115	-0.86520	2.5088	0.82000
-2.4952	-0.86360	-2.4979	-0.86040	2.4957	0.82900
-2.5085	-0.86520	-2.4845	-0.86840	2.4821	0.83860
-2.5219	-0.86400	-2.4712	-0.86520	2.4688	0.84600
-2.5349	-0.85640	-2.4581	-0.86700	2.4557	0.84340
-2.5483	-0.85080	-2.4445	-0.87060	2.4424	0.84500
-2.5619	-0.84600	-2.4312	-0.86920	2.4288	0.84560
-2.5749	-0.83760	-2.4181	-0.87920	2.4155	0.84640
-2.5883	-0.84860	-2.4048	-0.89060	2.4024	0.84040
-2.6013	-0.85120	-2.3912	-0.88880	2.3891	0.84940
-2.6149	-0.84940	-2.3781	-0.88840	2.3757	0.85700
-2.6283	-0.84680	-2.3648	-0.89180	2.3624	0.85420
-2.6413	-0.84260	-2.3517	-0.89500	2.3491	0.85780
-2.6547	-0.83460	-2.3381	-0.89800	2.3360	0.86200
-2.6680	-0.83280	-2.3251	-0.89320	2.3224	0.86460
-2.6811	-0.83420	-2.3117	-0.90140	2.3091	0.87360
-2.6944	-0.82880	-2.2987	-0.89980	2.2960	0.87180
-2.7075	-0.82500	-2.2851	-0.91020	2.2827	0.87340
-2.7208	-0.83360	-2.2717	-0.91320	2.2691	0.86620
-2.7339	-0.83020	-2.2587	-0.90500	2.2560	0.87200
-2.7472	-0.82280	-2.2456	-0.90980	2.2427	0.87320
-2.7603	-0.80920	-2.2323	-0.91120	2.2296	0.87420
-2.7736	-0.80800	-2.2192	-0.91120	2.2160	0.88300
-2.7872	-0.81880	-2.2059	-0.91680	2.2027	0.88240
-2.8003	-0.80840	-2.1928	-0.91420	2.1896	0.88700
-2.8136	-0.80120	-2.1797	-0.91280	2.1765	0.90060
-2.8269	-0.81080	-2.1664	-0.91120	2.1629	0.89180
-2.8403	-0.80320	-2.1531	-0.91540	2.1496	0.89160
-2.8536	-0.80560	-2.1397	-0.91380	2.1365	0.89820
-2.8667	-0.80660	-2.1267	-0.91820	2.1232	0.89940
-2.8800	-0.80180	-2.1133	-0.91240	2.1099	0.90860
-2.8936	-0.80000	-2.1003	-0.92540	2.0968	0.91260
-2.9069	-0.80720	-2.0872	-0.93200	2.0835	0.91040
-2.9200	-0.79400	-2.0739	-0.92520	2.0704	0.90840
-2.9333	-0.79120	-2.0608	-0.93260	2.0573	0.90340
-2.9469	-0.78420	-2.0477	-0.93120	2.0440	0.91860
-2.9600	-0.78160	-2.0344	-0.92640	2.0309	0.92000
-2.9733	-0.78720	-2.0213	-0.92940	2.0179	0.91680
-2.9867	-0.78940	-2.0077	-0.93260	2.0045	0.91820
-2.9997	-0.77940	-1.9947	-0.93880	1.9912	0.91640
-3.0131	-0.78440	-1.9813	-0.94540	1.9781	0.92940
-3.0261	-0.78480	-1.9683	-0.94680	1.9648	0.93840
-3.0395	-0.77820	-1.9547	-0.95000	1.9517	0.93700
-3.0525	-0.77860	-1.9413	-0.94660	1.9387	0.93180
-3.0659	-0.77660	-1.9283	-0.95660	1.9253	0.93500
-3.0792	-0.77020	-1.9149	-0.96400	1.9123	0.93620
-3.0923	-0.76360	-1.9013	-0.96220	1.8989	0.94280
-3.1053	-0.77060	-1.8883	-0.95760	1.8856	0.94200
-3.1187	-0.77800	-1.8749	-0.95860	1.8723	0.94360
-3.1317	-0.76380	-1.8619	-0.96240	1.8592	0.94880
-3.1451	-0.76460	-1.8483	-0.96260	1.8459	0.94620
-3.1587	-0.76760	-1.8352	-0.97440	1.8323	0.94180
-3.1717	-0.75860	-1.8219	-0.97000	1.8192	0.95280
-3.1851	-0.75620	-1.8088	-0.97280	1.8061	0.95080
-3.1981	-0.75200	-1.7952	-0.96980	1.7928	0.95000
-3.2117	-0.74900	-1.7821	-0.97160	1.7792	0.95260
-3.2251	-0.75920	-1.7688	-0.97440	1.7661	0.95620
-3.2381	-0.75920	-1.7555	-0.97540	1.7528	0.96760
-3.2515	-0.75520	-1.7424	-0.98300	1.7397	0.97240
-3.2651	-0.74800	-1.7293	-0.99180	1.7261	0.97040
-3.2781	-0.75840	-1.7160	-0.99400	1.7128	0.97300
-3.2915	-0.75060	-1.7029	-0.99140	1.6997	0.97740
-3.3048	-0.74220	-1.6899	-0.98520	1.6864	0.98060
-3.3181	-0.74260	-1.6763	-0.99300	1.6728	0.97180
-3.3315	-0.74820	-1.6632	-0.99940	1.6597	0.97940
-3.3445	-0.74940	-1.6499	-0.99240	1.6464	0.97760
-3.3579	-0.74800	-1.6368	-0.98660	1.6333	0.98380
-3.3715	-0.74080	-1.6235	-0.99900	1.6197	0.98440
-3.3845	-0.74200	-1.6104	-0.99720	1.6064	0.99080
-3.3979	-0.74920	-1.5971	-0.99680	1.5933	0.98540
-3.4112	-0.76260	-1.5840	-0.99940	1.5800	0.98540
-3.4248	-0.76720	-1.5707	-1.0072	1.5664	0.98660
-3.4381	-0.76720	-1.5576	-1.0144	1.5533	0.98860
-3.4512	-0.76460	-1.5443	-1.0134	1.5400	0.98960
-3.4645	-0.77260	-1.5312	-1.0160	1.5269	0.99040
-3.4781	-0.79120	-1.5179	-1.0184	1.5131	0.99320
-3.4912	-0.78680	-1.5048	-1.0214	1.5000	0.99820
-3.5045	-0.78500	-1.4915	-1.0210	1.4867	0.99920
-3.5176	-0.79080	-1.4781	-1.0272	1.4736	1.0026
-3.5312	-0.79920	-1.4645	-1.0276	1.4600	1.0096
-3.5445	-0.80040	-1.4515	-1.0182	1.4467	1.0142
-3.5576	-0.79320	-1.4381	-1.0248	1.4336	1.0186
-3.5709	-0.79640	-1.4251	-1.0324	1.4203	1.0146
-3.5845	-0.80220	-1.4115	-1.0318	1.4067	1.0166
-3.5976	-0.80380	-1.3981	-1.0362	1.3933	1.0160
-3.6109	-0.80260	-1.3851	-1.0356	1.3803	1.0214
-3.6243	-0.80260	-1.3717	-1.0302	1.3669	1.0264
-3.6379	-0.80820	-1.3581	-1.0360	1.3533	1.0306
-3.6509	-0.80240	-1.3451	-1.0424	1.3400	1.0298
-3.6643	-0.79860	-1.3317	-1.0428	1.3269	1.0298
-3.6773	-0.78920	-1.3187	-1.0484	1.3136	1.0370
-3.6909	-0.78980	-1.3051	-1.0514	1.3000	1.0414
-3.7043	-0.78580	-1.2917	-1.0522	1.2869	1.0442
-3.7173	-0.78200	-1.2784	-1.0484	1.2736	1.0430
-3.7307	-0.79320	-1.2653	-1.0488	1.2603	1.0450
-3.7443	-0.79600	-1.2517	-1.0550	1.2467	1.0512
-3.7573	-0.79500	-1.2384	-1.0582	1.2336	1.0548
-3.7707	-0.78900	-1.2253	-1.0570	1.2203	1.0546
-3.7840	-0.78120	-1.2120	-1.0596	1.2072	1.0566
-3.7973	-0.78340	-1.1984	-1.0698	1.1936	1.0562
-3.8107	-0.78020	-1.1853	-1.0702	1.1803	1.0628
-3.8237	-0.77340	-1.1720	-1.0652	1.1669	1.0610
-3.8371	-0.77200	-1.1589	-1.0682	1.1539	1.0606
-3.8507	-0.76880	-1.1453	-1.0686	1.1403	1.0662
-3.8637	-0.77080	-1.1320	-1.0686	1.1269	1.0654
-3.8771	-0.76420	-1.1189	-1.0776	1.1139	1.0680
-3.8901	-0.75680	-1.1056	-1.0828	1.1005	1.0684
-3.9037	-0.76380	-1.0920	-1.0798	1.0869	1.0730
-3.9171	-0.76000	-1.0789	-1.0858	1.0739	1.0710
-3.9304	-0.75660	-1.0656	-1.0924	1.0605	1.0844
-3.9437	-0.75700	-1.0523	-1.0812	1.0475	1.0844
-3.9573	-0.75560	-1.0387	-1.0766	1.0339	1.0768
-3.9704	-0.75220	-1.0256	-1.0882	1.0205	1.0768
-3.9837	-0.75400	-1.0123	-1.0888	1.0075	1.0828
-3.9968	-0.75780	-0.99890	-1.0928	0.99410	1.0880
-4.0104	-0.75820	-0.98530	-1.1034	0.98050	1.0996
-4.0237	-0.75380	-0.97200	-1.1028	0.96720	1.0956
-4.0368	-0.73840	-0.95890	-1.1024	0.95410	1.0922
-4.0501	-0.73200	-0.94560	-1.1026	0.94080	1.0918
-4.0637	-0.73440	-0.93200	-1.1078	0.92720	1.0970
-4.0768	-0.73460	-0.91890	-1.1036	0.91410	1.1026
-4.0901	-0.73100	-0.90590	-1.1068	0.90080	1.1058
-4.1035	-0.73920	-0.89250	-1.1156	0.88770	1.1152
-4.1168	-0.74240	-0.87890	-1.1236	0.87410	1.1162
-4.1301	-0.72880	-0.86590	-1.1172	0.86080	1.1204
-4.1435	-0.72860	-0.85250	-1.1176	0.84770	1.1074
-4.1565	-0.72300	-0.83920	-1.1184	0.83440	1.1092
-4.1701	-0.71680	-0.82560	-1.1160	0.82080	1.1162
-4.1835	-0.71520	-0.81250	-1.1186	0.80770	1.1200
-4.1965	-0.71740	-0.79920	-1.1294	0.79440	1.1222
-4.2099	-0.71980	-0.78590	-1.1252	0.78130	1.1204
-4.2235	-0.71840	-0.77250	-1.1214	0.76770	1.1222
-4.2365	-0.71980	-0.75920	-1.1316	0.75440	1.1318
-4.2499	-0.70980	-0.74610	-1.1346	0.74130	1.1308
-4.2632	-0.70100	-0.73280	-1.1356	0.72800	1.1382
-4.2768	-0.70160	-0.71920	-1.1400	0.71440	1.1414
-4.2899	-0.70800	-0.70610	-1.1446	0.70130	1.1408
-4.3032	-0.70180	-0.69280	-1.1424	0.68800	1.1460
-4.3163	-0.70120	-0.67950	-1.1396	0.67490	1.1460
-4.3299	-0.70020	-0.66610	-1.1388	0.66130	1.1382
-4.3432	-0.69440	-0.65280	-1.1414	0.64830	1.1418
-4.3563	-0.69460	-0.63950	-1.1492	0.63490	1.1544
-4.3696	-0.68880	-0.62640	-1.1524	0.62160	1.1508
-4.3832	-0.67640	-0.61280	-1.1534	0.60800	1.1544
-4.3963	-0.67960	-0.59950	-1.1520	0.59490	1.1526
-4.4096	-0.68180	-0.58640	-1.1576	0.58190	1.1514
-4.4227	-0.67520	-0.57310	-1.1586	0.56850	1.1522
-4.4363	-0.67520	-0.55950	-1.1570	0.55550	1.1508
-4.4496	-0.67660	-0.54610	-1.1594	0.54240	1.1600
-4.4630	-0.67180	-0.53310	-1.1598	0.52910	1.1556
-4.4760	-0.66560	-0.51970	-1.1616	0.51600	1.1678
-4.4896	-0.65660	-0.50610	-1.1660	0.50270	1.1726
-4.5030	-0.66140	-0.49310	-1.1678	0.48930	1.1744
-4.5160	-0.66160	-0.47970	-1.1694	0.47630	1.1734
-4.5294	-0.65860	-0.46640	-1.1798	0.46290	1.1734
-4.5430	-0.66220	-0.45310	-1.1784	0.44960	1.1726
-4.5560	-0.65740	-0.43970	-1.1788	0.43650	1.1770
-4.5694	-0.65940	-0.42670	-1.1794	0.42320	1.1782
-4.5824	-0.65100	-0.41330	-1.1812	0.41010	1.1786
-4.5960	-0.64260	-0.39970	-1.1864	0.39680	1.1864
-4.6094	-0.64320	-0.38640	-1.1860	0.38370	1.1912
-4.6224	-0.64880	-0.37330	-1.1814	0.37040	1.1956
-4.6358	-0.65120	-0.36000	-1.1852	0.35730	1.1964
-4.6494	-0.65000	-0.34640	-1.1938	0.34400	1.1964
-4.6627	-0.65040	-0.33330	-1.1932	0.33070	1.1982
-4.6758	-0.63640	-0.32000	-1.1970	0.31730	1.1974
-4.6891	-0.63620	-0.30670	-1.2100	0.30400	1.1900
-4.7027	-0.63580	-0.29330	-1.2016	0.29090	1.2004
-4.7160	-0.63620	-0.28000	-1.1942	0.27760	1.2088
-4.7291	-0.63260	-0.26690	-1.1992	0.26400	1.2132
-4.7424	-0.62440	-0.25360	-1.2034	0.25090	1.2094
-4.7560	-0.62420	-0.24000	-1.2056	0.23790	1.2146
-4.7691	-0.62440	-0.22690	-1.2096	0.22430	1.2126
-4.7824	-0.62920	-0.21360	-1.2048	0.21120	1.2134
-4.7955	-0.62220	-0.20050	-1.2064	0.19790	1.2166
-4.8091	-0.62180	-0.18690	-1.2186	0.18450	1.2136
-4.8224	-0.62120	-0.17390	-1.2208	0.17090	1.2168
-4.8355	-0.61180	-0.16050	-1.2202	0.15780	1.2156
-4.8488	-0.61420	-0.14750	-1.2188	0.14450	1.2268
-4.8624	-0.61720	-0.13390	-1.2220	0.13150	1.2244
-4.8755	-0.60880	-0.12080	-1.2290	0.11780	1.2334
-4.8888	-0.60000	-0.10750	-1.2276	0.10480	1.2276
-4.9022	-0.59180	-0.094400	-1.2200	0.091400	1.2260
-4.9158	-0.59520	-0.080800	-1.2276	0.078100	1.2328
-4.9288	-0.60020	-0.067700	-1.2374	0.064800	1.2326
-4.9419	-0.60580	-0.054700	-1.2384	0.051700	1.2360
-4.9552	-0.60260	-0.041600	-1.2398	0.038400	1.2460
-4.9688	-0.59760	-0.028300	-1.2346	0.025000	1.2418
-4.9819	-0.59780	-0.015200	-1.2416	0.011400	1.2340
-4.9952	-0.59380	-0.0019000	-1.2430	-0.0016000	1.2432
-5.0000	-0.59660	0.011500	-1.2366	-0.015000	1.2452
-5.0000	-0.58540	0.024500	-1.2374	-0.028300	1.2518
		0.037900	-1.2480	-0.041900	1.2522
		0.050900	-1.2504	-0.055000	1.2566
		0.064300	-1.2562	-0.068300	1.2584
		0.077300	-1.2590	-0.081400	1.2640
		0.090700	-1.2596	-0.095000	1.2610
		0.10370	-1.2538	-0.10830	1.2560
		0.11710	-1.2526	-0.12140	1.2624
		0.13010	-1.2622	-0.13470	1.2626
		0.14350	-1.2618	-0.14830	1.2714
		0.15660	-1.2628	-0.16140	1.2652
		0.16990	-1.2682	-0.17470	1.2710
		0.18290	-1.2728	-0.18780	1.2776
		0.19650	-1.2726	-0.20140	1.2772
		0.20960	-1.2712	-0.21470	1.2806
		0.22290	-1.2818	-0.22780	1.2836
		0.23630	-1.2814	-0.24110	1.2794
		0.24990	-1.2844	-0.25470	1.2932
		0.26300	-1.2764	-0.26780	1.2872
		0.27630	-1.2768	-0.28110	1.2834
		0.28960	-1.2858	-0.29440	1.2892
		0.30320	-1.2898	-0.30780	1.2946
		0.31630	-1.2940	-0.32110	1.2978
		0.32960	-1.2904	-0.33440	1.3076
		0.34270	-1.2914	-0.34780	1.3106
		0.35630	-1.3000	-0.36140	1.3054
		0.36960	-1.3012	-0.37440	1.3054
		0.38270	-1.3034	-0.38780	1.3096
		0.39600	-1.3038	-0.40080	1.3146
		0.40960	-1.3034	-0.41440	1.3128
		0.42270	-1.3086	-0.42780	1.3146
		0.43600	-1.3062	-0.44080	1.3166
		0.44940	-1.3016	-0.45420	1.3214
		0.46300	-1.3048	-0.46780	1.3250
		0.47600	-1.3104	-0.48080	1.3290
		0.48940	-1.3128	-0.49420	1.3280
		0.50270	-1.3202	-0.50750	1.3264
		0.51600	-1.3246	-0.52110	1.3256
		0.52940	-1.3198	-0.53420	1.3306
		0.54240	-1.3168	-0.54750	1.3386
		0.55580	-1.3242	-0.56060	1.3384
		0.56940	-1.3272	-0.57420	1.3302
		0.58240	-1.3274	-0.58750	1.3322
		0.59580	-1.3300	-0.60080	1.3446
		0.60910	-1.3286	-0.61390	1.3504
		0.62270	-1.3394	-0.62750	1.3520
		0.63580	-1.3350	-0.64080	1.3444
		0.64910	-1.3366	-0.65390	1.3488
		0.66220	-1.3500	-0.66720	1.3550
		0.67580	-1.3414	-0.68080	1.3594
		0.68910	-1.3394	-0.69390	1.3588
		0.70220	-1.3470	-0.70720	1.3586
		0.71550	-1.3500	-0.72060	1.3582
		0.72910	-1.3584	-0.73420	1.3602
		0.74240	-1.3556	-0.74750	1.3708
		0.75550	-1.3514	-0.76080	1.3750
		0.76880	-1.3522	-0.77420	1.3738
		0.78240	-1.3520	-0.78750	1.3726
		0.79550	-1.3618	-0.80060	1.3746
		0.80880	-1.3628	-0.81360	1.3716
		0.82190	-1.3566	-0.82700	1.3732
		0.83550	-1.3672	-0.84060	1.3826
		0.84860	-1.3674	-0.85360	1.3880
		0.86190	-1.3688	-0.86700	1.3800
		0.87520	-1.3764	-0.88000	1.3746
		0.88880	-1.3774	-0.89360	1.3850
		0.90190	-1.3804	-0.90700	1.3922
		0.91520	-1.3786	-0.92000	1.3850
		0.92860	-1.3702	-0.93340	1.3874
		0.94190	-1.3718	-0.94700	1.3930
		0.95520	-1.3826	-0.96000	1.3924
		0.96860	-1.3836	-0.97340	1.4012
		0.98160	-1.3846	-0.98670	1.3976
		0.99520	-1.3878	-1.0003	1.4024
		1.0086	-1.4006	-1.0134	1.3968
		1.0216	-1.4056	-1.0267	1.4000
		1.0350	-1.4074	-1.0400	1.4074
		1.0488	-1.4012	-1.0534	1.4178
		1.0619	-1.3982	-1.0667	1.4170
		1.0750	-1.4004	-1.0798	1.4168
		1.0883	-1.4054	-1.0931	1.4172
		1.1019	-1.4026	-1.1067	1.4168
		1.1150	-1.4022	-1.1198	1.4288
		1.1283	-1.4112	-1.1331	1.4286
		1.1416	-1.4150	-1.1464	1.4304
		1.1552	-1.4180	-1.1598	1.4342
		1.1683	-1.4124	-1.1731	1.4320
		1.1814	-1.4106	-1.1864	1.4332
		1.1947	-1.4136	-1.1995	1.4438
		1.2083	-1.4190	-1.2131	1.4428
		1.2214	-1.4190	-1.2264	1.4458
		1.2347	-1.4232	-1.2395	1.4506
		1.2480	-1.4296	-1.2528	1.4512
		1.2614	-1.4368	-1.2664	1.4496
		1.2747	-1.4304	-1.2798	1.4498
		1.2878	-1.4318	-1.2928	1.4546
		1.3008	-1.4390	-1.3062	1.4518
		1.3147	-1.4442	-1.3198	1.4526
		1.3278	-1.4394	-1.3328	1.4568
		1.3411	-1.4360	-1.3462	1.4572
		1.3542	-1.4478	-1.3595	1.4610
		1.3678	-1.4552	-1.3728	1.4700
		1.3811	-1.4540	-1.3862	1.4662
		1.3942	-1.4578	-1.3995	1.4642
		1.4075	-1.4590	-1.4128	1.4674
		1.4211	-1.4630	-1.4264	1.4690
		1.4342	-1.4652	-1.4398	1.4780
		1.4475	-1.4628	-1.4531	1.4810
		1.4606	-1.4666	-1.4662	1.4802
		1.4744	-1.4656	-1.4798	1.4810
		1.4875	-1.4650	-1.4931	1.4866
		1.5008	-1.4700	-1.5062	1.4848
		1.5139	-1.4724	-1.5195	1.4860
		1.5275	-1.4852	-1.5328	1.4856
		1.5406	-1.4848	-1.5462	1.4922
		1.5539	-1.4734	-1.5595	1.4918
		1.5672	-1.4742	-1.5726	1.4914
		1.5808	-1.4868	-1.5862	1.4910
		1.5939	-1.4882	-1.5992	1.4974
		1.6070	-1.4870	-1.6123	1.5056
		1.6203	-1.4908	-1.6256	1.5050
		1.6339	-1.4908	-1.6392	1.5060
		1.6470	-1.4962	-1.6523	1.5122
		1.6603	-1.4934	-1.6656	1.5112
		1.6734	-1.5000	-1.6790	1.5142
		1.6867	-1.4978	-1.6923	1.5122
		1.7000	-1.4890	-1.7056	1.5168
		1.7131	-1.5000	-1.7187	1.5172
		1.7262	-1.5036	-1.7320	1.5192
		1.7395	-1.5030	-1.7456	1.5186
		1.7526	-1.5036	-1.7590	1.5318
		1.7659	-1.5040	-1.7720	1.5344
		1.7792	-1.5162	-1.7854	1.5316
		1.7926	-1.5108	-1.7990	1.5316
		1.8059	-1.5084	-1.8120	1.5360
		1.8192	-1.5104	-1.8254	1.5362
		1.8323	-1.5156	-1.8387	1.5312
		1.8456	-1.5246	-1.8523	1.5378
		1.8587	-1.5372	-1.8654	1.5304
		1.8720	-1.5300	-1.8787	1.5392
		1.8854	-1.5206	-1.8918	1.5448
		1.8984	-1.5364	-1.9054	1.5472
		1.9118	-1.5374	-1.9187	1.5562
		1.9248	-1.5434	-1.9318	1.5554
		1.9382	-1.5390	-1.9451	1.5540
		1.9512	-1.5440	-1.9587	1.5564
		1.9643	-1.5570	-1.9720	1.5664
		1.9776	-1.5512	-1.9851	1.5598
		1.9907	-1.5454	-1.9984	1.5578
		2.0040	-1.5458	-2.0120	1.5574
		2.0176	-1.5436	-2.0251	1.5588
		2.0307	-1.5446	-2.0382	1.5594
		2.0440	-1.5476	-2.0515	1.5676
		2.0574	-1.5410	-2.0651	1.5642
		2.0710	-1.5262	-2.0784	1.5568
		2.0840	-1.5014	-2.0915	1.5432
		2.0974	-1.4274	-2.1048	1.5100
		2.1104	-1.2748	-2.1184	1.4492
		2.1240	-1.0444	-2.1315	1.3184
		2.1374	-0.76100	-2.1448	1.0488
		2.1504	-0.49000	-2.1582	0.70520
		2.1638	-0.25600	-2.1715	0.37420
		2.1774	-0.016200	-2.1848	0.059200
		2.1904	0.24740	-2.1982	-0.26300
		2.2038	0.57360	-2.2112	-0.56560
		2.2171	0.81960	-2.2248	-0.76340
		2.2304	0.88620	-2.2382	-0.86300
		2.2438	0.88500	-2.2512	-0.88280
		2.2571	0.89040	-2.2646	-0.88760
		2.2704	0.89100	-2.2779	-0.88980
		2.2840	0.89520	-2.2912	-0.88680
		2.2971	0.88580	-2.3046	-0.89040
		2.3104	0.88400	-2.3176	-0.88500
		2.3238	0.88440	-2.3312	-0.88760
		2.3371	0.88840	-2.3443	-0.88160
		2.3504	0.89380	-2.3576	-0.87580
		2.3635	0.88760	-2.3707	-0.87580
		2.3768	0.88320	-2.3843	-0.88200
		2.3904	0.87300	-2.3976	-0.88200
		2.4035	0.87000	-2.4107	-0.88360
		2.4168	0.87040	-2.4238	-0.87220
		2.4299	0.86420	-2.4371	-0.86000
		2.4435	0.86800	-2.4502	-0.86180
		2.4568	0.86600	-2.4632	-0.86220
		2.4699	0.86020	-2.4766	-0.86180
		2.4832	0.86260	-2.4896	-0.86700
		2.4966	0.85540	-2.5030	-0.85520
		2.5099	0.85160	-2.5163	-0.84860
		2.5232	0.84500	-2.5294	-0.85600
		2.5366	0.84180	-2.5427	-0.85820
		2.5502	0.84980	-2.5560	-0.85380
		2.5635	0.84880	-2.5694	-0.84080
		2.5766	0.84780	-2.5824	-0.84520
		2.5899	0.84320	-2.5958	-0.84560
		2.6035	0.84280	-2.6091	-0.84200
		2.6166	0.83960	-2.6222	-0.83640
		2.6299	0.84240	-2.6355	-0.83980
		2.6430	0.83220	-2.6486	-0.83860
		2.6566	0.82480	-2.6616	-0.84240
		2.6699	0.82200	-2.6750	-0.84720
		2.6830	0.81900	-2.6883	-0.84420
		2.6963	0.82000	-2.7014	-0.82800
		2.7099	0.82060	-2.7150	-0.81480
		2.7230	0.82280	-2.7280	-0.82620
		2.7363	0.81540	-2.7414	-0.83060
		2.7494	0.80700	-2.7544	-0.82440
		2.7630	0.80540	-2.7680	-0.80820
		2.7763	0.80500	-2.7814	-0.81340
		2.7894	0.80820	-2.7947	-0.81400
		2.8027	0.80080	-2.8078	-0.81120
		2.8163	0.79680	-2.8214	-0.81380
		2.8296	0.80220	-2.8344	-0.81120
		2.8427	0.80260	-2.8478	-0.80640
		2.8560	0.79860	-2.8608	-0.79940
		2.8696	0.79360	-2.8744	-0.79800
		2.8827	0.79140	-2.8875	-0.80020
		2.8960	0.78880	-2.9008	-0.79800
		2.9091	0.77160	-2.9142	-0.80240
		2.9227	0.77120	-2.9275	-0.79600
		2.9358	0.77480	-2.9408	-0.79380
		2.9491	0.77380	-2.9542	-0.80200
		2.9624	0.76240	-2.9672	-0.79160
		2.9760	0.75740	-2.9808	-0.78940
		2.9891	0.75480	-2.9939	-0.79580
		3.0024	0.75080	-3.0072	-0.78920
		3.0155	0.74780	-3.0206	-0.78400
		3.0291	0.74540	-3.0342	-0.78000
		3.0424	0.74760	-3.0472	-0.77860
		3.0555	0.74020	-3.0606	-0.77860
		3.0688	0.74780	-3.0739	-0.76940
		3.0822	0.74520	-3.0875	-0.77420
		3.0955	0.74260	-3.1006	-0.76480
		3.1086	0.73980	-3.1139	-0.76620
		3.1219	0.72880	-3.1270	-0.77280
		3.1355	0.73420	-3.1406	-0.76600
		3.1486	0.73560	-3.1539	-0.76200
		3.1619	0.73040	-3.1670	-0.76000
		3.1750	0.72060	-3.1803	-0.76020
		3.1886	0.72080	-3.1939	-0.75760
		3.2019	0.72140	-3.2070	-0.75080
		3.2152	0.71780	-3.2203	-0.74920
		3.2283	0.70640	-3.2336	-0.75520
		3.2419	0.70420	-3.2472	-0.75340
		3.2550	0.70520	-3.2603	-0.74660
		3.2683	0.69880	-3.2736	-0.74400
		3.2814	0.69500	-3.2870	-0.74820
		3.2944	0.69040	-3.3003	-0.74640
		3.3078	0.68040	-3.3136	-0.74500
		3.3211	0.66280	-3.3270	-0.74700
		3.3342	0.65600	-3.3400	-0.74940
		3.3472	0.64140	-3.3536	-0.74640
		3.3606	0.63920	-3.3667	-0.75120
		3.3739	0.64120	-3.3800	-0.74960
		3.3870	0.63200	-3.3934	-0.75540
		3.4003	0.62560	-3.4067	-0.76140
		3.4134	0.61880	-3.4200	-0.77240
		3.4267	0.61100	-3.4334	-0.77160
		3.4398	0.59720	-3.4464	-0.76920
		3.4531	0.58500	-3.4600	-0.77400
		3.4662	0.58160	-3.4734	-0.78340
		3.4795	0.57160	-3.4867	-0.78700
		3.4926	0.56020	-3.4998	-0.79740
		3.5059	0.54120	-3.5134	-0.80740
		3.5192	0.53080	-3.5267	-0.80680
		3.5323	0.51600	-3.5398	-0.80320
		3.5456	0.50800	-3.5531	-0.80640
		3.5587	0.50080	-3.5667	-0.81160
		3.5723	0.49040	-3.5798	-0.80280
		3.5856	0.48860	-3.5931	-0.80580
		3.5987	0.48440	-3.6062	-0.80640
		3.6120	0.48160	-3.6198	-0.79900
		3.6256	0.46980	-3.6331	-0.79560
		3.6387	0.46520	-3.6462	-0.79500
		3.6520	0.45440	-3.6595	-0.79960
		3.6651	0.45500	-3.6731	-0.80040
		3.6787	0.45620	-3.6862	-0.80060
		3.6920	0.44880	-3.6995	-0.79520
		3.7051	0.43900	-3.7128	-0.79400
		3.7184	0.43220	-3.7264	-0.80100
		3.7320	0.42980	-3.7395	-0.79780
		3.7451	0.42620	-3.7528	-0.79240
		3.7584	0.42820	-3.7659	-0.78340
		3.7718	0.42120	-3.7795	-0.78880
		3.7851	0.41520	-3.7928	-0.78520
		3.7984	0.40880	-3.8059	-0.78200
		3.8118	0.40380	-3.8192	-0.78500
		3.8251	0.40200	-3.8328	-0.78780
		3.8384	0.39380	-3.8459	-0.77840
		3.8518	0.39780	-3.8592	-0.76960
		3.8651	0.39780	-3.8726	-0.76880
		3.8782	0.38800	-3.8859	-0.77120
		3.8918	0.38540	-3.8992	-0.75880
		3.9048	0.38340	-3.9123	-0.75760
		3.9182	0.38740	-3.9256	-0.75900
		3.9315	0.39020	-3.9390	-0.76100
		3.9451	0.38660	-3.9523	-0.75440
		3.9582	0.38660	-3.9654	-0.75960
		3.9715	0.37500	-3.9787	-0.75760
		3.9846	0.37780	-3.9918	-0.75040
		3.9982	0.37260	-4.0048	-0.75200
		4.0115	0.36520	-4.0182	-0.74640
		4.0246	0.35940	-4.0312	-0.74340
		4.0379	0.36040	-4.0443	-0.74240
		4.0515	0.35860	-4.0576	-0.74000
		4.0646	0.35700	-4.0710	-0.73280
		4.0779	0.35780	-4.0843	-0.73300
		4.0912	0.35880	-4.0974	-0.72600
		4.1048	0.35040	-4.1104	-0.72520
		4.1179	0.35500	-4.1238	-0.72640
		4.1312	0.34600	-4.1368	-0.72740
		4.1446	0.33500	-4.1502	-0.72220
		4.1582	0.33740	-4.1632	-0.71820
		4.1712	0.33740	-4.1766	-0.71740
		4.1846	0.34140	-4.1896	-0.71200
		4.1979	0.32680	-4.2030	-0.71980
		4.2112	0.32560	-4.2163	-0.71840
		4.2246	0.33140	-4.2296	-0.71500
		4.2376	0.33220	-4.2430	-0.71220
		4.2510	0.32380	-4.2560	-0.70660
		4.2646	0.31760	-4.2694	-0.70640
		4.2776	0.32340	-4.2827	-0.70320
		4.2910	0.32300	-4.2958	-0.70480
		4.3043	0.32080	-4.3091	-0.70560
		4.3176	0.31900	-4.3227	-0.70340
		4.3310	0.31380	-4.3358	-0.69860
		4.3440	0.31300	-4.3491	-0.69720
		4.3574	0.30560	-4.3624	-0.68840
		4.3710	0.30280	-4.3758	-0.68180
		4.3840	0.29580	-4.3891	-0.68000
		4.3974	0.30020	-4.4024	-0.67680
		4.4107	0.29540	-4.4155	-0.67400
		4.4243	0.29320	-4.4291	-0.68140
		4.4374	0.29620	-4.4422	-0.67780
		4.4507	0.29520	-4.4555	-0.67600
		4.4640	0.28480	-4.4688	-0.67300
		4.4774	0.28320	-4.4822	-0.67260
		4.4907	0.27580	-4.4955	-0.67300
		4.5040	0.27780	-4.5088	-0.66740
		4.5171	0.28220	-4.5222	-0.66480
		4.5307	0.27240	-4.5355	-0.67080
		4.5440	0.26900	-4.5488	-0.66520
		4.5571	0.26680	-4.5622	-0.65660
		4.5704	0.26220	-4.5752	-0.66060
		4.5840	0.25920	-4.5888	-0.66020
		4.5971	0.26100	-4.6022	-0.65460
		4.6104	0.26420	-4.6152	-0.64700
		4.6235	0.25520	-4.6286	-0.65220
		4.6371	0.24620	-4.6422	-0.65200
		4.6502	0.24840	-4.6552	-0.64540
		4.6635	0.23980	-4.6686	-0.63660
		4.6768	0.24420	-4.6819	-0.64400
		4.6902	0.24880	-4.6952	-0.64500
		4.7035	0.24520	-4.7086	-0.64460
		4.7168	0.24280	-4.7216	-0.64320
		4.7299	0.24580	-4.7350	-0.63420
		4.7435	0.24020	-4.7486	-0.63040
		4.7568	0.23400	-4.7616	-0.62780
		4.7699	0.23600	-4.7750	-0.62800
		4.7832	0.23220	-4.7880	-0.62400
		4.7968	0.22940	-4.8016	-0.61840
		4.8102	0.22480	-4.8150	-0.61900
		4.8232	0.21820	-4.8280	-0.62880
		4.8363	0.21260	-4.8414	-0.62560
		4.8499	0.21580	-4.8550	-0.61700
		4.8632	0.21980	-4.8683	-0.62000
		4.8766	0.22000	-4.8814	-0.62180
		4.8896	0.21680	-4.8947	-0.61040
		4.9032	0.20680	-4.9083	-0.60740
		4.9166	0.20680	-4.9214	-0.60200
		4.9299	0.21100	-4.9347	-0.60520
		4.9432	0.20160	-4.9478	-0.60440
		4.9566	0.19900	-4.9614	-0.60140
		4.9699	0.19340	-4.9747	-0.59960
		4.9830	0.19720	-4.9880	-0.59820
		4.9963	0.19300	-5.0000	-0.59720
		5.0000	0.18400	-5.0000	-0.60020
		5.0000	0.19080	-5.0000	-0.59340
